# Supplementary material for: Bacterial communities in temperate and polar coastal sands are seasonally stable
Source: ISME Commun. 2021 Jun 28;1:29. doi: 10.1038/s43705-021-00028-w (PMC9723697; doi:10.1038/s43705-021-00028-w)
Supplement: Supplementary file 2 — Supplementary Table S3 [file 43705_2021_28_MOESM2_ESM.xlsx]

## Sheet: Tabelle1
Table S3. Relative abundance of bacterial amplicon sequence variants (ASV, in % of total sequence reads) in Svalbard sediments and seawater. Analysis based on 16S rRNA gene sequencing. Taxonomic assignment based on SILVA database SSU Ref NR99, release 138. For sediments, mean spring was calculated from May 2018 and April 2019 data, mean winter was calculated from Dec2017 and Dec2018 data. For sea…														Sediment																						Seawater
ASV ID	sequence	length	taxon	sediment spring mean	sediment spring SD	sediment winter mean	sediment winter SD	water spring 2018 mean	water spring 2018 SD	water spring 2019 mean	water spring 2019 SD	water winter mean	water winter SD	st05_Dec2017 (21278 sequ.)	st06_Dec2017 (42018 sequ.)	st07_Dec2017 (26729 sequ.)	st05_Feb2018 (20494 sequ.)	st06_Feb2018 (77749 sequ.)	st07_Feb2018 (24742 sequ.)	st.05_May2018 (24053 sequ.)	st.06_May2018 (22490 sequ.)	st.07_May2018 (27962 sequ.)	st.23_May2018 (21743 sequ.)	st.05_Dec2018 (18257 sequ.)	st.06_Dec2018 (16108 sequ.)	st.07_Dec2018 (27402 sequ.)	st.23_Dec2018 (26178 sequ.)	st.05_Apr2019 (18765 sequ.)	st.06_Apr2019 (17109 sequ.)	st.07_Apr2019 (19789 sequ.)	st.023_Apr2019 (30038 sequ.)	st.05_Sep2019 (73024 sequ.)	st.06_Sep2019 (19131 sequ.)	st.07_Sep2019 (38301 sequ.)	st.23_Sep2019 (31824 sequ.)	st05_Feb2018 (73612 sequ.)	st07_Feb2018 (53693 sequ.)	st05_May2018 (37520 sequ.)	st07_May2018 (45811 sequ.)	st23_May2018 (47036 sequ.)	st05_Dec2018 (87079 sequ.)	st06_Dec2018 (138979 sequ.)	st07_Dec2018 (100588 sequ.)	st05_Apr2019 (27957 sequ.)	st06_Apr2019 (23727 sequ.)	st07_Apr2019 (24713 sequ.)	st23_Apr2019 (30988 sequ.)	st05_Sep2019 (71405 sequ.)	st06_Sep2019 (129408 sequ.)
9699	TGAGGAATATTGGACAATGGAGGAGACTCTGATCCAGCCATGCCGCGTGCAGGAAGACGGCCCTATGGGTTGTAAACTGCTTTTATACGGGAAGAAAAACAGCTACGTGTAGTTGACTGACGGTACCGTAAGAATAAGGACCGGCTAACTCCGTGCCAGCAGCCGCGGTAATACGGAGGGTCCGAGCGTTATCCGGAATTATTGGGTTTAAAGGGTCCGTAGGCGGGCCATTAAGTCAGGGGTGAAAGTCTGCGGCTCAACCGTAGAATTGCCTTTGATACTGGTGGTCTTGAGTTATGGTGAAGTGGCTGGAATATGTAGTGTAGCGGTGAAATGCATAGATATTACATAGAACACCGATTGCGAAGGCAGGTCACTAACCATATACTGACGCTGATG…	422	Bacteria_Bacteroidota_Bacteroidia_Flavobacteriales_Flavobacteriaceae_Maribacter_NA	4.19464	1.06609	5.75641	1.82215	0.014232	0.00881243	0.0192439	0.00692829	0.00664339	0.00231032	7.23752	2.66076	6.56964	4.2793	3.48686	7.18616	5.63755	4.6554	2.81811	2.68592	7.59161	6.99032	4.72593	4.51906	4.32188	4.34859	5.32114	3.76856	1.33107	0.203858	4.13305	0.254525	0.00271695	0.0093122	0.021322	0.00436576	0.0170082	0.00803868	0.00791486	0.00397662	0.0286154	0.0168584	0.0121394	0.0193623	0.00700231	0.00386375
473	CAGGGAATATTGCGCAATGGACGAAAGTCTGACGCAGCAACACCGCGTGAGGGATGAAGGCCTTAGGGTTGTAAACCTCTTTCAGGATGGACGAAATTGACGGTACATCCAGAAGAAGGACCGGCCAACTACGTGCCAGCAGCCGCGGTAATACGTAGGGTCCAAGCATTGTCCGGATTTATTGGGCGTAAAGAGCTCGTAGGCGGCTTAACAAGTCGGTCGTGAAAACCAGAGGCTCAACCTCTGGACGCCGGTCGATACTGTTATGGCTAGAGTACGGTAGAGGAGAGTGGAATTCCCAGTGTAGCGGTGAAATGCGCAGATATTGGGAGGAACACCAGTAGCGAAGGCGGCTCTCTGGGCCGTTACTGACGCTGAGGAGCGAAAGCGTGGGGAGCA…	403	Bacteria_Actinobacteriota_Acidimicrobiia_Actinomarinales_NA_NA_NA	2.51313	1.55661	2.69111	1.8888	0.00573654	0.00537669	0.0188076	0.014659	0.00467858	0.000936489	1.06213	0.597363	4.57555	0.74656	0.841168	2.87366	1.70457	0.960427	2.56062	2.04204	1.76918	1.43407	5.09817	4.30132	2.73914	1.32679	5.99828	2.77315	0.627191	0.214312	5.31579	0.361362	0.00950932	0.016762	0.010661	0.00654865	0	0.00574191	0.0043172	0.00397662	0.0393461	0.00842922	0.00809291	0.0193623	0.00280092	0.00231825
839	CAGGGAATCTTGTCCAATGGGCGAAAGCCTGAGACAGCGACGCCGCGTGGGGGATGAAGGCCTTCGGGTTGTAAACCCCTTTCAGGAGGGACGAAATTGACGGTACCTCCAGAAGAAGCCCCGGCCAACTACGTGCCAGCAGCCGCGGTAATACGTAGGGGGCGAGCGTTGTCCGGAATTATTGGGCGTAAAGGGCTCGTAGGCGGCTTGGCAAGTCGATCGTGAAAGCCCGGGGCTTAACCCCGGGACGCCGGTCGATACTGCTATGGCTTGGGTCCGGTAGAGGAGAATGGAATTCCCGGTGTAGCGGTGAAATGCGCAGATATCGGGAGGAACACCAGTAGCGAAGGCGGTTCTCTGGGCCGGTACCGACGCTGAGGAGCGAAAGCGTGGGGAGCA…	403	Bacteria_Actinobacteriota_Acidimicrobiia_Actinomarinales_NA_NA_NA	1.59717	1.05649	1.86345	0.531133	0	0	0.00788755	0.00568061	0.0021993	0.001226	2.33575	1.81113	2.79846	1.15644	1.31063	2.19465	1.20983	1.76078	1.69158	0.602493	1.25979	1.74447	1.4634	1.63114	1.66267	1.15729	3.97696	0.71576	0.55872	0.088861	1.72319	0.0597034	0.0108678	0.00558732	0	0	0	0.00344515	0.0021586	0.000994154	0.00715384	0.00421461	0.00404645	0.0161353	0.00140046	0.003091
27828	TGGGGAATCTTGCACAATGGGCGAAAGCCTGATGCAGCGATGCCGCGTGCGGGAAGAAGGCCTTAGGGTTGTAAACCGCTTTCAGGAGGGAAGAAAATGACGGTACCTCCAGAAGAAGGTGCGGCCAACTACGTGCCAGCAGCCGCGGTGACACGTAGGCACCAAGCGTTATCCGGATTTATTGGGCGTAAAGAGCTCGTAGGCGGTTTGGTAAGTCGGGTGTGAAAACTCTGGGCTCAACCCAGAGAGGCCACTCGATACTGCTATGACTAGAGTACGGTAGGGGAGCGGGGAATTCCTGGTGTAGCGGTGAAATGCGCAGATATCAGGAGGAACACCAGCGGCGAAGGCGCCGCTCTGGGCCGTAACTGACGCTGAGGAGCGAAAGCATGGGTAGCA…	403	Bacteria_Actinobacteriota_Acidimicrobiia_Microtrichales_Ilumatobacteraceae_Ilumatobacter_NA	1.33956	0.747688	1.38652	0.46177	0.00498996	0.00491133	0.0122229	0.00374374	0.0423394	0.00878455	0.568662	0.980532	1.72472	0.526984	0.511904	0.525422	0.76082	0.60916	0.5579	1.09001	1.68702	1.86864	1.39771	1.47834	1.43352	2.0574	1.52105	2.6866	1.3612	0.862475	0.804157	0.691302	0.0326034	0.0912596	0.010661	0.00218288	0.00212603	0.0344515	0.0518064	0.0407603	0.00715384	0.0126438	0.0161858	0.0129082	0.159653	0.0579562
19153	TGGGGAATATTGCACAATGGGCGCAAGCCTGATGCAGCGATGCCGCGTGCGGGATGAAGGCCCTAGGGTTGTAAACCGCTTTCAGTAGGGAAGAAAATGACGGTACCTACAGAAGAAGGTGCGGCCAACTACGTGCCAGCAGCCGCGGTGACACGTAGGCACCAAGCGTTGTCCGGATTTATTGGGCGTAAAGAGCTCGTAGGCGGTTCAGTTAGTCGGGTGTGAAAACTCTGGGCTCAACCCAGAGACGCCACCCGATACTGCTGTGACTAGAGTACGGTAGGGGAGTGGGGAATTCCTGGTGTAGCGGTGAAATGCGCAGATATCAGGAGGAACACCAGTGGCGAAGGCGCCACTCTGGGCCGTAACTGACGCTGAGGAGCGAAAGCATGGGTAGCA…	403	Bacteria_Actinobacteriota_Acidimicrobiia_Microtrichales_Ilumatobacteraceae_Ilumatobacter_NA	1.26718	0.433853	1.44482	0.330622	0.00376102	0.000950673	0.0121383	0.0108458	0.00835229	0.00488311	1.37701	1.3518	1.18598	1.31258	1.29391	0.771967	1.03937	1.24944	0.704528	0.781861	1.61582	2.09834	1.10576	1.37902	1.5028	1.58981	2.01122	1.25841	0.913398	0.658617	1.90073	0.201106	0.0054339	0.0186244	0.00266525	0.00436576	0.00425206	0.0137806	0.0043172	0.00695908	0.0143077	0.00842922	0	0.0258164	0.018206	0.015455
21574	TGGGGAATATTGGACAATGGACCAAAAGTCTGATCCAGCAATTCTGTGTGCACGATGAAGGTCTTCGGATTGTAAAGTGCTTTCAGGTGGGAAGAAGAAAGTGACGGTACCACCAGAAGAAGCGACGGCTAAATACGTGCCAGCAGCCGCGGTAATACGTATGTCGCAAGCGTTATCCGGAATTATTGGGCGTAAAGCGAGTCTAGGCGGCTTGTTAAGTCAGATGTGAAAATGCGGGGCTCAACTCCGTATTGCGTTTGAAACTGGCAGGCTAGAGTACTGGAGAGGTGGGCGGAACTACAAGTGTAGAGGTGAAATTCGTAGATATTTGTAGGAATGCCGATAGTGAAGACAGCTCACTGGACAGATACTGACGCTAAAGCTCGAAAGCGTGGGGAG…	405	Bacteria_Fusobacteriota_Fusobacteriia_Fusobacteriales_Fusobacteriaceae_Psychrilyobacter_atlanticus	1.16608	0.861139	0.560486	0.332287	0.0228688	0.00421478	0.0189246	0.0144994	0.0327885	0.00751474	1.25952	0.535485	0.366643	1.05885	0.753707	0.339504	0.573733	0.440196	0.536442	0.666881	0.657282	0.285572	0.45982	0.35908	2.40874	2.61266	1.0713	1.01871	0.368372	0.674298	9.88225	0.0722725	0.0611313	0.264467	0.021322	0.0196459	0.0276384	0.0252644	0.0402939	0.0328071	0.0143077	0.0379315	0.0202323	0.00322706	0.00140046	0.00077275
27646	TGGGGAATCTTGCACAATGGGCGAAAGCCTGATGCAGCGACGCCGCGTGGGGGATGAAGGCCTTAGGGTCGTAAACCCCTTTCAGGAGGGACGAAAATGACGGTACCTCCAGAAGAAGCCCCGGCCAACTACGTGCCAGCAGCCGCGGTAAGACGTAGGGGGCGAGCGTTGTCCGGATTTATTGGGCGTAAAGGGCTCGTAGGTGGTTGCGTAAGTCGGATGTGAAAACTCAAGGCTCAACTTTGAGACGCCATCCGATACTGCGCTGACTTGAGTCCGGTAGAGGAGTGTGGAATTCCTAGTGTAGCGGTGAAATGCGCAGATATTAGGAGGAACACCTATTGCGAAGGCAGCACTCTGGGCCGGCACTGACACTGAGGAGCGAAAGCATGGGTAGCA…	403	Bacteria_Actinobacteriota_Acidimicrobiia_Microtrichales_Microtrichaceae_NA_NA	1.10658	0.896916	1.25212	0.958357	0.00464944	0.000592542	0.00833928	0.00104478	0.00425565	0.00199498	0.371275	0.261793	2.06891	0.302528	0.239231	1.66114	0.868914	0.364606	1.42694	0.740468	0.865421	0.509064	2.34289	2.34548	0.985878	0.450056	3.17348	0.842266	0.319073	0.0679525	2.14877	0.131976	0	0.00558732	0.00533049	0.00436576	0.00425206	0.00574191	0.00503673	0.00198831	0.00715384	0.00842922	0.00809291	0.00968117	0.00700231	0.0046365
249	CAGGGAATATTGCACAATGGGCGAAAGCCTGATGCAGCGACACCGCGTGCGGGATGAAGGCCTTCGGGTTGTAAACCGCTTTCAGGAGGGACGAAAATGACGGTACCTCCAGAAGAAGGCCCGGCCAACTACGTGCCAGCAGCCGCGGTAATACGTAGGGGCCAAACGTTGTCCGGATTTATTGGGCGTAAAGGGCTCGTAGGCGGTTCAACAAGTCGGTCGTGAAAACCCGGGGCTCAACCCCGGGACGCCGGTCGAAACTGTTGTGACTAGGGTCCGGTAGAGGTGAGTGGAATTCTCGGTGTAGCGGTGGAATGCGCAGATATCGAGAGGAACACCAGTAGCGAAGGCGGCTCACTGGGCCGGTACCGACGCTGAGGAGCGAAAGCATGGGGAGCA…	403	Bacteria_Actinobacteriota_Acidimicrobiia_Actinomarinales_NA_NA_NA	1.09865	0.972336	1.56088	1.156	0.00266525	0.00461634	0.00785475	0.0060402	0.00267899	0.0014611	2.9843	2.30615	0.246923	2.32263	1.72993	0.392046	1.0269	1.992	0.343323	0.344939	2.22928	2.34045	0.456171	0.3629	1.12443	3.0218	0.166759	0.769026	0.731266	0.3084	0.0704942	0.0408497	0.0122263	0.00186244	0.00799574	0	0	0.00344515	0.00359767	0.000994154	0.00357692	0.00842922	0.0161858	0.00322706	0	0.00231825
27688	TGGGGAATCTTGCACAATGGGCGAAAGCCTGATGCAGCGACGCCGCGTGGGGGATGAAGGCCTTAGGGTCGTAAACCCCTTTCAGTAGGGAAGAAAATGACGGTACCTACAGAAGAAGCTCCGGCCAACTACGTGCCAGCAGCCGCGGTAAGACGTAGGGGGCGAGCGTTGTCCGGATTTATTGGGCGTAAAGGGCTCGTAGGCGGTTACGTAAGTCGGATGTGAAAACTCGAGGCTCAACTTCGAGACGCCATCCGATACTGCGTTGACTTGAGTCCGGTAGAGGAGTGTGGAATTCCTAGTGTAGCGGTGAAATGCGCAGATATTAGGAGGAACACCTATTGCGAAGGCAGCACTCTGGGCCGGTACTGACGCTGAGGAGCGAAAGCATGGGTAGCA…	403	Bacteria_Actinobacteriota_Acidimicrobiia_Microtrichales_Microtrichaceae_NA_NA	0.805798	0.238776	0.878789	0.227215	0.00574522	0.0049768	0.00530783	0.00449022	0.015229	0.00239062	0.408873	0.797277	0.957761	0.390358	0.439877	0.646674	0.873072	0.778124	0.489951	1.113	1.1119	0.980879	0.978031	0.9168	0.436984	1.03454	0.80853	0.912178	0.555982	0.548847	0.501292	0.364505	0.0163017	0.029799	0	0.00873153	0.00850412	0.0137806	0.0179883	0.0139182	0.0107308	0	0.00404645	0.00645411	0.0490162	0.0139095
27713	TGGGGAATCTTGCACAATGGGCGAAAGCCTGATGCAGCGACGCCGCGTGGGGGATGAAGGCCTTAGGGTCGTAAACCCCTTTCAGTAGGGAAGAAATTGACGGTACCTACAGAAGAAGCCCCGGCCAACTACGTGCCAGCAGCCGCGGTAAGACGTAGGGGGCGAGCGTTGTCCGGATTTATTGGGCGTAAAGGGCTCGTAGGTGGTTGCGTAAGTCGGATGTGAAAACTCCAGGCTCAACTTGGAGACGCCATCCGATACTGCGCTGACTTGAGTCCGGTAGAGGAGTGTGGAATTTCTAGTGTAGCGGTGAAATGCGCAGATATTAGAAGGAACACCTATTGCGAAGGCAGCACTCTGGGCCGGTACTGACACTGAGGAGCGAAAGCATGGGTAGCA…	403	Bacteria_Actinobacteriota_Acidimicrobiia_Microtrichales_Microtrichaceae_NA_NA	0.800801	0.421761	0.902527	0.290872	0.00337392	0.00414136	0.00731555	0.00626313	0.00882605	0.00157357	0.314879	1.22567	0.991433	0.292769	0.307399	0.44863	0.394961	0.497999	0.303984	0.90144	0.898286	0.800844	1.04372	1.04286	0.522249	1.33848	1.16226	1.28504	0.37248	0.297946	0.441242	0.141403	0.00271695	0.016762	0.00799574	0	0.00212603	0.0103354	0.00719533	0.00894739	0	0.00421461	0.0121394	0.0129082	0.00700231	0.0046365
5094	TAGGGAATCTTGCACAATGGGCGAAAGCCTGATGCAGCGACGCCGCGTGGGGGATGAAGGCCTTCGGGTTGTAAACCCCTTTCAGTAGGGACGAAAATGACGGTACCTACAGAAGAAGCTCCGGCCAACTACGTGCCAGCAGCCGCGGTAACACGTAGGGAGCAAGCGTTGTCCGGATTTATTGGGCGTAAAGAGCTCGTAGGTGGTTCGGTAAGTCGGATGTGAAAACTCAAGGCTCAACCTTGAGACGCCATCCGATACTGCTGTGACTTGAGTTCGGTAGAGGAGTGTGGAATTCCTGGTGTAGCGGTGAAATGCGCAGATATCAGGAGGAACACCGACAGCGAAGGCAGCACTCTGGGCCGATACTGACACTGAGGAGCGAAAGCATGGGGAGCA…	403	Bacteria_Actinobacteriota_Acidimicrobiia_Microtrichales_Microtrichaceae_Sva0996_marine_group_NA	0.766609	0.21136	0.639209	0.312902	0.0030334	0.0010826	0.00968525	0.00438091	0.084481	0.0275007	0.244384	0.245133	0.617307	0.395238	0.327978	0.59009	0.789922	0.520231	0.615121	1.22338	0.712056	0.645642	0.967083	1.04286	0.767386	0.631247	0.783263	0.802317	0.529963	0.569756	1.01042	0.515334	0.407542	0.264467	0.00266525	0.00218288	0.00425206	0.053974	0.0921002	0.107369	0.0107308	0.0126438	0.0121394	0.00322706	0.682025	0.225643
1620	GAGGGAATATTGCGCAATGGGCGAAAGCCTGACGCAGCAACGCCGCGTGAGGGATGACGGCCTTCGGGTTGTAAACCTCTTTCAGTGGGGACGAAATTGACGGTACCCACAGAAGAAGCACCGGCCAACTACGTGCCAGCAGCCGCGGTAATACGTAGGGTGCAAGCATTGTCCGGATTTATTGGGCGTAAAGAGCTCGTAGGCGGCTTAACAAGTCGGTCGTGAAATACCGAGGCTCAACCTCGGGAGGTCGATCGAAACTGTTATAGCTAGAGTACGGTAGAGGAGAGTGGAATTCCCGGTGTAGCGGTGGAATGCGCAGATATCGGGAGGAACACCAGTAGCGAAGGCGGCTCTCTGGGCCGTTACTGACGCTGAGGAGCGAAAGCGTGGGGAGCA…	403	Bacteria_Actinobacteriota_Acidimicrobiia_Actinomarinales_NA_NA_NA	0.71269	0.451899	0.690267	0.318799	0.0014363	0.0012442	0.00719816	0.00429807	0	0	0.474669	0.247513	1.08122	0.239094	0.317689	0.747716	0.482268	0.497999	0.80824	0.455319	0.460097	0.633226	1.01452	0.92062	0.666134	0.450056	1.78887	0.552633	0.175285	0.0784068	1.19318	0.0848416	0.00271695	0.00186244	0	0.00218288	0.00212603	0	0	0	0.00357692	0.00421461	0.00809291	0.0129082	0	0.0015455
7318	TCGAGAATCTTCCGCAATGGGCGAAAGCCTGACGGAGCGACGCCGCGTGATGGACGAAGGCCCTCGGGTTGTAAACATCTGTCGTAGGGGAGGAAATTTTGACCGATCCTAGGAGGAAGCACAGGCTAAGTTCGTGCCAGCAGCCGCGGTAATACGAACTGTGCAAACGTTATTCGGAATCACTGGGCTTAAAGGGTGCGTAGGCGGGTTGGTAGGTCAGATGTGAAAGCCCACGGCTCAACCGTGGAATTGCGTTTGAAACCACTAGTCTTGAGGGGATCAGAGGAGAGCGGAACTGATGGTGGAGCGGTGAAATGCGTTGATATCATCAGGAACACCGGTGGCGAAAGCGGCTCTCTGGGATCTTTCTGACGCTGAGGCACGAAAGCTAGGGGAGCG…	403	Bacteria_Planctomycetota_Planctomycetes_Pirellulales_Pirellulaceae_Blastopirellula_NA	0.653787	0.227776	0.815876	0.285853	0.00445075	0.0035186	0.00457302	0.00128276	0.0039644	0.000861531	0.813046	1.06859	0.89416	0.566019	0.851458	0.662841	0.590363	0.809249	0.318289	0.662282	1.25431	0.701515	0.456171	0.52334	0.714095	0.666316	0.414372	1.05533	0.227323	0.125451	0.255868	0.113122	0.00135847	0.0093122	0.00266525	0.00218288	0.00850412	0.00459353	0.0043172	0.00298246	0.00357692	0.00421461	0.00404645	0.00645411	0	0
715	CAGGGAATCTTGTCCAATGGGCGAAAGCCTGAGACAGCGACGCCGCGTGAGGGATGAAGGCCTTCGGGTTGTAAACCTCTTTCAGGAGGGACGAAATTGACGGTACCTCCAGAAGAAGCCCCGGCCAACTACGTGCCAGCAGCCGCGGTAATACGTAGGGGGCAAGCGTTGTCCGGATTTATTGGGCGTAAAGGGCTCGTAGGCGGCTCAACAAGTCGATCGTGAAAACCCAGGGCTCAACCCTGGGACGCCGGTCGATACTGTTGTGGCTTGGGTCCGGTAGAGGAGAATGGAATTCCCGGTGTAGCGGTGAAATGCGCAGATATCGGGAGGAACACCAGTAGCGAAGGCGGTTCTCTGGGCCGGTACCGACGCTGAGGAGCGAAAGCGTGGGGAGCA…	403	Bacteria_Actinobacteriota_Acidimicrobiia_Actinomarinales_NA_NA_NA	0.608228	0.23203	0.734171	0.252979	0.00145525	0.00252057	0.00170099	0.00196933	0.000902614	0.00100672	1.16552	0.825837	0.542482	0.502586	0.671391	0.654757	0.478111	0.751445	0.547171	0.22536	0.657282	0.937422	0.525509	0.48514	0.671463	0.683851	1.01572	0.492709	0.205412	0.0418169	0.472573	0.0314228	0.00679237	0.00186244	0	0.00436576	0	0	0.000719533	0.00198831	0.00357692	0	0	0.00322706	0.00420139	0
12550	TGAGGAATATTGGGCAATGGAGGCAACTCTGACCCAGCCATGCCGCGTGAAGGAAGAAGGCCCTATGGGTTGTAAACTTCTTTTATAGAGGAAGAAACCCTCCCACGTGTGGGAGGCTGACGGTACTCTACGAATAAGCACCGGCTAACTCCGTGCCAGCAGCCGCGGTAATACGGAGGGTGCAAGCGTTATCCGGAATCATTGGGTTTAAAGGGTCCGTAGGCGGGCAATTAAGTCAGAGGTGAAATCCCACAGCTCAACTGTGGAACTGCCTTTGATACTGGTTGTCTTGAGTTATATTGAAGTGAGTAGAATATGTAGTGTAGCGGTGAAATGCTTAGATATTACATAGAATACCGATTGCGAAGGCAGCTCACTAAGTATATACTGACGCTGATG…	422	Bacteria_Bacteroidota_Bacteroidia_Flavobacteriales_Flavobacteriaceae_Maritimimonas_NA	0.592184	0.341445	0.432323	0.143039	0.0030334	0.0010826	0.00470253	0.00383788	0.00443281	0.0019072	0.30078	0.70446	0.516293	0.273251	0.430874	0.379921	0.523843	0.435749	0.271797	1.19579	0.45462	0.304197	0.386833	0.35908	0.314415	0.753989	0.293092	0.948798	0.403977	0.318854	0.190596	0.125691	0.0054339	0.00744976	0.00266525	0.00218288	0.00425206	0.00229677	0.00503673	0.00596493	0.00715384	0.00842922	0	0.00322706	0	0.00231825
842	CAGGGAATCTTGTCCAATGGGCGAAAGCCTGAGACAGCGACGCCGCGTGGGGGATGAAGGCCTTCGGGTTGTAAACCCCTTTCAGGAGGGACGAAATTGACGGTACCTCCAGAAGAAGCCCCGGCCAACTACGTGCCAGCAGCCGCGGTAATACGTAGGGGGCGAGCGTTGTCCGGAATTATTGGGCGTAAAGGGCTCGTAGGCGGCTTGGTAAGTCGGTCGTGAAAGCCCGGGGCTTAACCCCGGGACGCCGGTCGATACTGCCATGGCTTGGGTCCGGTAGAGGAGAATGGAATTCTCGGTGTAGCGGTGAAATGCGCAGATATCGAGAGGAACACCAGTAGCGAAGGCGGTTCTCTGGGCCGGTACCGACGCTGAGGAGCGAAAGCGTGGGGAGCA…	403	Bacteria_Actinobacteriota_Acidimicrobiia_Actinomarinales_NA_NA_NA	0.565635	0.22072	0.686181	0.286301	0.00567969	0.00536469	0.00170099	0.00196933	0.00199959	0.00116037	1.19372	0.887715	0.755733	0.761198	0.66496	0.61434	0.631938	0.751445	0.579358	0.234558	0.482007	0.65185	0.419677	0.41256	0.484945	0.648781	0.894436	0.29962	0.261558	0.0679525	0.331584	0.0125691	0.00271695	0	0.010661	0	0.00637809	0.00229677	0.000719533	0.00298246	0.00357692	0	0	0.00322706	0	0.00077275
259	CAGGGAATATTGCACAATGGGCGAAAGCCTGATGCAGCGACACCGCGTGCGGGATGAAGGCCTTCGGGTTGTAAACCGCTTTCAGGAGGGACGAAAATGACGGTACCTCCAGAAGAAGGCCCGGCCAACTACGTGCCAGCAGCCGCGGTAATACGTAGGGGCCAAACGTTGTCCGGATTTATTGGGCGTAAAGGGCTCGTAGGCGGTTTAACAAGTCGGTCGTGAAAACCCGGGGCTCAACCCCGGGACGCCGGTCGAAACTGTTATGACTAGGGTCCGGTAGAGGTGAGTGGAATTCTCGGTGTAGCGGTGGAATGCGCAGATATCGAGAGGAACACCAGTAGCGAAGGCGGCTCACTGGGCCGGTACCGACGCTGAGGAGCGAAAGCATGGGGAGCA…	403	Bacteria_Actinobacteriota_Acidimicrobiia_Actinomarinales_NA_NA_NA	0.545773	0.397947	0.6536	0.497451	0.00445075	0.0035186	0.00571414	0.00247731	0.00425565	0.00199498	1.09503	1.49222	0.250664	0.727042	0.71898	0.202086	0.328441	0.818141	0.171662	0.473716	0.613463	0.726347	0.240858	0.15662	0.367706	1.25665	0.0909596	0.858912	0.295793	0.188176	0.0417744	0.0565611	0.00950932	0.00744976	0.00266525	0.00218288	0.00850412	0.00574191	0.00503673	0.00198831	0.00715384	0.00842922	0.00404645	0.00322706	0.00140046	0.0015455
392	CAGGGAATATTGCACAATGGGCGAAAGCCTGATGCAGCGACGCCGCGTGCGGGATGAAGGCCTTCGGGTTGTAAACCGCTTTCAGGAGGGACGAAAATGACGGTACCTCCAGAAGAAGGCCCGGCCAACTACGTGCCAGCAGCCGCGGTAATACGTAGGGGCCAAGCGTTGTCCGGATTTATTGGGCGTAAAGGGCTCGTAGGCGGTTTGACAAGTCGGACGTGAAAACCCGGGGCTCAACCCCGGGACGCCGTTCGAAACTGTCATGACTAGGGTCCGGTAGAGGTGAGTGGAATTCTCGGTGTAGCGGTGAAATGCGCAGATATCGAGAGGAACACCAGTAGCGAAGGCGGCTCACTGGGCCGGTACCGACGCTGAGGAGCGAAAGCATGGGGAGCA…	403	Bacteria_Actinobacteriota_Acidimicrobiia_Actinomarinales_NA_NA_NA	0.511823	0.296764	0.552924	0.330311	0.00321313	0.0018339	0.00259522	0.00339856	0.00205635	0.000964724	0.643858	0.985292	0.153391	0.566019	0.549203	0.242503	0.407434	0.591374	0.15378	0.294348	0.821603	0.763596	0.277352	0.22538	0.474287	1.11053	0.353732	0.709102	0.298532	0.146359	0.250646	0.0534188	0.00679237	0	0.00533049	0.00218288	0.00212603	0.00229677	0.00287813	0.000994154	0.00715384	0	0	0.00322706	0.00140046	0.0015455
1623	GAGGGAATATTGCGCAATGGGCGAAAGCCTGACGCAGCAACGCCGCGTGAGGGATGACGGCCTTCGGGTTGTAAACCTCTTTCAGTGGGGACGAAATTGACGGTACCCACAGAAGAAGCACCGGCCAACTACGTGCCAGCAGCCGCGGTAATACGTAGGGTGCAAGCATTGTCCGGATTTATTGGGCGTAAAGAGCTCGTAGGCGGCTTAACAAGTCGGTCGTGAAATACCGAGGCTCAACCTCGGGGAGTCGGTCGAAACTGTTATAGCTAGAGTACGGTAGAGGAGAGTGGAATTCTCGGTGTAGCGGTGGAATGCGCAGATATCGAGAGGAACACCAGTAGCGAAGGCGGCTCTCTGGGCCGTTACTGACGCTGAGGAGCGAAAGCGTGGGGAGCA…	403	Bacteria_Actinobacteriota_Acidimicrobiia_Actinomarinales_NA_NA_NA	0.510508	0.528063	0.429628	0.337558	0.000888415	0.00153878	0.00553921	0.00441283	0.00134217	0.00144882	0.15509	0.0737779	0.815594	0.117107	0.0720266	0.42438	0.270237	0.133393	0.422001	0.285149	0.213617	0.204867	0.791913	0.75254	0.602185	0.21626	1.76866	0.386178	0.131464	0.0365898	1.05219	0.0408497	0.00407542	0.00372488	0.00266525	0	0	0.00114838	0.00287813	0	0	0.00842922	0.00404645	0.00968117	0.00140046	0.0015455
6648	TCGAGAATCTTCCGCAATGCGCGAAAGCGTGACGGAGCAATGCCGCGTGATCGATGAAGGCCTTCGGGTTGTAAAGATCTGTCAGGGGGGAAAAACAGTGATGGTACCCCCAGAGGAAGCCACGGCTAACTACGTGCCAGCAGCCGCGGTAATACGTAGGTGGCGAGCGTTATTCGGAATCACTGGGCGTAAAGGGTTCGTAGGGGGTAAGGTCAGTCTGATGTGAAAGCCGGGAGCTCAACTCCCGAAGTGCATTGGATACTGCCTTACTAGAGTGTGTGAGAGGTAAGCGGAATTCGTGGTGTAGCGGTGGAATGCGTAGATATCACGAGGAAGACCAAAGGCGTAAGCAGCTTACTGGCACACAACTGACCCTGAGGAACGAAAGCTAGGGGAGCG…	403	Bacteria_Verrucomicrobiota_Lentisphaeria_Lentisphaerales_Lentisphaeraceae_Lentisphaera_NA	0.510422	1.42931	0.00586796	0.00720959	0	0	0.00645411	0.0129082	0.000714179	0.000623286	0	0.00237993	0.014965	0.00487948	0	0.00808342	0.0249449	0	0.0107288	0	0.0164321	0	0.00729874	0	0	0	4.0477	0	0.00136941	0	0.0130545	0	0	0	0	0	0	0.00114838	0	0.000994154	0	0	0	0.0258164	0	0
13268	TGAGGAATATTGGGCAATGGAGGCAACTCTGACCCAGCCATGCCGCGTGCAGGAAGACGGCCCTATGGGTTGTAAACTGCTTTTATATAGGAAGAAACTTATCCACGTGTGGATAACTGACGGTACTATAAGAATAAGCACCGGCTAACTCCGTGCCAGCAGCCGCGGTAATACGGAGGGTGCAAGCGTTATCCGGAATCATTGGGTTTAAAGGGTCCGTAGGCGGGCAATTAAGTCAGAGGTGAAATCCCACAGCTCAACTGTGGAACTGCCTTTGATACTGGTTGTCTTGAGTTATAGTGAAGTAGATAGAATATGTAGTGTAGCGGTGAAATGCTTAGAGATTACATAGAATACCGATTGCGAAGGCAGTCTACTAACTATATACTGACGCTAATG…	422	Bacteria_Bacteroidota_Bacteroidia_Flavobacteriales_Flavobacteriaceae_Lutimonas_NA	0.507061	0.304069	0.754946	0.502623	0.00161604	0.00142016	0.00631945	0.00456649	0.00243914	0.00128311	0.775449	1.73259	0.538741	0.897824	0.747276	0.49713	0.353386	0.938195	0.203848	0.547303	0.848989	0.869133	0.240858	0.27886	0.319744	0.888421	0.136439	0.669152	0.827125	0.339763	0.0678833	0.213675	0.00271695	0.00558732	0.00266525	0.00218288	0	0.00344515	0.00287813	0.000994154	0.0107308	0	0.00809291	0.00645411	0.00140046	0.00077275
11274	TGAGGAATATTGGACAATGGAGGCAACTCTGATCCAGCCATGCCGCGTGCAGGAAGACTGCCCTATGGGTTGTAAACTGCTTTTATATAGGAAGAAACCCAACCACGTGTGGTTGGCTGACGGTACTGTATGAATAAGCACCGGCTAACTCCGTGCCAGCAGCCGCGGTAATACGGAGGGTGCAAGCGTTATCCGGAATCATTGGGTTTAAAGGGTCCGTAGGCGGGTAATTAAGTCAGAGGTGAAATCCCACAGCTTAACTGTGGAACTGCCTTAGATACTGGTTATCTTGAGTTTTAGTGAAGTAGATAGAATGTGTAGTGTAGCGGTGAAATGCATAGATATTACACAGAATACCGATTGCGAAGGCAGTCTACTAACTAACAACTGACGCTAATG…	422	Bacteria_Bacteroidota_Bacteroidia_Flavobacteriales_Flavobacteriaceae_Maritimimonas_NA	0.45099	0.142261	0.616675	0.248338	0.00161604	0.00142016	0.00271261	0.0018393	0.00110233	0.00108004	0.996334	0.766338	0.404056	0.751439	0.481035	0.602215	0.636095	0.511338	0.303984	0.22536	0.739442	0.689099	0.419677	0.30178	0.447642	0.514349	0.596291	0.372861	0.297163	0.0470441	0.563954	0.00628457	0.00135847	0.00558732	0.00266525	0.00218288	0	0.00114838	0.0021586	0	0.00357692	0	0.00404645	0.00322706	0.00140046	0
1666	GAGGGAATATTGCGCAATGGGCGAAAGCCTGACGCAGCGATGCCGCGTGAGGGATGACGGCCTTAGGGTTGTAAACCTCTTTCAGAAGGGAAGAAATTGACGGTACCTTCAGAAGAAGCACCGGCCAACTACGTGCCAGCAGCCGCGGTGATACGTAGGGTGCAAGCGTTGTCCGGAATTATTGGGCGTAAAGAGCTCGTAGGCGGCTCAGTAAGTCGATCGTGAAATCTTGGGGCTCAACCCCAAGCCGTCGGTCGATACTGCTGTGGCTAGAGTCCGGTAGAGGAAGGTGGAATTCCCGGTGTAGCGGTGGAATGCGCAGATATCGGGAGGAACACCAGTAGCGAAGGCGGCCTTCTGGGCCGGAACTGACGCTGAGGAGCGAAAGCGTGGGTAGCA…	403	Bacteria_Actinobacteriota_Acidimicrobiia_Actinomarinales_NA_NA_NA	0.443906	0.209187	0.508805	0.388853	0.00159709	0.00140915	0.00910401	0.00413903	0.00400988	0.00172999	0.192687	0.0928174	0.737027	0.175661	0.145339	0.594131	0.428221	0.231214	0.611544	0.45072	0.295777	0.254532	1.01088	0.97792	0.500933	0.175346	0.82369	0.329583	0.254711	0.224766	1.08613	0.188537	0.00407542	0.0093122	0.00266525	0	0.00212603	0.00229677	0.00575627	0.00397662	0.00715384	0.00421461	0.0121394	0.0129082	0.00140046	0.0015455
25852	TGGGGAATCTTAGACAATGGGCGCAAGCCTGATCTAGCCATGCCGCGTGAGTGACGAAGGTCTTAGGATCGTAAAGCTCTTTCGCCAGAGATGATAATGACAGTATCTGGTAAAGAAACCCCGGCTAACTCCGTGCCAGCAGCCGCGGTAATACGGAGGGGGTTAGCGTTGTTCGGAATTACTGGGCGTAAAGCGTACGTAGGCGGATTAGAAAGTAGGGGGTGAAATCCCAGGGCTCAACCCTGGAACTGCCTCCTAAACTGCTAGTCTAGAGTTCGAGAGAGGTGAGTGGAATTCCAAGTGTAGAGGTGAAATTCGTAGATATTTGGAGGAACACCAGTGGCGAAGGCGGCTCACTGGCTCGATACTGACGCTGAGGTACGAAAGCATGGGGAGCAA…	402	Bacteria_Proteobacteria_Alphaproteobacteria_Rhodobacterales_Rhodobacteraceae_Yoonia-Loktanella_NA	0.439106	0.234766	0.450093	0.333539	0.00395971	0.00348288	0.00653642	0.00781232	0.0289794	0.0042281	0.126892	0.0928174	0.718321	0.151264	0.210935	0.444588	0.573733	0.137839	0.708104	0.809456	0.405324	0.16141	0.828407	0.81748	0.389022	0.25133	0.353732	0.289633	0.438212	0.334536	0.284588	0.443062	0.00815084	0.07636	0.00533049	0.00654865	0	0.0333031	0.0287813	0.0248539	0.0178846	0.00421461	0.00404645	0	0.0252083	0.0378647
154	CAGGGAATATTGCACAATGGGCGAAAGCCTGATGCAGCGACACCGCGTGCGGGATGAAGGCCTTCGGGTTGTAAACCGCTTTCAGGAGGGAAGAAAATGACGGTACCTCCAGAAGAAGGCCCGGCTAACTACGTGCCAGCAGCCGCGGTAATACGTAGGGGCCAAACGTTGTCCGGATTTATTGGGCGTAAAGGGCTCGTAGGCGGTTCAACAAGTCGGTCGTGAAAACCCGGGGCTCAACCCCGGGACGCCGGTCGAAACTGTTGTGACTAGGGTCCGGTAGAGGTGAGTGGAATTCTCGGTGTAGCGGTGGAATGCGCAGATATCGAGAGGAACACCAGTAGCGAAGGCGGCTCACTGGGCCGGTACCGACGCTGAGGAGCGAAAGCATGGGGAGCA…	403	Bacteria_Actinobacteriota_Acidimicrobiia_Actinomarinales_NA_NA_NA	0.437368	0.45612	0.488582	0.384036	0.00177683	0.00307756	0.00178846	0.00357692	0.000714179	0.000623286	0.766049	1.07097	0.108496	0.697765	0.571068	0.105084	0.124725	0.560249	0.0643731	0.252955	0.482007	0.738763	0.127728	0.12606	0.34106	1.44368	0.0960129	0.615887	0.219106	0.162041	0.026109	0.0408497	0.00271695	0	0.00533049	0	0	0.00114838	0	0.000994154	0.00715384	0	0	0	0.00140046	0.00077275
27616	TGGGGAATCTTGCACAATGGGCGAAAGCCTGATGCAGCGACGCCGCGTGGGGGATGAAGGCCCTAGGGTCGTAAACCCCTTTCAGTAGGGACGAAAATGACGGTACCTACAGAAGAAGCCCCGGCCAACTACGTGCCAGCAGCCGCGGTAAGACGTAGGGGGCGAGCGTTGTCCGGATTTATTGGGCGTAAAGGGCTCGTAGGTGGTTGCGTAAGTCGGATGTGAAAACTCAGGGCTTAACCCTGAGACGCCATCCGATACTGCGCTGACTTGAGTCCGGTAGAGGAGTGTGGAATTCCTGGTGTAGCGGTGAAATGCGCAGATATCAGGAGGAACACCTACAGCGAAGGCAGCACTCTGGGCCGGTACTGACACTGAGGAGCGAAAGCGTGGGTAGCA…	403	Bacteria_Actinobacteriota_Acidimicrobiia_Microtrichales_Microtrichaceae_NA_NA	0.429761	0.385897	0.429058	0.271788	0.00218288	0.00378086	0.00347394	0.00459038	0.00171961	0.00150065	0.178588	0.0975772	0.695873	0.170782	0.0990366	0.594131	0.332599	0.164518	0.46134	0.147174	0.334118	0.266948	0.700679	0.72962	0.484945	0.233795	1.33407	0.279646	0.134202	0.0261356	0.926869	0.0722725	0.00135847	0.00744976	0	0.00654865	0	0.00344515	0.000719533	0.000994154	0	0.00421461	0	0.00968117	0.00560185	0.0015455
26451	TGGGGAATCTTAGACAATGGGGGAAACCCTGATCTAGCGATGCCGCGTGAGTGATGAAGGCCCTAGGGTCGTAAAGCTCTTTCGCCAGGGAAGATAATGACTGTACCTGGTAAAGAAACCCCGGCTAACTCCGTGCCAGCAGCCGCGGTAATACGGAGGGGGTTAGCGTTGTTCGGAATTACTGGGCGTAAAGCGCACGTAGGCGGATCAGAAAGTAAGAGGTGAAATCCCAGGGCTCAACCCTGGAACTGCCTTTTAAACTCCTGGTCTTGAGTTCGAGAGAGGTGAGTGGAATTCCAAGTGTAGAGGTGAAATTCGTAGATATTTGGAGGAACACCAGTGGCGAAGGCGGCTCACTGGCTCGATACTGACGCTGAGGTGCGAAAGCGTGGGGAGCAA…	402	Bacteria_Proteobacteria_Alphaproteobacteria_Rhodobacterales_Rhodobacteraceae_NA_NA	0.420903	0.0906169	0.404605	0.191406	0.0014363	0.0012442	0.00367879	0.00268689	0.00385622	0.00193617	0.230285	0.0571184	0.583636	0.27813	0.254666	0.464797	0.523843	0.351267	0.429154	0.409327	0.487484	0.546312	0.426976	0.50042	0.484945	0.379917	0.262772	0.526	0.277991	0.0574983	0.164487	0.160256	0.00135847	0.016762	0	0.00218288	0.00212603	0.00344515	0.0021586	0.00596493	0	0.00421461	0.00404645	0.00645411	0.00700231	0.0046365
31175	TGGGGAATTTTGCGCAATGGACGAAAGTCTGACGCAGCAATACCGCGTGAAGGATGAAGGCCCTTGGGTCGTAAACTTCTGTCAGTGGGGAAGAAATGCCCGTAAGGGAGATGACGGTACCCACAAAGGAAGCACCGGCTAACTCCGTGCCAGCAGCCGCGGTAATACGGAGGGTGCAAGCGTTGTTCGGAATTATTGGGCGTAAAGAGCATGTAGGCGGTCTGTTAAGTCTGGTGTGAAAGCCCTGGGCTCAACCCAGGAAGTGCATTGGATACTGGCAGACTTGAGTATGGGAGAGGAAAGTGGAATTCCGAGTGTAGGAGTGAAATCCGTAGATATTCGGAGGAACACCAGTGGCGAAGGCGGCTTTCTGGACCAATACTGACGCTGAGATGCGAA…	416	Bacteria_Desulfobacterota_Desulfuromonadia_Desulfuromonadia_or_Geopsychrobacteraceae_Desulfuromusa_NA	0.406315	0.208191	0.342438	0.0801155	0.00214498	0.00212628	0.00481991	0.00242951	0.00114838	0.00198906	0.324279	0.273692	0.419021	0.570899	0.228942	1.03064	0.598678	0.653624	0.686646	0.197765	0.273868	0.26074	0.46347	0.382	0.17053	0.292244	0.298145	0.352886	0.13968	0.0209085	0.503903	0.0471342	0	0.00186244	0	0.00218288	0.00425206	0.00344515	0	0	0.00357692	0.00842922	0.00404645	0.00322706	0	0.0015455
27882	TGGGGAATCTTGCACAATGGGCGCAAGCCTGATGCAGCGATGCCGCGTGCGGGAAGAAGGCCCTAGGGTTGTAAACCGCTTTCAGGAGGGAAGAAAATGACGGTACCTCCAGAAGAAGGTGCGGCCAACTACGTGCCAGCAGCCGCGGTGACACGTAGGCACCAAGCGTTATCCGGATTTATTGGGCGTAAAGAGCTCGTAGGCGGTTTGGTAAGTCGGGTGTGAAAACTCTGGGCTCAACCCAGAGAGGCCACTCGATACTGCTATGACTAGAGTACGGTAGGGGAGCGGGGAATTCCTGGTGTAGCGGTGAAATGCGCAGATATCAGGAGGAACACCAGCGGCGAAGGCGCCGCTCTGGGCCGTAACTGACGCTGAGGAGCGAAAGCATGGGTAGCA…	403	Bacteria_Actinobacteriota_Acidimicrobiia_Microtrichales_Ilumatobacteraceae_Ilumatobacter_NA	0.391188	0.106568	0.406645	0.159353	0	0	0.00268269	0.00536538	0.0051015	0.00130712	0.206786	0.211814	0.433986	0.365961	0.356275	0.266753	0.494741	0.395731	0.27895	0.321943	0.662759	0.49044	0.401431	0.4393	0.410338	0.514349	0.227399	0.486051	0.264297	0.130678	0.240203	0.0502765	0.00815084	0.0111746	0	0	0	0.00574191	0.00359767	0.00596493	0.0107308	0	0	0	0.0154051	0.0046365
16681	TGGGGAATATTGCACAATGGACGAAAGTCTGATGCAGCAACACCGCGTGGAGGATGACACATTTCGGTGCGTAAACTCCTTTTATATGGGAAGATAATGACGGTACCATATGAATAAGCACCGGCTAACTCCGTGCCAGCAGCCGCGGTAATACGGAGGGTGCAAGCGTTACTCGGAATCACTGGGCGTAAAGCGCGCGCAGGCGGCCATTTAAGTTGGATGTGAAAGCCTACGGCTCAACCGTAGAACTGCATCCAAAACTATTTGGCTAGAGTGTGGGAGAGGAAGATGGAATTAGTTGTGTAGGGGTAAAATCCGTAGAGATAACTAGGAATACCAAAAGCGAAGGCAATCTTCTGGAACATTACTGACGCTGAGGCGCGAAAGCGTGGGGAGCAA…	402	Bacteria_Campilobacterota_Campylobacteria_Campylobacterales_Sulfurovaceae_Sulfurovum_NA	0.389171	0.383474	0.13609	0.109629	0.000888415	0.00153878	0.00089423	0.00178846	0.0131213	0.00248513	0.164489	0.36651	0.134685	0.112228	0.214794	0.0727508	0.0956222	0.222321	0.103712	0.993423	0.0547735	0.105538	0.069338	0.0573	0.154543	0.859197	0.0353732	0.649178	0.0985977	0.120224	0.0130545	0.0974108	0.0217356	0.0540108	0.00266525	0	0	0.0103354	0.0151102	0.0139182	0.00357692	0	0	0	0.00280092	0.00077275
25864	TGGGGAATCTTAGACAATGGGCGCAAGCCTGATCTAGCCATGCCGCGTGAGTGACGAAGGTCTTAGGATCGTAAAGCTCTTTCGCCAGAGATGATAATGACAGTATCTGGTAAAGAAACCCCGGCTAACTCCGTGCCAGCAGCCGCGGTAATACGGAGGGGGTTAGCGTTGTTCGGAATTACTGGGCGTAAAGCGTACGTAGGCGGATTGGAAAGTAGGGGGTGAAATCCCAGGGCTCAACCCTGGAACTGCCTCCTAAACTATCAGTCTAGAGTTCGAGAGAGGTGAGTGGAATTCCAAGTGTAGAGGTGAAATTCGTAGATATTTGGAGGAACACCAGTGGCGAAGGCGGCTCACTGGCTCGATACTGACGCTGAGGTACGAAAGTGTGGGGAGCAA…	402	Bacteria_Proteobacteria_Alphaproteobacteria_Rhodobacterales_Rhodobacteraceae_Yoonia-Loktanella_NA	0.386905	0.308506	0.361337	0.14016	0.116917	0.0234278	0.2295	0.0490504	0.142261	0.0415656	0.183288	0.166595	0.374125	0.117107	0.155629	0.230377	0.586205	0.253446	0.675917	0.938233	0.416279	0.366278	0.510912	0.51188	0.250466	0.175346	0.0757997	0.139823	2.70185	3.48649	0.477794	2.49811	0.292072	0.469335	0.143923	0.104778	0.102049	0.109096	0.128796	0.188889	0.250385	0.177014	0.287298	0.203305	1.55311	1.23331
288	CAGGGAATATTGCACAATGGGCGAAAGCCTGATGCAGCGACACCGCGTGCGGGATGAAGGCCTTCGGGTTGTAAACCGCTTTCAGGAGGGACGAAAATGACGGTACCTCCAGAAGAAGGCCCGGCTAACTACGTGCCAGCAGCCGCGGTAATACGTAGGGGCCAAACGTTGTCCGGATTTATTGGGCGTAAAGGGCTCGTAGGCGGTTCAACAAGTCGGTCGTGAAAACCCGGGGCTCAACCCCGGGACGCCGGTCGAAACTGTTGTGACTAGGGTCCGGTAGAGGTGAGTGGAATTCTCGGTGTAGCGGTGGAATGCGCAGATATCGAGAGGAACACCAGTAGCGAAGGCGGCTCACTGGGCCGGTACCGACGCTGAGGAGCGAAAGCATGGGGAGCA…	403	Bacteria_Actinobacteriota_Acidimicrobiia_Actinomarinales_NA_NA_NA	0.385796	0.334515	0.582857	0.472677	0.00250446	0.00267976	0.00170099	0.00196933	0.00177102	0.0024707	1.13263	1.12809	0.104755	0.805114	0.537627	0.113168	0.315969	0.724767	0.135899	0.137975	0.597031	0.875341	0.131377	0.11078	0.39968	1.0287	0.0404265	0.30295	0.182132	0.151586	0.026109	0.0282805	0.00271695	0.00744976	0.00533049	0.00218288	0	0.00459353	0.000719533	0	0.00357692	0	0	0.00322706	0	0
25663	TGGGGAATCTTAGACAATGGGCGAAAGCCTGATCTAGCGATGCCGCGTGAGTGAAGAAGGCCTTAGGGTCGTAAAACTCTTTCGCCAGAGATGATAATGACAGTATCTGGTAAAGAAACCCCGGCTAACTCCGTGCCAGCAGCCGCGGTAATACGGAGGGGGTTAGCGTTGTTCGGAATTACTGGGCGTAAAGCGCACGTAGGCGGATTGATCAGTTAGAGGTGAAATCCCAGGGCTCAACCCTGGAACTGCCTTTAATACTGTCAGTCTAGAGATCGAGAGAGGTGAGTGGAATTCCAAGTGTAGAGGTGAAATTCGTAGATATTTGGAGGAACACCAGTGGCGAAGGCGGCTCACTGGCTCGATACTGACGCTGAGGTGCGAAAGCGTGGGGAGCAA…	402	Bacteria_Proteobacteria_Alphaproteobacteria_Rhodobacterales_Rhodobacteraceae_NA_NA	0.379877	0.423363	0.172125	0.0592972	0.0014363	0.0012442	0.00643344	0.00307616	0.00419296	0.00183723	0.112793	0.154696	0.220734	0.107348	0.221225	0.0808342	0.145512	0.324589	0.228882	1.39815	0.10407	0.273156	0.17517	0.16426	0.159872	0.356537	0.0859063	0.33957	0.286207	1.0402	0.0704942	0.593891	0.0054339	0.0391112	0	0.00218288	0.00212603	0.00229677	0.0043172	0.00596493	0.00357692	0.00842922	0.00404645	0.00968117	0.00280092	0.0015455
26314	TGGGGAATCTTAGACAATGGGCGCAAGCCTGATCTAGCGATGCCGCGTGAGTGATGAAGGCCCTAGGGTCGTAAAGCTCTTTCGCCAGGGAAGATAATGACTGTACCTGGTAAAGAAGTCCCGGCTAACTCCGTGCCAGCAGCCGCGGTAATACGGAGGGGACTAGCGTTGTTCGGAATTACTGGGCGTAAAGCGCGCGTAGGCGGATTAGAAAGTATGGGGTGAAATCCCAGGGCTTAACCCTGGAACTGCCTCATAAACTCCTAGTCTTGAGTTCGAGAGAGGTGAGTGGAATTCCAAGTGTAGAGGTGAAATTCGTAGATATTTGGAGGAACACCAGTGGCGAAGGCGGCTCACTGGCTCGATACTGACGCTGAGGTGCGAAAGCGTGGGGAGCAA…	402	Bacteria_Proteobacteria_Alphaproteobacteria_Rhodobacterales_Rhodobacteraceae_NA_NA	0.367891	0.193897	0.281116	0.22392	0	0	0.00412129	0.00609581	0.00181115	0.00172939	0.0704953	0.00951973	0.14965	0.224456	0.169777	0.464797	0.390804	0.168964	0.568629	0.234558	0.257436	0.353861	0.572951	0.5539	0.490274	0.23964	0.677144	0.173114	0.147897	0.0470441	0.864207	0.0502765	0	0	0	0	0	0.00344515	0	0.00198831	0.00357692	0	0	0.0129082	0.00140046	0
28322	TGGGGAATCTTGCGCAATGGGCGAAAGCCTGACGCAGCGATGCCGCGTGGGGGATGAAGGCTCTCGGGTCGTAAACCCCTTTCAGCAGGGACGAAAATGACGGTACCTGCAGAAGAAGCCCCGGCCAACTACGTGCCAGCAGCCGCGGTAACACGTAGGGGGCAAGCGTTGTCCGGATTTATTGGGCGTAAAGGGCTCGTAGGCTGTTCAGTAAGTCAGGTGTGAAAACCCAAGGCTCAACCTTGGGACGCCACTTGATACTGCTGTGACTAGAGTCCGGTAGAGGAGATTGGAATTCCTGGTGTAGCGGTGAAATGCGCAGATATCAGGAGGAACACCAACGGCGAAGGCAGATCTCTGGGCCGGTACTGACGCTGAGGAGCGAAAGCATGGGGAGCA…	403	Bacteria_Actinobacteriota_Acidimicrobiia_Microtrichales_Microtrichaceae_Sva0996_marine_group_NA	0.365598	0.137471	0.403889	0.198186	0.000708677	0.00122746	0.00757456	0.00363214	0.00262758	0.000854158	0.267882	0.161835	0.456433	0.131746	0.167205	0.291003	0.174614	0.275678	0.346899	0.39093	0.301254	0.322821	0.591198	0.7258	0.580869	0.268864	0.540704	0.346228	0.188979	0.130678	0.55351	0.113122	0.00135847	0.0093122	0	0	0.00212603	0.00229677	0.00359767	0.00198831	0.00715384	0.0126438	0.00404645	0.00645411	0.00420139	0.00231825
243	CAGGGAATATTGCACAATGGGCGAAAGCCTGATGCAGCGACACCGCGTGCGGGATGAAGGCCTTCGGGTTGTAAACCGCTTTCAGGAGGGACGAAAATGACGGTACCTCCAGAAGAAGGCCCGGCCAACTACGTGCCAGCAGCCGCGGTAATACGTAGGGGCCAAACGTTGTCCGGATTTATTGGGCGTAAAGGGCTCGTAGGCGGTTCAAAAAGTCGGTCGTGAAAACCCGGGGCTCAACCCCGGGACGCCGGTCGAAACTGTTGTGACTAGGGTCCGGTAGAGGTGAGTGGAATTCTCGGTGTAGCGGTGGAATGCGCAGATATCGAGAGGAACACCAGTAGCGAAGGCGGCTCACTGGGCCGGTACCGACGCTGAGGAGCGAAAGCATGGGGAGCA…	403	Bacteria_Actinobacteriota_Acidimicrobiia_Actinomarinales_NA_NA_NA	0.348229	0.310425	0.550911	0.457665	0	0	0.00280007	0.00347321	0.000571229	0.000513402	1.20782	0.759198	0.0785664	1.00517	0.600651	0.0929593	0.390804	0.684749	0.100136	0.119579	0.766829	0.856717	0.0802861	0.10696	0.373035	0.905956	0.0151599	0.196418	0.213628	0.0784068	0.0130545	0.00942685	0.00271695	0	0	0	0	0	0.000719533	0.000994154	0.00715384	0	0.00404645	0	0.00280092	0.0015455
10675	TGAGGAATATTGGACAATGGAGGCAACTCTGATCCAGCCATGCCGCGTGCAGGAAGACGGCCCTATGGGTTGTAAACTGCTTTTATATAGGAAGAAACCCAACCACGTGTGGTTGGCTGACGGTACTGTATGAATAAGCACCGGCTAACTCCGTGCCAGCAGCCGCGGTAATACGGAGGGTGCAAGCGTTATCCGGAATCATTGGGTTTAAAGGGTCCGTAGGCGGGTAATTAAGTCAGAGGTGAAATCCCACAGCTTAACTGTGGAACTGCCTTAGATACTGGTTATCTTGAGTTTTAGTGAAGTAGATAGAATGTGTAGTGTAGCGGTGAAATGCATAGATATTACACAGAATACCGATTGCGAAGGCAGTCTACTAACTAACAACTGACGCTAATG…	422	Bacteria_Bacteroidota_Bacteroidia_Flavobacteriales_Flavobacteriaceae_Maritimimonas_NA	0.346727	0.256977	0.355479	0.197535	0.0014363	0.0012442	0.00181838	0.00212616	0.000811074	0.000736795	0.469969	0.69494	0.231958	0.429394	0.344699	0.238461	0.257764	0.426856	0.107288	0.220761	0.471052	0.29178	0.160572	0.16808	0.186517	0.812438	0.126333	0.635861	0.127355	0.0731797	0.159265	0.0157114	0.00135847	0.00558732	0	0.00218288	0.00212603	0	0.00143907	0.000994154	0	0	0.00404645	0.00322706	0.00140046	0
13370	TGAGGAATATTGGGCAATGGAGGCAACTCTGACCCAGCCATGCCGCGTGCAGGAAGACTGCCCTATGGGTTGTAAACTGCTTTTATACAGGAAGAAACACCTCTACGTGTAGAGGCTTGACGGTACTGTAAGAATAAGGATCGGCTAACTCCGTGCCAGCAGCCGCGGTAATACGGAGGATCCAAGCGTTATCCGGAATCATTGGGTTTAAAGGGTCCGTAGGTGGATAATTAAGTCAGAGGTGAAATCCTGCAGCTCAACTGTAGAATTGCCTTTGAAACTGGTTATCTTGAGTCATTATGAAGTGGTTAGAATGTGTAGTGTAGCGGTGAAATGCATAGATATTACACAGAATACCGATTGCGAAGGCAGATCACTAATAATGTACTGACACTGATG…	422	Bacteria_Bacteroidota_Bacteroidia_Flavobacteriales_Flavobacteriaceae_Aquibacter_NA	0.345661	0.187847	0.408877	0.229863	0.000888415	0.00153878	0.00367879	0.00268689	0.000571229	0.000513402	0.263183	0.104717	0.729545	0.258612	0.169777	0.723466	0.415749	0.231214	0.393391	0.262153	0.356028	0.2297	0.602146	0.57682	0.420997	0.122742	0.722624	0.196418	0.213628	0.0731797	0.723219	0.0408497	0	0.00372488	0.00266525	0	0	0	0.000719533	0.000994154	0	0.00421461	0.00404645	0.00645411	0	0.00231825
245	CAGGGAATATTGCACAATGGGCGAAAGCCTGATGCAGCGACACCGCGTGCGGGATGAAGGCCTTCGGGTTGTAAACCGCTTTCAGGAGGGACGAAAATGACGGTACCTCCAGAAGAAGGCCCGGCCAACTACGTGCCAGCAGCCGCGGTAATACGTAGGGGCCAAACGTTGTCCGGATTTATTGGGCGTAAAGGGCTCGTAGGCGGTTCAAAAAGTCGGTCGTGAAAGCCCGGGGCTCAACCCCGGGACGCCGGTCGAAACTGTTGTGACTAGGGTCCGGTAGAGGTGAGTGGAATTCTCGGTGTAGCGGTGGAATGCGCAGATATCGAGAGGAACACCAGTAGCGAAGGCGGCTCACTGGGCCGGTACCGACGCTGAGGAGCGAAAGCATGGGGAGCA…	403	Bacteria_Actinobacteriota_Acidimicrobiia_Actinomarinales_NA_NA_NA	0.341399	0.337915	0.403337	0.399918	0.000708677	0.00122746	0.00170099	0.00196933	0.00190805	0.000434446	0.766049	1.09001	0.0972726	0.692886	0.605796	0.0848759	0.182929	0.684749	0.100136	0.17017	0.356028	0.428359	0.0474418	0.0382	0.191847	1.02285	0.0555864	0.322924	0.150635	0.120224	0.0052218	0.0125691	0.00271695	0.00186244	0	0	0.00212603	0.00229677	0.00143907	0.00198831	0.00357692	0	0	0.00322706	0.00140046	0.00077275
25851	TGGGGAATCTTAGACAATGGGCGCAAGCCTGATCTAGCCATGCCGCGTGAGTGACGAAGGTCTTAGGATCGTAAAGCTCTTTCGCCAGAGATGATAATGACAGTATCTGGTAAAGAAACCCCGGCTAACTCCGTGCCAGCAGCCGCGGTAATACGGAGGGGGTTAGCGTTGTTCGGAATTACTGGGCGTAAAGCGTACGTAGGCGGATTAGAAAGTAGGGGGTGAAATCCCAGGGCTCAACCCTGGAACTGCCTCCTAAACTGCTAGTCTAGAGTGCGAGAGAGGTGAGTGGAATTCCAAGTGTAGAGGTGAAATTCGTAGATATTTGGAGGAACACCAGTGGCGAAGGCGGCTCACTGGCTCGATACTGACGCTGAGGTACGAAAGCATGGGGAGCAA…	402	Bacteria_Proteobacteria_Alphaproteobacteria_Rhodobacterales_Rhodobacteraceae_Yoonia-Loktanella_NA	0.335284	0.158168	0.391407	0.289896	0.00481023	0.00294635	0.0105795	0.0049884	0.0210382	0.00740974	0.108093	0.0618782	0.77444	0.146384	0.128619	0.432463	0.461481	0.146732	0.561476	0.510509	0.361505	0.167619	0.613094	0.65322	0.271783	0.187036	0.333519	0.209734	0.272513	0.214312	0.159265	0.232529	0.0122263	0.046561	0.00799574	0.00218288	0.00425206	0.0126322	0.0266227	0.0238597	0.0143077	0.0126438	0.0121394	0.00322706	0.0336111	0.0255007
12866	TGAGGAATATTGGGCAATGGAGGCAACTCTGACCCAGCCATGCCGCGTGCAGGAAGACGGCCCTATGGGTTGTAAACTGCTTTTATACAGGAAGAAACACTGGTATGTATACCAGCTTGACGGTACTGTAAGAATAAGGACCGGCTAACTCCGTGCCAGCAGCCGCGGTAATACGGAGGGTCCGAGCGTTATCCGGAATCATTGGGTTTAAAGGGTCCGCAGGCGGTCAATTAAGTCAGAGGTGAAATACCATAGCTCAACTATGGAACTGCCTTTGATACTGGTTGACTTGAGTCATATGGAAGTAGATAGAATGTGTAGTGTAGCGGTGAAATGCATAGATATTACACAGAATACCGATTGCGAAGGCAGTCTACTACGTATGTACTGACGCTGAGG…	422	Bacteria_Bacteroidota_Bacteroidia_Flavobacteriales_Flavobacteriaceae_Polaribacter_irgensii	0.333949	0.533805	0.0264242	0.0294654	0.0670114	0.0374329	0.0671539	0.0120597	0.0215586	0.00477919	0.00469969	0	0.00374125	0.0292769	0.0437305	0.0121251	0.457323	0.0800356	1.55926	0.487513	0.00547735	0.0558729	0.069338	0.04584	0.0373035	0.0116898	0.0151599	0.0233038	0.0273883	0.0470441	0.0052218	0.0345651	0.0312449	0.258879	0.0772921	0.0982297	0.0255124	0.0160774	0.0237446	0.0248539	0.0500769	0.0674337	0.0768826	0.0742223	0.00700231	0.0046365
28423	TGGGGAATCTTGGACAATGGGGGAAACCCTGATCCAGCCATGCCGCGTGAATGATGAAGGCCTTAGGGTTGTAAAATTCTTTCGATGGTGAAGATAATGACGGTAACCATTAAAGAAGCCCCGGCTAACTCCGTGCCAGCAGCCGCGGTAATACGGAGGGGGCTAGCGTTGTTCGGAATTACTGGGCGTAAAGCGTACGTAGGCGGACTATTAAGTTAGAGGTGAAATCCCAGGGCTCAACCCTGGAACTGCCTTTAAAACTGGTAGTCTTGAGTTATGGAGAGGTAAGTGGAATTCCTAGTGTAGAGGTGAAATTCGTAGATATTAGGAGGAACACCAGAGGCGAAGGCGGCTTACTGGACATATACTGACGCTGAGGTACGAAAGTGTGGGGAGCGA…	402	Bacteria_Proteobacteria_Alphaproteobacteria_Caulobacterales_Hyphomonadaceae_Robiginitomaculum_NA	0.320159	0.164863	0.260312	0.196618	0.00218288	0.00378086	0.00466049	0.0017173	0.00233633	0.00103011	0.061096	0.0737779	0.497587	0.121987	0.154343	0.355671	0.419906	0.146732	0.464917	0.611691	0.136934	0.155202	0.492665	0.40492	0.282441	0.169501	0.282985	0.183101	0.321812	0.151586	0.193206	0.153972	0.00407542	0.0111746	0	0.00654865	0	0.00114838	0.00287813	0.00298246	0.00715384	0.00421461	0.00404645	0.00322706	0.00560185	0.00077275
6913	TCGAGAATCTTCCGCAATGGACGAAAGTCTGACGGAGCGACGCCGCGTGCTGGATGAAGGCCCTCGGGTTGTAAACAGCTGTCGTAGGGGAGGAAATTTTGACCGATCCTAGGAGGAAGCACAGGCTAAGTTCGTGCCAGCAGCCGCGGTAATACGAACTGTGCAAACGTTATTCGGAATCACTGGGCTTAAAGGGTGCGTAGGCGGGTTGGTAGGTCAGATGTGAAAGCCCACGGCTCAACCGTGGAATTGCGTTTGAAACCACCAGTCTTGAGGGGATCAGAGGAGAGCGGAACTGATGGTGGAGCGGTGAAATGCGTTGATATTATCAGGAACACCGGTGGCGAAAGCGGCTCTCTGGGATCTTTCTGACGCTGAGGCACGAAAGCTAGGGGAGCG…	403	Bacteria_Planctomycetota_Planctomycetes_Pirellulales_Pirellulaceae_Blastopirellula_NA	0.315841	0.0580682	0.321306	0.116327	0.00161604	0.00142016	0.0038083	0.00347598	0.00157666	0.000662116	0.249084	0.525965	0.347937	0.117107	0.409008	0.359712	0.228662	0.400178	0.286103	0.372534	0.295777	0.192451	0.408729	0.2292	0.28777	0.274709	0.363838	0.312937	0.0534071	0.125451	0.300253	0.043992	0.00407542	0.00558732	0.00266525	0.00218288	0	0.00229677	0.00143907	0.000994154	0.00357692	0.00842922	0	0.00322706	0.00280092	0.00077275
27754	TGGGGAATCTTGCACAATGGGCGAAAGCCTGATGCAGCGATGCCGCGTGCGGGAAGAAGGCCCTAGGGTTGTAAACCGCTTTCAGGAGGGAAGAAAATGACGGTACCTCCAGAAGAAGGTGCGGCCAACTACGTGCCAGCAGCCGCGGTAACACGTAGGCACCAAGCGTTATCCGGATTTATTGGGCGTAAAGAGCTCGTAGGCGGTTCAGTCAGTCGGGTGTGAAAACTTGAGGCTTAACCTCAAGAGGTCACTCGATACTACTGTGACTAGAGTGCGGTAGGGGAGCGGGGAATTCCTGGTGTAGCGGTGAAATGCGCAGATATCAGGAGGAACACCAGTGGCGAAGGCGCCGCTCTGGGCCGTAACTGACGCTGAGGAGCGAAAGCATGGGTAGCA…	403	Bacteria_Actinobacteriota_Acidimicrobiia_Microtrichales_Ilumatobacteraceae_Ilumatobacter_NA	0.31106	0.164165	0.32274	0.188722	0.000708677	0.00122746	0.0029595	0.00199137	0.00756263	0.00496556	0.0892941	0.102337	0.190804	0.0683127	0.141481	0.153585	0.253607	0.1245	0.168085	0.142575	0.460097	0.540104	0.452522	0.42402	0.447642	0.502659	0.323412	0.526	0.246494	0.245675	0.295031	0.100553	0.00679237	0.0148995	0	0	0.00212603	0.00918706	0.0115125	0.00198831	0.00357692	0.00421461	0.00404645	0	0.00980324	0.00540925
733	CAGGGAATCTTGTCCAATGGGCGAAAGCCTGAGACAGCGACGCCGCGTGAGGGATGAAGGCCTTCGGGTTGTAAACCTCTTTCAGGAGGGACGAAATTGACGGTACCTCCAGAAGAAGCCCCGGCTAACTACGTGCCAGCAGCCGCGGTAATACGTAGGGGGCAAGCGTTGTCCGGATTTATTGGGCGTAAAGGGCTCGTAGGCGGCTCAACAAGTCGGTCGTGAAAACCCAGGGCTCAACCCTGGGACGCCGGTCGATACTGTTGTGGCTTGGGTCCGGTAGAGGAGAATGGAATTCCCGGTGTAGCGGTGAAATGCGCAGATATCGGGAGGAACACCAGCAGCGAAGGCGGTTCTCTGGGCCGGTACCGACGCTGAGGAGCGAAAGCGTGGGGAGCA…	403	Bacteria_Actinobacteriota_Acidimicrobiia_Actinomarinales_NA_NA_NA	0.309521	0.143584	0.350683	0.172756	0.000727627	0.00126029	0.00530783	0.00449022	0	0	0.549864	0.599743	0.231958	0.297648	0.418012	0.286961	0.257764	0.449088	0.160933	0.160971	0.334118	0.378694	0.135027	0.22538	0.277112	0.584488	0.272879	0.312937	0.138311	0.0679525	0.154043	0.0125691	0	0	0	0.00218288	0	0	0	0	0.0107308	0	0.00404645	0.00645411	0	0
12601	TGAGGAATATTGGGCAATGGAGGCAACTCTGACCCAGCCATGCCGCGTGAAGGAAGAAGGTTCTATGGATCGTAAACTTCTTTTATTTGGGAATAAACCTTTCTACGTGTAGAAAGCTGAAGGTACCAAACGAATAAGCACCGGCTAACTCCGTGCCAGCAGCCGCGGTAATACGGAGGGTGCAAGCGTTATCCGGAATCATTGGGTTTAAAGGGTCCGCAGGCGGACTAATAAGTCAGTGGTGAAATCCCATCGCTCAACGATGGAACTGCCATTGAAACTGTTAGTCTTGAATTCGGTCGAAGTAGGCGGAATGTGTCATGTAGCGGTGAAATGCATAGATATGACACAGAACACCGATAGCGAAGGCAGCTTACTAGACCTGGATTGACGCTCATG…	422	Bacteria_Bacteroidota_Bacteroidia_Flavobacteriales_Crocinitomicaceae_Fluviicola_NA	0.308717	0.406834	0.0358755	0.018473	0.000708677	0.00122746	0.00311892	0.0040214	0.00773979	0.00326919	0.0187988	0.0285592	0.00748251	0.0585537	0.0784576	0.0202086	0.274394	0.0489106	1.15872	0.689877	0.0547735	0.0558729	0.0474418	0.0382	0.11724	0.0701385	0.0505331	0.0599241	0.176654	0.627254	0.0574398	1.27891	0.0190186	0.0540108	0	0	0.00212603	0.00574191	0.0115125	0.00596493	0	0.00842922	0.00404645	0	0.00700231	0.0015455
244	CAGGGAATATTGCACAATGGGCGAAAGCCTGATGCAGCGACACCGCGTGCGGGATGAAGGCCTTCGGGTTGTAAACCGCTTTCAGGAGGGACGAAAATGACGGTACCTCCAGAAGAAGGCCCGGCCAACTACGTGCCAGCAGCCGCGGTAATACGTAGGGGCCAAACGTTGTCCGGATTTATTGGGCGTAAAGGGCTCGTAGGCGGTTCAAAAAGTCGGTCGTGAAAACCCGGGGCTCAACCCCGGGACGCCGGTCGAAACTGTTGTGACTAGGGTCCGGTAGAGGTGAGTGGAATTCTCGGTGTAGCGGTGGAATGCGCAGATATCGAGAGGAACACCGGTAGCGAAGGCGGCTCACTGGGCCGGTACCGACGCTGAGGAGCGAAAGCATGGGGAGCA…	403	Bacteria_Actinobacteriota_Acidimicrobiia_Actinomarinales_NA_NA_NA	0.307935	0.249637	0.454674	0.344731	0.000888415	0.00153878	0.00275465	0.00188139	0.000765588	0.00132604	0.817746	0.911514	0.11972	0.629453	0.482321	0.137418	0.328441	0.524678	0.0894071	0.142575	0.514871	0.595977	0.135027	0.08786	0.271783	0.794903	0.0353732	0.276317	0.182132	0.0627254	0.0208872	0.00942685	0.00407542	0	0.00266525	0	0	0.00229677	0	0	0.00357692	0.00421461	0	0.00322706	0	0.0015455
367	CAGGGAATATTGCACAATGGGCGAAAGCCTGATGCAGCGACGCCGCGTGAGGGATGAAGGCTTTCGGGTCGTAAACCTCTTTCAGTGGGGAAGAAGCGCAAGTGACGGTACCCACACAAGAAGGCCCGGCCAACTACGTGCCAGCAGCCGCGGTAATACGTAGGGGCCAAGCGTTATCCGGATTTATTGGGCGTAAAGAGCTCGTAGGCGGTTTGGTAAGTCGGTCGTGAAAGTCCGAGGCTCAACCTCGGAATGCCGGTCGATACTGCCATGACTAGGGTTCGGTAGAGGAGAGTGGAATTCTCGGTGTAGCGGTGAAATGCGCAGATATCGAGAGGAACACCAGTAGCGAAGGCGGCTCTCTGGGCCGATACCGACGCTGAGGAGCGAAAGCGTGGG…	408	Bacteria_Actinobacteriota_Acidimicrobiia_Actinomarinales_NA_NA_NA	0.297283	0.195309	0.297206	0.139527	0.000708677	0.00122746	0.00275465	0.00188139	0	0	0.357176	0.0856776	0.437727	0.180541	0.173636	0.375879	0.261922	0.155625	0.482798	0.0965828	0.136934	0.26074	0.408729	0.39346	0.452971	0.163657	0.621557	0.143152	0.0890118	0.0209085	0.417744	0.00628457	0	0.00186244	0	0	0.00212603	0	0	0	0.00357692	0.00421461	0	0.00322706	0	0
23656	TGGGGAATATTGGACAATGGGCGCAAGCCTGATCCAGCAATGCCGCGTGTGTGAAGAAGGCCTTAGGGTTGTAAAGCACTTTCAATTGTGAAGAAGGGTGTAAGTTTAATACACTTGTATCTTGACGTTAACTTTAGAAGAAGCACCGGCTAACTCTGTGCCAGCAGCCGCGGTAATACAGAGGGTGCAAGCGTTAATCGGAATTACTGGGCGTAAAGCGCGCGTAGGCGGTTAGATAAGTAAGATGTGAAATCCCCGGGCTCAACCTGGGAACTGCATCTTAAACTGTTTAACTAGAGTTTAGGAGAGGGAAGTAGAATTTCAGGTGTAGCGGTGAAATGCATAGAGATCTGAAGGAATACCAGTGGCGAAGGCGACTTCCTGGCCTAGAACTGACGC…	427	Bacteria_Proteobacteria_Gammaproteobacteria_Thiotrichales_Thiotrichaceae_Cocleimonas_NA	0.294503	0.152208	0.244027	0.120754	0.00145525	0.00252057	0.00271261	0.0018393	0.00110233	0.00108004	0.122192	0.142796	0.422762	0.0975895	0.0977505	0.214211	0.278552	0.164518	0.271797	0.620889	0.208139	0.136578	0.335742	0.33998	0.175859	0.274709	0.176866	0.392836	0.176654	0.0470441	0.11488	0.0377074	0.00407542	0.00372488	0	0.00436576	0	0.00114838	0.0021586	0	0.00357692	0	0.00404645	0.00322706	0.00140046	0
8655	TGAGGAATATTGCGCAATGGGCGAAAGCCTGACGCAGCGACGCCGCGTGGGGGATGAAGGTTTTCGGATTGTAAACCCCTTTTGTGAGGAAAGAGAAAGTGGGTAACCACTTAGACGGTACCTCAAGAAAAAGCCACGGCTAACTTCGTGCCAGCAGCCGCGGTAATACGAAGGTGGCGAGCGTTGTTCGGATTTACTGGGCGTAAAGAGCACGTAGGCGGTTGAGTAAGCCTCTTGGGAAATCTTCCGGCCTAACCGGGAAAGTTCGAGGGGAACTACTCAGCTAGAGGACGGGAGAGGAGCGCGGAATTCCCGGTGTAGCGGTGAAATGCGTAGATATCGGGAAGAAGGCCGGTGGCGAAGGCGGCGCTCTGGAACGTACCTGACGCTGAGGTGCGA…	417	Bacteria_Nitrospirota_Nitrospiria_Nitrospirales_Nitrospiraceae_Nitrospira_NA	0.288043	0.315567	0.0723635	0.0905809	0.000888415	0.00153878	0.00268269	0.00536538	0	0	0.061096	0.276072	0.0336713	0.712404	0.847599	0.230377	0.370016	0.920409	0.143051	0.574898	0.0438188	0.0248324	0.0364937	0.03056	0.11724	0.0818283	0.0303199	0.0665823	0.0356047	0.0418169	0.0130545	0.00628457	0	0	0.00266525	0	0	0	0	0	0.0107308	0	0	0	0	0.00231825
26410	TGGGGAATCTTAGACAATGGGGGAAACCCTGATCTAGCCATGCCGCGTGAGTGACGAAGGTCTTAGGATCGTAAAGCTCTTTCAGCTGTGAAGATAATGACGGTAGCAGCAGAAGAAACCCCGGCTAACTCCGTGCCAGCAGCCGCGGTAATACGGAGGGGGTTAGCGTTGTTCGGAATTACTGGGCGTAAAGCGTACGTAGGCGGATTAGTAAGTTAGAGGTGAAATCCCAGGGCTCAACCCTGGAACTGCCTTTAATACTGCTAGTCTTGAGTTCGAGAGAGGTGAGTGGAATTCCGAGTGTAGAGGTGAAATTCGTAGATATTCGGAGGAACACCAGTGGCGAAGGCGGCTCACTGGCTCGATACTGACGCTGAGGTACGAAAGTGTGGGGAGCAA…	402	Bacteria_Proteobacteria_Alphaproteobacteria_Rhodobacterales_Rhodobacteraceae_Silicimonas_NA	0.288021	0.188893	0.234584	0.144647	0	0	0.00606917	0.0054229	0.00707759	0.00374731	0.131591	0.0666381	0.370384	0.0780716	0.105468	0.278878	0.257764	0.128946	0.379086	0.179368	0.115024	0.173827	0.375885	0.40874	0.367706	0.0993629	0.682197	0.209734	0.131464	0.0731797	0.69711	0.0534188	0	0.0242117	0	0	0	0.0103354	0.00791486	0.00298246	0.00715384	0.00421461	0	0.0129082	0.00700231	0.0100457
23193	TGGGGAATATTGGACAATGGGCGCAAGCCTGATCCAGCAATGCCGCGTGTGTGAAGAAGGCCTGCGGGTTGTAAAGCACTTTCAGTAGAGAAGAAAAGCCTAGGGTTAATACCCCTGAGTCTTGACGTAACCTACAGAAGAAGCACCGGCTAACTCCGTGCCAGCAGCCGCGGTAATACGGAGGGTGCAAGCGTTAATCGGAATTACTGGGCGTAAAGCGCGCGTAGGCGGCTTTGTAAGTCGGATGTGAAAGCCCTGGGCTCAACCTGGGAATTGCATTCGAAACTGCATGACTAGAGTATGGTAGAGGGAAGTGGAATTTCCGGTGTAGCGGTGAAATGCGTAGATATCGGAAGGAACACCAGTGGCGAAGGCGACTTCCTGGGCCAATACTGACGC…	427	Bacteria_Proteobacteria_Gammaproteobacteria_Steroidobacterales_Woeseiaceae_Woeseia_NA	0.278501	0.161081	0.355804	0.156985	0.00161604	0.00142016	0.00364888	0.00294941	0.000622639	0.00058029	0.30078	0.114237	0.564929	0.234215	0.13505	0.545631	0.270237	0.137839	0.379086	0.142575	0.284822	0.279364	0.426976	0.51952	0.426326	0.181191	0.560918	0.129836	0.134202	0.0156814	0.441242	0.0314228	0.00271695	0	0.00266525	0.00218288	0	0.00114838	0.000719533	0	0.00715384	0.00421461	0	0.00322706	0	0
13070	TGAGGAATATTGGGCAATGGAGGCAACTCTGACCCAGCCATGCCGCGTGCAGGAAGACGGCCCTATGGGTTGTAAACTGCTTTTATACAGGAAGAAACTTATCCACGTGTGGATAACTGACGGTACTGTAAGAATAAGGACCGGCTAACTCCGTGCCAGCAGCCGCGGTAATACGGAGGGTCCAAGCGTTATCCGGAATCATTGGGTTTAAAGGGTCCGTAGGCGGGCAATTAAGTCAGAGGTGAAATCCCACAGCTCAACTGTGGAACTGCCTTTGATACTGGTTGTCTTGAGTTACAGTGAAGTAGATAGAATATGTAGTGTAGCGGTGAAATGCATAGATATTACATAGAATACCGATTGCGAAGGCAGTCTACTAACTGTATACTGACGCTAATG…	422	Bacteria_Bacteroidota_Bacteroidia_Flavobacteriales_Flavobacteriaceae_Lutimonas_NA	0.269064	0.161507	0.275669	0.14999	0	0	0.0029595	0.00199137	0.0039644	0.000861531	0.267882	0.461707	0.172098	0.312287	0.304827	0.157627	0.212032	0.449088	0.135899	0.524307	0.257436	0.496648	0.105832	0.16808	0.17053	0.222105	0.0656931	0.372861	1.15989	0.705661	0.120101	0.436777	0	0.0111746	0	0	0	0.00459353	0.0043172	0.00298246	0.00357692	0.00421461	0.00404645	0	0.00420139	0.00077275
27743	TGGGGAATCTTGCACAATGGGCGAAAGCCTGATGCAGCGACGCCTCGTGGGGGATGAAGGCCCTAGGGTCGTAAACCCCTTTCAGGAGGGACGAAAATGACGGTACCTCCAGAAGAAGCCCCGGCCAACTACGTGCCAGCAGCCGCGGTAAGACGTAGGGGGCGAGCGTTGTCCGGATTTATTGGGCGTAAAGGGCTCGTAGGTGGTTGCGTAAGTCGGATGTGAAAACTCAGGGCTTAACTCTGAGACGCCATCCGATACTGCGCTGACTTGAGTCCGGTAGAGGAGTGTGGAATTCCTGGTGTAGCGGTGAAATGCGCAGATATCAGGAGGAACACCTATAGCGAAGGCAGCACTCTGGGCCGGTACTGACACTGAGGAGCGAAAGCGTGGGTAGCA…	403	Bacteria_Actinobacteriota_Acidimicrobiia_Microtrichales_Microtrichaceae_NA_NA	0.266336	0.065859	0.300627	0.0994969	0.000888415	0.00153878	0.00101161	0.00202323	0.00161679	0.00120199	0.117492	0.34033	0.231958	0.161023	0.181353	0.375879	0.274394	0.213428	0.203848	0.220761	0.421756	0.366278	0.324794	0.30178	0.218492	0.350693	0.272879	0.37619	0.130094	0.0418169	0.130545	0.0754148	0	0	0.00266525	0	0	0.00114838	0.000719533	0.00298246	0	0	0.00404645	0	0.00140046	0
24674	TGGGGAATATTGGACAATGGGGGCAACCCTGATCCAGCAATGCCGCGTGTGTGAAGAAGGCCTGCGGGTTGTAAAGCACTTTCAGTAGAGAAGAAAAGCCTACGGTTAATACCCGTGAGTCTTGACGTTACCTACAGAAGAAGCTCCGGCTAACTCCGTGCCAGCAGCCGCGGTAATACGGAGGGAGCGAGCGTTAATCGGAATTACTGGGCGTAAAGCGCGCGTAGGCGGCTTTGTAAGTCGGATGTGAAAGCCCTGGGCTTAACCTGGGAATGGCATTCGATACTGCAGAGCTAGAGTATGGTAGAGGGAAGTGGAATTTCCGGTGTAGCGGTGAAATGCGTAGATATCGGAAGGAACACCAGTGGCGAAGGCGACTTCCTGGGCCAATACTGACGC…	427	Bacteria_Proteobacteria_Gammaproteobacteria_Steroidobacterales_Woeseiaceae_Woeseia_NA	0.257043	0.0838056	0.29636	0.095361	0.000708677	0.00122746	0.00194788	0.00226424	0.000239844	0.000415423	0.45587	0.145176	0.310524	0.263492	0.204504	0.400129	0.307654	0.249	0.261069	0.119579	0.345073	0.297989	0.237209	0.28268	0.319744	0.257175	0.378998	0.163127	0.124617	0.0418169	0.292421	0.0157114	0.00135847	0	0	0	0.00212603	0	0.000719533	0	0.00357692	0.00421461	0	0	0.00140046	0
10479	TGAGGAATATTGGACAATGGAGGCAACTCTGATCCAGCCATGCCGCGTGAAGGATGACTGCCCTATGGGTTGTAAACTTCTTTTATAGAGGAAGAAACCTACTTACGTGTAAGTAGCTGACGGTACTCTACGAATAAGGACCGGCTAACTCCGTGCCAGCAGCCGCGGTAATACGGAGGGTCCGAGCGTTATCCGGAATCATTGGGTTTAAAGGGTTCGTAGGCGGATAGATAAGTCAGAGGTGAAATCTTGCAGCTCAACTGTAAAATTGCCTTTGATACTGTTTATCTTGAATTACTGTGAAGTGGTTAGAATATGTAGTGTAGCGGTGAAATGCTTAGAGATTACATAGAATACCGATTGCGAAGGCAGATCACTAACAGTATATTGACGCTGATG…	422	Bacteria_Bacteroidota_Bacteroidia_Flavobacteriales_Flavobacteriaceae_Pseudofulvibacter_NA	0.255321	0.453197	0.0115131	0.0102282	0.0041205	0.00400351	0	0	0.00205635	0.000964724	0.00469969	0.00951973	0	0.0243974	0.0231514	0.0161668	0.166299	0.0889284	1.34111	0.349538	0.0273868	0.0124162	0.00364937	0.02292	0.0106581	0.0409141	0.0151599	0.029962	0.0273883	0.0313627	0.0156654	0.116264	0.00407542	0.0111746	0.00799574	0.00436576	0	0.00229677	0.00287813	0.000994154	0	0	0	0	0	0
26392	TGGGGAATCTTAGACAATGGGGGAAACCCTGATCTAGCCATGCCGCGTGAGTGACGAAGGTCTTAGGATCGTAAAGCTCTTTCAACTGTGAAGATAATGACGGTAGCAGTAGAAGAAACCCCGGCTAACTCCGTGCCAGCAGCCGCGGTAATACGGAGGGGGTTAGCGTTGTTCGGAATTACTGGGCGTAAAGCGCACGTAGGCGGACTTTTAAGTTAGAGGTGAAATCCCAGGGCTCAACCCTGGAACTGCCTTTAATACTGGGAGTCTTGAGTTCGAGAGAGGTGAGTGGAATTCCGAGTGTAGAGGTGAAATTCGTAGATATTCGGAGGAACACCAGTGGCGAAGGCGGCTCACTGGCTCGATACTGACGCTGAGGTGCGAAAGCGTGGGGAGCAA…	402	Bacteria_Proteobacteria_Alphaproteobacteria_Rhodobacterales_Rhodobacteraceae_Silicimonas_NA	0.254835	0.104829	0.240554	0.106518	0	0	0.00250776	0.00312487	0.00233633	0.00103011	0.159789	0.0737779	0.202028	0.146384	0.165919	0.238461	0.419906	0.240107	0.289679	0.193166	0.262913	0.266948	0.321144	0.39728	0.309086	0.0818283	0.328465	0.176443	0.132833	0.0574983	0.394246	0.0565611	0.00271695	0.00372488	0	0	0	0.00114838	0.00287813	0.00298246	0.00357692	0	0	0.00645411	0.00280092	0.00077275
17449	TGGGGAATATTGCACAATGGGCGAAAGCCTGATGCAGCAACGCCGCGTGGAGGATGACACATTTCGGTGCGTAAACTCCTTTTATATGAGAAGATAATGACGGTACCATATGAATAAGCACCGGCTAACTCCGTGCCAGCAGCCGCGGTAATACGGAGGGTGCAAGCGTTACTCGGAATCACTGGGCGTAAAGCGCGCGCAGGCGGCTATTTAAGTTGGATGTGAAAGCCTACGGCTCAACCGTAGAACTGCATCCAAAACTATTTAGCTAGAGTGTGGGAGAGGAAGATGGAATTAGTTGTGTAGGGGTAAAATCCGTAGAGATAACTAGGAATACCAAAAGCGAAGGCAATCTTCTGGAACACTACTGACGCTGAGGCGCGAAAGCGTGGGGAGCAA…	402	Bacteria_Campilobacterota_Campylobacteria_Campylobacterales_Sulfurovaceae_Sulfurovum_NA	0.252437	0.254886	0.108915	0.0958528	0.000727627	0.00126029	0.00186042	0.00218573	0.000382794	0.000663019	0.108093	0.280832	0.198287	0.0585537	0.0900333	0.0323337	0.0498898	0.102268	0.0822545	0.643885	0.0328641	0.0372486	0.0401431	0.06494	0.074607	0.485125	0.0454798	0.535988	0.02328	0.0313627	0.0026109	0.00314228	0.00135847	0.00186244	0	0.00218288	0	0.00114838	0	0	0	0.00421461	0	0.00322706	0	0
27627	TGGGGAATCTTGCACAATGGGCGAAAGCCTGATGCAGCGACGCCGCGTGGGGGATGAAGGCCTTAGGGTCGTAAACCCCTTTCAGCAGGGAAGAAAATGACGGTACCTGCAGAAGAAGGTCCGGCCAACTACGTGCCAGCAGCCGCGGTAAGACGTAGGGACCGAGCGTTATCCGGATTTATTGGGCGTAAAGGGCTCGTAGGCGGTTACGTAAGTCGGATGTGAAAACTCCAGGCTCAACTTGGAGACGCCATCCGATACTGCGTTGACTTGAGTCCGGTAGAGGAGTGTGGAATTCCTAGTGTAGCGGTGAAATGCGCAGATATTAGGAGGAACACCTATTGCGAAGGCAGCACTCTGGGCCGGTACTGACGCTGAGGAGCGAAAGCATGGGTAGCA…	403	Bacteria_Actinobacteriota_Acidimicrobiia_Microtrichales_Microtrichaceae_NA_NA	0.248372	0.123166	0.262353	0.183281	0	0	0.00170099	0.00196933	0.00281066	0.00101211	0.0986935	0.0285592	0.422762	0.0780716	0.0565924	0.270795	0.224504	0.0711427	0.271797	0.271352	0.241003	0.13037	0.445223	0.46986	0.207834	0.175346	0.505331	0.259671	0.109553	0.0731797	0.386413	0.0785571	0	0.00186244	0	0	0	0.00229677	0.0021586	0.00397662	0.00357692	0	0	0.00322706	0.00140046	0.0015455
23875	TGGGGAATATTGGACAATGGGCGCAAGCCTGATCCAGCCATGCCGCGTGAGTGATGAAGGCCCTAGGGTTGTAAAGCTCTTTCAACGGTGAAGATAATGACGGTAACCGTAGAAGAAGCCCCGGCTAACTTCGTGCCAGCAGCCGCGGTAATACGAAGGGGGCTAGCGTTGTTCGGAATAACTGGGCGTAAAGCGCACGTAGGCGGAATGTTAAGTGAGGGGTGAAATCCCAGGGCTCAACCCTGGAACTGCCTTTCATACTGGCAATCTAGAGATCGAGAGAGGTGAGTGGAATTCCGAGTGTAGAGGTGAAATTCGTAGATATTCGGAGGAACACCAGTGGCGAAGGCGGCTCACTGGCTCGATACTGACGCTGAGGTGCGAAAGCGTGGGGAGCAA…	402	Bacteria_Proteobacteria_Alphaproteobacteria_Rhizobiales_Rhizobiaceae_Pseudahrensia_NA	0.247433	0.122863	0.197203	0.0678358	0.000708677	0.00122746	0.00481991	0.00242951	0.00128541	0.000645391	0.14569	0.126136	0.164615	0.292769	0.311258	0.234419	0.278552	0.302357	0.339747	0.455319	0.142411	0.248324	0.259105	0.29414	0.239808	0.157812	0.0960129	0.109861	0.0588848	0.224766	0.315919	0.0942685	0.00135847	0.00372488	0	0	0.00212603	0.00114838	0.000719533	0.00198831	0.00357692	0.00842922	0.00404645	0.00322706	0.00420139	0
4720	TAGGGAATATTGGTCAATGGGCGGAAGCCTGAACCAGCCATGCCGCGTGCAGGATGACAGCTTTCTGAGTTGTAAACTGCTTTTATATAGGAACAAATAGGCCATGCGTGGCAAGTTGCGTGTACTATATGAATAAGCACCGGCTAACTCCGTGCCAGCAGCCGCGGTAATACGGAGGGTGCAAGCGTTGTCCGGATTTATTGGGTTTAAAGGGTGCGTAGGTGGTTTTTTAAGTCAGTGGTGAAAGCCTGCAGCTTAACTGTAGAGGTGCCATTGATACTGGAAAACTTGAGTATGGACGAGGTAGGCGGAATTTGTGGTGTAGCGGTGAAATGCATAGATACCACAAAGAACACCGATAGCGAAGGCAGCTTACTGGACCATAACTGACACTGAGGC…	421	Bacteria_Bacteroidota_Bacteroidia_Cytophagales_Cyclobacteriaceae_NA_NA	0.246104	0.114795	0.340907	0.158693	0.000888415	0.00153878	0.000806764	0.00161353	0.000811074	0.000736795	0.211486	0.621162	0.23944	0.404997	0.450167	0.262711	0.228662	0.386839	0.150204	0.294348	0.465575	0.39111	0.262755	0.19482	0.17053	0.298089	0.0606397	0.379519	0.173915	0.177722	0.0704942	0.0691302	0.00135847	0.00186244	0.00266525	0	0	0	0.00143907	0.000994154	0	0	0	0.00322706	0	0
25423	TGGGGAATCTTAGACAATGGGCGAAAGCCTGATCTAGCCATGCCGCGTGAGTGATGAAGGCCTTAGGGTCGTAAAGCTCTTTCGCCAGGGATGATAATGACAGTACCTGGTAAAGAAGCCCCGGCTAACTCCGTGCCAGCAGCCGCGGTAATACGGAGGGGGCTAGCGTTGTTCGGAATTACTGGGCGTAAAGCGTACGTAGGCGGATCAGAAAGTAAGGGGTGAAATCCCGAGGCTCAACCTCGGAACTGCCTCTTAAACTCCTGGTCTTGAGTTCGAGAGAGGTGAGTGGAATTCCAAGTGTAGAGGTGAAATTCGTAGATATTTGGAGGAACACCAGTGGCGAAGGCGGCTCACTGGCTCGATACTGACGCTGAGGTACGAAAGTGTGGGGAGCAA…	402	Bacteria_Proteobacteria_Alphaproteobacteria_Rhodobacterales_Rhodobacteraceae_Sulfitobacter_NA	0.243436	0.0867119	0.268278	0.179701	0.00410155	0.00337258	0.00466049	0.0017173	0.00486701	0.000239127	0.15039	0.142796	0.224475	0.180541	0.290679	0.234419	0.374174	0.289017	0.261069	0.271352	0.323164	0.65185	0.17517	0.2101	0.282441	0.210416	0.0859063	0.173114	0.625822	0.512258	0.0600507	0.414781	0.00407542	0.0111746	0.00799574	0.00218288	0.00212603	0.00459353	0.00503673	0.00497077	0.00715384	0.00421461	0.00404645	0.00322706	0.00560185	0.006182
13877	TGAGGAATATTGGTCAATGGACGCAAGTCTGAACCAGCCATGCCGCGTGCAGGAAGACTGCCCTATGGGTTGTAAACTGCTTTTATACAGGAAGAAACACTCTCACGTGTGAGAGCTTGACGGTACTGTAAGAATAAGGATCGGCTAACTCCGTGCCAGCAGCCGCGGTAATACGGAGGATCCAAGCGTTATCCGGAATCATTGGGTTTAAAGGGTCCGTAGGTGGATCAATAAGTCAGAGGTGAAATCCTGCAGCTTAACTGTAGAACTGCCTTTGAAACTGTTGATCTTGAGTCATTATGAAGTGGTTAGAATGTGTAGTGTAGCGGTGAAATGCATAGATATTACACAGAATACCGATTGCGAAGGCAGATCACTAATAATGTACTGACACTAAGG…	422	Bacteria_Bacteroidota_Bacteroidia_Flavobacteriales_Flavobacteriaceae_Aquibacter_NA	0.241369	0.0931259	0.246084	0.168586	0	0	0.00300153	0.00399204	0.00066277	0.00114795	0.136291	0.0380789	0.314265	0.195179	0.145339	0.412254	0.257764	0.0889284	0.332594	0.22536	0.180753	0.136578	0.412379	0.50424	0.357048	0.157812	0.318359	0.193089	0.130094	0.0365898	0.723219	0.00942685	0.00271695	0.00558732	0	0	0	0	0	0.00198831	0.00357692	0.00842922	0	0	0.00140046	0
27766	TGGGGAATCTTGCACAATGGGCGAAAGCCTGATGCAGCGATGCCGCGTGCGGGAAGAAGGCCCTAGGGTTGTAAACCGCTTTCAGGAGGGAAGAAAATGACGGTACCTCCAGAAGAAGGTGCGGCCAACTACGTGCCAGCAGCCGCGGTGACACGTAGGCACCAAGCGTTATCCGGATTTATTGGGCGTAAAGAGCTCGTAGGCGGTTTGGTAAGTCGGGTGTGAAAACTCTGGGCTCAACCCAGAGAGGCCACTCGATACTGCTATGACTAGAGTACGGTAGGGGAGCGGGGAATTCCTGGTGTAGCGGTGAAATGCGCAGATATCAGGAGGAACACCAGCGGCGAAGGCGCCGCTCTGGGCCGTAACTGACGCTGAGGAGCGAAAGCATGGGTAGCA…	403	Bacteria_Actinobacteriota_Acidimicrobiia_Microtrichales_Ilumatobacteraceae_Ilumatobacter_NA	0.236513	0.160823	0.249105	0.150038	0	0	0.00250776	0.00312487	0.00416411	0.00274527	0.0704953	0.0428388	0.445209	0.0731922	0.0437305	0.198044	0.153827	0.0622499	0.132322	0.11498	0.246481	0.235908	0.328443	0.37436	0.314415	0.233795	0.560918	0.319595	0.149266	0.0731797	0.310697	0.0565611	0.00135847	0.016762	0	0	0	0.00574191	0.00575627	0.000994154	0.00357692	0	0	0.00645411	0.00560185	0.00540925
6899	TCGAGAATCTTCCGCAATGGACGAAAGTCTGACGGAGCGACGCCGCGTGCTGGATGAAGGCCCTCGGGTTGTAAACAGCTGTCGTAGGGGAGGAAATTTTGACCGATCCTAGGAGGAAGCACAGGCTAAGTTCGTGCCAGCAGCCGCGGTAATACGAACTGTGCAAACGTTATTCGGAATCACTGGGCTTAAAGGGTGCGTAGGCGGACTTGTAGGTCAGATGTGAAATCCCACGGCTCAACCGTGGAATTGCGTTTGAAACCACTCGTCTTGAGGGGATCAGAGGAGAGCGGAACTGATGGTGGAGCGGTGAAATGCGTTGATATTATCAGGAACACCGGTGGCGAAAGCGGCTCTCTGGGATCTTTCTGACGCTGAGGCACGAAAGCTAGGGGAGCG…	403	Bacteria_Planctomycetota_Planctomycetes_Pirellulales_Pirellulaceae_Blastopirellula_NA	0.231409	0.111225	0.311647	0.171432	0.000727627	0.00126029	0.00194788	0.00226424	0.00137695	0.00150431	0.46057	0.559284	0.216993	0.336684	0.40515	0.226336	0.336756	0.426856	0.121594	0.183967	0.443665	0.204867	0.120429	0.17572	0.255795	0.257175	0.0960129	0.173114	0.101337	0.088861	0.0939923	0.021996	0.00135847	0	0	0.00218288	0	0.00114838	0	0.00298246	0.00357692	0.00421461	0	0	0	0
26370	TGGGGAATCTTAGACAATGGGGGAAACCCTGATCTAGCCATGCCGCGTGAGTGACGAAGGCCTTAGGGTCGTAAAGCTCTTTCGCCAGGGAAGATAATGACGGTACCTGGTAAAGAAACCCCGGCTAACTCCGTGCCAGCAGCCGCGGTAATACGGAGGGGGTTAGCGTTGTTCGGAATTACTGGGCGTAAAGCGCACGTAGGCGGATTACTAAGTTAGGGGTGAAATCCCAGGGCTCAACCCTGGAACTGCCTCTAATACTGGTAGTCTTGAGTTCGAGAGAGGTGAGTGGAATTCCGAGTGTAGAGGTGAAATTCGTAGATATTCGGAGGAACACCAGTGGCGAAGGCGGCTCACTGGCTCGATACTGACGCTGAGGTGCGAAAGCGTGGGGAGCAA…	402	Bacteria_Proteobacteria_Alphaproteobacteria_Rhodobacterales_Rhodobacteraceae_NA_NA	0.225699	0.13467	0.218832	0.116121	0.00216393	0.00218313	0.000806764	0.00161353	0.00195353	0.00169261	0.183288	0.035699	0.187063	0.136625	0.0887471	0.28292	0.332599	0.164518	0.268221	0.165571	0.191707	0.204867	0.335742	0.39346	0.389022	0.0584488	0.373945	0.0532659	0.123247	0.0209085	0.545678	0.00942685	0.00271695	0.00744976	0	0.00436576	0.00212603	0	0.00287813	0.00298246	0	0	0	0.00322706	0.00140046	0.0015455
6919	TCGAGAATCTTCCGCAATGGACGAAAGTCTGACGGAGCGACGCCGCGTGCTGGATGAAGGCCCTCGGGTTGTAAACAGCTGTCGTAGGGGAGGAAATTTTGACCGATCCTAGGAGGAAGCACAGGCTAAGTTCGTGCCAGCAGCCGCGGTAATACGAACTGTGCAAACGTTATTCGGAATCACTGGGCTTAAAGGGTGCGTAGGCGGGTTGGTAGGTCAGATGTGAAATCCCACGGCTCAACCGTGGAATTGCGTTTGAAACCACTAGTCTTGAGGGGATCAGAGGAGAGCGGAACTGATGGTGGAGCGGTGAAATGCGTTGATATTATCAGGAACACCGGTGGCGAAAGCGGCTCTCTGGGATCCTTCTGACGCTGAGGCACGAAAGCTAGGGGAGCG…	403	Bacteria_Planctomycetota_Planctomycetes_Pirellulales_Pirellulaceae_Blastopirellula_NA	0.225483	0.0886734	0.236223	0.0893323	0.00159709	0.00140915	0	0	0.00215325	0.00187562	0.173889	0.397449	0.190804	0.1903	0.326692	0.234419	0.195402	0.311249	0.150204	0.312744	0.301254	0.13037	0.215313	0.24448	0.218492	0.222105	0.0707464	0.322924	0.128725	0.151586	0.143599	0.13826	0.00407542	0	0.00266525	0	0.00212603	0.00114838	0.0043172	0.000994154	0	0	0	0	0	0.00077275
23372	TGGGGAATATTGGACAATGGGCGCAAGCCTGATCCAGCAATGCCGCGTGTGTGAAGAAGGCCTGCGGGTTGTAAAGCACTTTCAGTAGAGAAGAAAAGCTTAGGGATAATACCCCTGGGTCTTGACGTTACCTACAGAAGAAGCTCCGGCTAACTCCGTGCCAGCAGCCGCGGTAATACGGAGGGAGCGAGCGTTAATCGGAATTACTGGGCGTAAAGCGCGCGTAGGCGGCTTTGTAAGTCGGATGTGAAAGCCCTGGGCTCAACCTGGGAATTGCATTCGATACTGCAGAGCTAGAGTATGGTAGAGGGAAGTGGAATTTCCGGTGTAGCGGTGAAATGCGTAGATATCGGAAGGAACACCAGTGGCGAAGGCGACTTCCTGGGCCAATACTGACGC…	427	Bacteria_Proteobacteria_Gammaproteobacteria_Steroidobacterales_Woeseiaceae_Woeseia_NA	0.22283	0.154578	0.263598	0.16353	0	0	0.00101161	0.00202323	0	0	0.108093	0.0404589	0.433986	0.107348	0.0668819	0.404171	0.174614	0.1245	0.268221	0.11498	0.191707	0.2297	0.390482	0.45076	0.330402	0.0876732	0.545758	0.136494	0.109553	0.0365898	0.443853	0.0282805	0	0	0	0	0	0	0	0	0	0	0.00404645	0	0.00140046	0
6562	TCGAGAATCTTCCGCAATGCACGAAAGTGTGACGGAGCAATGCCGCGTGATTGATGAAGGCCTTCGGGTTGTAAAAATCTGTCAGGGGGGAAAAACAGTGATGGTACCCCCAGAGGAAGCCACGGCTAACTACGTGCCAGCAGCCGCGGTAATACGTAGGTGGCGAGCGTTATTCGGAATCACTGGGCGTAAAGGGTCCGTAGGGGGTAAAGTCAGTCTGATGTGAAAGCCGGGAGCTCAACTCCCGAAGTGCATTGGATACTGCTTTACTAGAGTGTGTGAGAGGTAAGCGGAATTCGTGGTGTAGCGGTGGAATGCGTAGATATCACGAGGAAGACCAAAGGCGTAAGCAGCTTACTGGCACACAACTGACCCTGAGGGACGAAAGCTAGGGGAGCG…	403	Bacteria_Verrucomicrobiota_Lentisphaeria_Lentisphaerales_Lentisphaeraceae_Lentisphaera_NA	0.218231	0.324393	0.046814	0.0334882	0.000708677	0.00122746	0.00287203	0.00196268	0.00342738	0.00308041	0.00939938	0.0237993	0.00374125	0.0927101	0.156915	0.113168	0.108095	0.329035	0.025034	0.050591	0.0712056	0.0744971	0.0839355	0.06112	0.074607	0.0116898	0.980343	0.166456	0.168438	0.114997	0.0731051	0.0659879	0.0054339	0.0242117	0	0	0.00212603	0	0.0043172	0.00596493	0	0.00421461	0.00404645	0.00322706	0	0.00077275
27724	TGGGGAATCTTGCACAATGGGCGAAAGCCTGATGCAGCGACGCCGCGTGGGGGATGAAGGCCTTAGGGTCGTAAACCCCTTTCAGTAGGGACGAAAATGACGGTACCTACAGAAGAAGCTCCGGCCAACTACGTGCCAGCAGCCGCGGTAAGACGTAGGGGGCGAGCGTTGTCCGGATTTATTGGGCGTAAAGGGCTCGTAGGCGGTTACGTAAGTCGGATGTGAAAACTCGAGGCTCAACTTCGAGACGCCATCCGATACTGCGTTGACTTGAGTCCGGTAGAGGAGTGTGGAATTCCTAGTGTAGCGGTGAAATGCGCAGATATTAGGAGGAACACCTATTGCGAAGGCAGCACTCTGGGCCGGTACTGACGCTGAGGAGCGAAAGCATGGGTAGCA…	403	Bacteria_Actinobacteriota_Acidimicrobiia_Microtrichales_Microtrichaceae_NA_NA	0.215327	0.134498	0.215752	0.122117	0.00214498	0.00212628	0.00089423	0.00178846	0.00249055	0.00232116	0.103393	0.0428388	0.370384	0.0731922	0.0681681	0.258669	0.203717	0.084482	0.239611	0.124178	0.230049	0.148994	0.335742	0.27886	0.271783	0.151967	0.510385	0.136494	0.104075	0.0365898	0.506514	0.0188537	0	0.00186244	0	0.00218288	0.00425206	0.00459353	0.00287813	0	0.00357692	0	0	0	0.00140046	0.00231825
325	CAGGGAATATTGCACAATGGGCGAAAGCCTGATGCAGCGACACCGCGTGCGGGATGACGGCCTTAGGGTTGTAAACCGCTTTCAGGAGGGAAGAAAATGACGGTACCTCCAGAAGAAGCTCCGGCCAACTACGTGCCAGCAGCCGCGGTAATACGTAGGGAGCAAACGTTGTCCGGATTTATTGGGCGTAAAGGGCTCGTAGGCGGTTCAACAAGTTGGTCGTGAAAACCCGGGGCTCAACCCCGGGACGCCGATCAAAACTGTTGTGACTAGAGTTCGGTAGAGGTGAGTGGAATTCTCGGTGTAGCGGTGGAATGCGCAGATATCGAGAGGAACACCATTAGCGAAGGCGGCTCACTGGGCCGATACTGACGCTGAGGAGCGAAAGCGTGGGGAGCA…	403	Bacteria_Actinobacteriota_Acidimicrobiia_Actinomarinales_NA_NA_NA	0.2152	0.181972	0.315385	0.238591	0.00161604	0.00142016	0.00181838	0.00212616	0.000479689	0.000830845	0.488768	0.652101	0.0448951	0.448912	0.289393	0.0444588	0.174614	0.364606	0.0500679	0.0781861	0.427233	0.415942	0.098533	0.08022	0.261124	0.572798	0.0404265	0.179772	0.130094	0.151586	0.0104436	0.0188537	0.00271695	0.00186244	0.00266525	0.00218288	0	0	0.00143907	0	0	0	0.00404645	0.00322706	0	0.00077275
31165	TGGGGAATTTTGCGCAATGGACGAAAGTCTGACGCAGCAATACCGCGTGAAGGATGAAGGCCCTTGGGTCGTAAACTTCTGTCAGTGGGGAAGAAATGCCCGTAAGGGAGATGACGGTACCCACAAAGGAAGCACCGGCTAACTCCGTGCCAGCAGCCGCGGTAATACGGAGGGTGCAAGCGTTGTTCGGAATTATTGGGCGTAAAGAGCATGTAGGCGGACGACTAAGTCTGATGTGAAAGCCCGGGGCTCAACCCCGGAAGTGCATTGGATACTGGTCGTCTTGAGTATGGGAGAGGAAAGTGGAATTCCGAGTGTAGGAGTGAAATCCGTAGATATTCGGAGGAACACCAGTGGCGAAGGCGGCTTTCTGGACCAATACTGACGCTGAGATGCGAA…	416	Bacteria_Desulfobacterota_Desulfuromonadia_Desulfuromonadia_or_Geopsychrobacteraceae_Desulfuromusa_NA	0.215183	0.0547419	0.229169	0.102385	0.000708677	0.00122746	0.00105365	0.0021073	0.00134217	0.00144882	0.15039	0.0761578	0.295559	0.268371	0.0926057	0.683049	0.282709	0.208982	0.232458	0.174769	0.301254	0.142786	0.324794	0.31324	0.207834	0.187036	0.131386	0.296291	0.1164	0.0470441	0.527401	0.0408497	0.00135847	0.00372488	0	0	0.00212603	0.00114838	0.00287813	0	0	0.00421461	0	0	0.00140046	0.0015455
246	CAGGGAATATTGCACAATGGGCGAAAGCCTGATGCAGCGACACCGCGTGCGGGATGAAGGCCTTCGGGTTGTAAACCGCTTTCAGGAGGGACGAAAATGACGGTACCTCCAGAAGAAGGCCCGGCCAACTACGTGCCAGCAGCCGCGGTAATACGTAGGGGCCAAACGTTGTCCGGATTTATTGGGCGTAAAGGGCTCGTAGGCGGTTCAACAAGTCGATCGTGAAAACCCGGGGCTCAACCCCGGGACGCCGGTCGAAACTGTTGTGACTAGGGTCCGGTAGAGGTGAGTGGAATTCTCGGTGTAGCGGTGGAATGCGCAGATATCGAGAGGAACACCAGTAGCGAAGGCGGCTCACTGGGCCGGTACCGACGCTGAGGAGCGAAAGCATGGGGAGCA…	403	Bacteria_Actinobacteriota_Acidimicrobiia_Actinomarinales_NA_NA_NA	0.209772	0.196701	0.175321	0.0670908	0.000888415	0.00153878	0.00089423	0.00178846	0.000571229	0.000513402	0.159789	0.247513	0.112238	0.126866	0.156915	0.0444588	0.103937	0.168964	0.0536442	0.0919836	0.202662	0.273156	0.105832	0.12606	0.149214	0.566953	0.0707464	0.472735	0.0890118	0.0522712	0.0182763	0.021996	0.00271695	0.00186244	0.00266525	0	0	0	0.000719533	0.000994154	0.00357692	0	0	0	0.00140046	0.00077275
22102	TGGGGAATATTGGACAATGGGCGAAAGCCTGATCCAGCAATGCCGCGTGTGTGAAGAAGGCCTGCGGGTTGTAAAGCACTTTCAGTAGAGAAGAAAAGCCTAGGGTTAATACCCCTGAGTCTTGACGTAACCTACAGAAGAAGCACCGGCTAACTCCGTGCCAGCAGCCGCGGTAATACGGAGGGTGCAAGCGTTAATCGGAATTACTGGGCGTAAAGCGCGCGTAGGCGGCTTTGCAAGTCGGATGTGAAAGCCCTGGGCTCAACCTGGGAATTGCATTCGAAACTGCAGAACTAGAGTATGGTAGAGGGAAGTGGAATTTCCGGTGTAGCGGTGAAATGCGTAGATATCGGAAGGAACACCAGTGGCGAAGGCGACTTCCTGGGCCAATACTGACGC…	427	Bacteria_Proteobacteria_Gammaproteobacteria_Steroidobacterales_Woeseiaceae_Woeseia_NA	0.203287	0.0831027	0.327737	0.123154	0.000708677	0.00122746	0.0021073	0.00421461	0	0	0.437071	0.114237	0.362902	0.268371	0.183925	0.493089	0.332599	0.262339	0.214577	0.0689877	0.465575	0.378694	0.226261	0.30942	0.250466	0.175346	0.202132	0.119848	0.124617	0.0104542	0.11749	0.0157114	0.00135847	0.00186244	0	0	0.00212603	0	0	0	0	0.00842922	0	0	0	0
10135	TGAGGAATATTGGACAATGGAGGAGACTCTGATCCAGCCATGCCGCGTGTAGGAAGAATGCCCTATGGGTTGTAAACTACTTTTATACAGGAAGAAACACTGGTATGTATACCAGCTTGACGGTACTGTAAGAATAAGGACCGGCTAACTCCGTGCCAGCAGCCGCGGTAATACGGAGGGTCCGAGCGTTATCCGGAATCATTGGGTTTAAAGGGTCCGCAGGCGGTCGATTAAGTCAGAGGTGAAATCCCATAGCTCAACTATGGAACTGCCTTTGATACTGGTTGACTTGAGTCATATGGAAGTAGATAGAATGTGTAGTGTAGCGGTGAAATGCATAGATATTACACAGAATACCGATTGCGAAGGCAGTCTACTACGTATGTACTGACGCTGAGG…	422	Bacteria_Bacteroidota_Bacteroidia_Flavobacteriales_Flavobacteriaceae_Polaribacter_irgensii	0.20053	0.309477	0.0118091	0.00786126	29.0935	3.55145	0.908019	0.0821899	0.0554979	0.0228985	0.0234984	0	0.0112238	0.00975895	0.00514476	0	0.278552	0.0933748	0.915528	0.257554	0.00547735	0.0124162	0.0109481	0.0191	0.0106581	0	0.0252666	0.0233038	0.0260188	0.0836339	0.0182763	0.128834	0.391241	0.338964	30.1413	32.0032	25.1361	0.0355999	0.0503673	0.0805265	1.02658	0.851351	0.853802	0.900349	0.474757	0.495333
22309	TGGGGAATATTGGACAATGGGCGAAAGCCTGATCCAGCCATGCCGCGTGAGTGATGACGGCCTTAGGGTTGTAAAGCTCTTTCAGTGGTGAAGATAATGACGGTAACCACAGAAGAAGCCCCGGCTAACTCCGTGCCAGCAGCCGCGGTAATACGGAGGGGGCAAGCGTTGTTCGGAATTACTGGGCGTAAAGCGCGCGTAGGCGGGTCTTTAAGTCAGAGGTGAAATCCTGGAGCTCAACTCCAGAACTGCCTTTGATACTGGAGATCTTGAGTCCGGAAGAGGTTAGTGGAATTCCCAGTGTAGAGGTGAAATTCGTAGATATTGGGAAGAACACCAGTGGCGAAGGCGGCTAACTGGTCCGGTACTGACGCTGAGGTGCGAAAGCGTGGGGAGCAA…	402	Bacteria_Proteobacteria_Alphaproteobacteria_Rhizobiales_Rhizobiales_Incertae_Sedis_Anderseniella_NA	0.198651	0.115042	0.186161	0.0913559	0.000888415	0.00153878	0.00660837	0.00357334	0.00143371	0.000632489	0.30548	0.245133	0.0636013	0.380599	0.358847	0.129335	0.324284	0.351267	0.103712	0.137975	0.26839	0.192451	0.105832	0.12224	0.28777	0.233795	0.0505331	0.0998735	0.1164	0.109769	0.0600507	0.0408497	0	0.00186244	0.00266525	0	0	0.00114838	0.0021586	0.000994154	0.0107308	0.00842922	0.00404645	0.00322706	0.00140046	0
23865	TGGGGAATATTGGACAATGGGCGCAAGCCTGATCCAGCCATGCCGCGTGAGTGAAGAAGGCCTTAGGGTTGTAAAGCTCTTTCACCGATGAAGATAATGACTGTAGTCGGAGAAGAAGCCCCGGCTAACTTCGTGCCAGCAGCCGCGGTAATACGAAGGGGGCTAGCGTTGTTCGGAATTACTGGGCGTAAAGCGCGCGTAGGCGGATACTTAAGTCAGGGGTGAAATCCCGAGGCTCAACCTCGGAACTGCCTTTGATACTGGGTATCTTGAGTTCGAGAGAGGTAAGTGGAATTCCGAGTGTAGAGGTGAAATTCGTAGATATTCGGAGGAACACCAGAGGCGAAGGCGGCTTACTGGCTCGATACTGACGCTGAGGCGCGAAAGCGTGGGGAGCAA…	402	Bacteria_Proteobacteria_Alphaproteobacteria_Rhizobiales_Rhizobiaceae_Cohaesibacter_NA	0.193705	0.181159	0.19027	0.0970178	0.000888415	0.00153878	0.00186042	0.00218573	0.001234	0.00155637	0.136291	0.0214194	0.224475	0.0634332	0.100323	0.226336	0.199559	0.0800356	0.232458	0.0459918	0.131456	0.273156	0.270053	0.27504	0.261124	0.0759834	0.591238	0.0632532	0.04656	0.00522712	0.469962	0	0.00271695	0.00186244	0.00266525	0	0	0	0.000719533	0.00298246	0	0.00421461	0	0.00322706	0	0
24078	TGGGGAATATTGGACAATGGGCGCAAGCCTGATCCAGCCATGCCGCGTGTGTGATGAAGGCCTTAGGGTTGTAAAGCACTTTCAACGGTGAAGATAATGACGGTAACCGTAGAAGAAGCCCCGGCTAACTTCGTGCCAGCAGCCGCGGTAATACGAAGGGGGCTAGCGTTGTTCGGAATTACTGGGCGTAAAGCGCACGTAGGCGGATTGATCAGTTAGAGGTGAAATCCCGGGGCTCAACCCCGGAACTGCCTTTAATACTGTCAGTCTAGAGATCGAGAGAGGTGAGTGGAATTCCGAGTGTAGAGGTGAAATTCGTAGATATTCGGAGGAACACCAGTGGCGAAGGCGGCTCACTGGCTCGATACTGACGCTGAGGTGCGAAAGCGTGGGGAGCAA…	402	Bacteria_Proteobacteria_Alphaproteobacteria_Rhizobiales_Rhizobiaceae_Ahrensia_NA	0.191811	0.0750377	0.182676	0.0894527	0.00216393	0.00218313	0.00271261	0.0018393	0.00147977	0.00177317	0.15039	0.0475986	0.261888	0.146384	0.105468	0.125293	0.299339	0.151178	0.207424	0.248356	0.093115	0.192451	0.277352	0.25594	0.266454	0.105208	0.156653	0.0998735	0.182132	0.167268	0.310697	0.0659879	0.00271695	0.00372488	0	0.00436576	0.00212603	0.00344515	0	0.000994154	0.00357692	0	0.00404645	0.00322706	0.00140046	0.00077275
4377	TAGGGAATATTGGGCAATGGGCGAAAGCCTGACCCAGCCATGCCGCGTGAAGGATGAAGGCCTTCTGGGTTGTAAACTTCTTTTATACAGGAAGAAAAAGGTCATGCGTGACCAATTGACGGTACTGTATGAATAAGCACCGGCTAACTCCGTGCCAGCAGCCGCGGTAATACGGAGGGTGCAAGCGTTGTCCGGATTTATTGGGTTTAAAGGGTGCGTAGGCGGTCCGTTAAGTCAGTGGTGAAATCCAGCAGCTCAACTGCTGAACTGCCATTGATACTGACGGACTTGAGTACAGACGAGGTAGGCGGAATTTATGGTGTAGCGGTGAAATGCATAGATACCATAAAGAACACCGATAGCGAAGGCAGCTTACTAGACTGTAACTGACGCTCAGGC…	421	Bacteria_Bacteroidota_Bacteroidia_Cytophagales_Cyclobacteriaceae_NA_NA	0.191277	0.11597	0.195591	0.155441	0.000727627	0.00126029	0.00623783	0.00804279	0	0	0.169189	0.525965	0.0972726	0.322045	0.44888	0.18996	0.199559	0.400178	0.0894071	0.101182	0.235526	0.16141	0.0766367	0.10314	0.143885	0.303934	0.0656931	0.22638	0.109553	0.0627254	0.0313308	0.0408497	0.00271695	0.00186244	0	0.00218288	0	0	0	0	0	0.0168584	0.00809291	0	0	0
25712	TGGGGAATCTTAGACAATGGGCGAAAGCCTGATCTAGCGATGCCGCGTGAGTGATGAAGGTCCTAGGATCGTAAAGCTCTTTCACCAGGGATGATAATGACAGTACCTGGAAAAGAAACCCCGGCTAACTCCGTGCCAGCAGCCGCGGTAATACGGAGGGGGTTAGCGTTGTTCGGAATTACTGGGCGTAAAGCGCACGTAGGCGGATTAAAAAGTTAGAGGTGAAATCCCAGGGCTCAACCCTGGAACTGCCTTTAAAACTAGTAGTCTAGAGTTCGAGAGAGGTGAGTGGAATTCCAAGTGTAGAGGTGAAATTCGTAGATATTTGGAGGAACACCAGTGGCGAAGGCGGCTCACTGGCTCGATACTGACGCTGAGGTGCGAAAGCGTGGGGAGCAA…	402	Bacteria_Proteobacteria_Alphaproteobacteria_Rhodobacterales_Rhodobacteraceae_NA_NA	0.190269	0.0793944	0.137645	0.0567136	0	0	0.00898324	0.00703792	0.0021993	0.001226	0.0798947	0.069018	0.104755	0.121987	0.16206	0.11721	0.191244	0.222321	0.150204	0.349538	0.164321	0.223491	0.138676	0.18336	0.17053	0.146122	0.0757997	0.216393	0.156113	0.125451	0.133156	0.0659879	0.00135847	0.016762	0	0	0	0.00344515	0.0021586	0.000994154	0.00715384	0.0126438	0	0.0161353	0.00420139	0.0015455
31607	TGGGGAATTTTGCGCAATGGGGGAAACCCTGACGCAGCGACGCCGCGTGGAGGACGAAGGTCTTCGGATTGTAAACTCCTTTTATAAGGGAAGATAATGACGGTACCTTATGAATAAGCCACGGCTAACTCTGTGCCAGCAGCCGCGGTAAGACAGAGGTGGCAAGCGTTATTCGGAATTACTGGGCTTAAAGGGCGCGTAGGCGGTTTGGTAAGTCTGGAGTGGAATCTCACGGCTCAACCGTGAAATTGCTTTGGAAACTGCTTGACTTGAGTCAGCGAGGGGATGACGGAATTCCTGGTGTAGCAGTGATATGCGTAGATATCAGGAGGAAGGCCGGTGGCGAAGGCGGTCATCTGGCGCTTGACTGACGCTGAGGCGCGAAAGCGTGGGGAGCAA…	402	Bacteria_Nitrospirota_Thermodesulfovibrionia_NA_NA_NA_NA	0.189876	0.212916	0.121045	0.0665574	0	0	0.00105365	0.0021073	0.000382794	0.000663019	0.14569	0.223714	0.0523776	0.0683127	0.183925	0.0565839	0.141355	0.168964	0.132322	0.0919836	0.18623	0.105538	0.0802861	0.05348	0.0852651	0.134432	0.0555864	0.709102	0.0260188	0.0156814	0.0469962	0.0157114	0	0	0	0	0	0.00114838	0	0	0	0.00421461	0	0	0	0
28313	TGGGGAATCTTGCGCAATGGGCGAAAGCCTGACGCAGCGATGCCGCGTGGGGGATGAAGGCTCTAGGGTCGTAAACCCCTTTCAGCAGGGACGAAAATGACGGTACCTGCAGAAGAAGCCCCGGCCAACTACGTGCCAGCAGCCGCGGTAACACGTAGGGGGCAAGCGTTGTCCGGATTTATTGGGCGTAAAGAGCTCGTAGGCAGTTCGGTAAGTCAGGTGTGAAAACCCAAGGCTCAACCTTGGGACGCCACTTGATACTGCTGTGACTAGAGTCCGGTAGAGGAGATTGGAATTCCTGGTGTAGCGGTGAAATGCGCAGATATCAGGAGGAACACCAACGGCGAAGGCAGATCTCTGGGCCGGTACTGACGCTGAGGAGCGAAAGCGTGGGGAGCA…	403	Bacteria_Actinobacteriota_Acidimicrobiia_Microtrichales_Microtrichaceae_Sva0996_marine_group_NA	0.187559	0.144899	0.199614	0.104406	0.00145525	0.00252057	0.00271261	0.0018393	0	0	0.15039	0.168975	0.0636013	0.131746	0.217366	0.105084	0.13304	0.253446	0.0500679	0.105781	0.301254	0.347653	0.109481	0.25594	0.314415	0.461745	0.0454798	0.136494	0.0999671	0.172495	0.0548289	0.0502765	0	0.00186244	0	0.00436576	0	0	0	0	0.00357692	0	0.00404645	0.00322706	0	0.00231825
31497	TGGGGAATTTTGCGCAATGGGCGAAAGCCTGACGCAGCGACGCCGCGTGGGGGAAGAAGGCCTTAGGGTTGTAAACTCCTTTAGTACGGGAAGAAGCCTTCGGGTGACGGTACCGTAAGAATAAGCCACGGCTAACTCTGTGCCAGCAGCCGCGGTAATACAGAGGTGGCAAGCGTTGTTCGGATTTACTGGGCTTAAAGGGCGTGTAGGCGTCTCGACAAGTCAGATGTGGAAGCCCTGGGCTTAACCCAGGAAGTGCATTTGAAACTGTCGGGATTGAGTCGTGCAAGGGAGGGCGGAATTCCTGGTGTAGCGGTGAAATGCGTAGATATCAGGAGGAAGGCCGGTGGTGAAGACGGCCCTCTAGGCAATGACTGACGCTGAGGCGCGAAAGCGTGG…	409	Bacteria_Nitrospirota_Thermodesulfovibrionia_NA_NA_NA_NA	0.187387	0.0787507	0.233812	0.101269	0	0	0.00450107	0.0045055	0	0	0.432371	0.121377	0.280594	0.409876	0.223797	0.218252	0.220347	0.249	0.286103	0.0459918	0.164321	0.217283	0.23356	0.18718	0.245137	0.181191	0.141493	0.129836	0.0835342	0.0522712	0.133156	0	0	0.00186244	0	0	0	0	0	0	0.0107308	0	0.00404645	0.00322706	0	0
27919	TGGGGAATCTTGCACAATGGGCGCAAGCCTGATGCAGCGATGCCGCGTGCGGGAAGAAGGCCTTAGGGTTGTAAACCGCTTTCAGGAGGGAAGAAAATGACGGTACCTCCAGAAGAAGGTGCGGCCAACTACGTGCCAGCAGCCGCGGTGACACGTAGGCACCAAGCGTTATCCGGATTTATTGGGCGTAAAGAGCTCGTAGGCGGTTTGGTAAGTCGGGTGTGAAAACTCTGGGCTCAACCCAGAGAGGCCACTCGATACTGCTATGACTAGAGTACGGTAGGGGAGCGGGGAATTCCTGGTGTAGCGGTGAAATGCGCAGATATCAGGAGGAACACCAGCGGCGAAGGCGCCGCTCTGGGCCGTAACTGACGCTGAGGAGCGAAAGCATGGGTAGCA…	403	Bacteria_Actinobacteriota_Acidimicrobiia_Microtrichales_Ilumatobacteraceae_Ilumatobacter_NA	0.18408	0.0875457	0.161567	0.0858498	0.00430891	0.0037326	0.0114317	0.00684526	0.0904618	0.0107822	0.0516966	0.147556	0.101014	0.136625	0.102895	0.0404171	0.199559	0.111161	0.0929833	0.239157	0.202662	0.316613	0.120429	0.191	0.17053	0.245485	0.080853	0.332912	0.4656	0.376353	0.0626615	0.534188	0.20513	0.266329	0	0.00654865	0.00637809	0.07809	0.0978565	0.0954388	0.0178846	0.00842922	0.0161858	0.00322706	1.65535	0.717112
5091	TAGGGAATCTTGCACAATGGGCGAAAGCCTGATGCAGCGACGCCGCGTGGGGGATGAAGGCCTTCGGGTTGTAAACCCCTTTCAGTAGGGACGAAAATGACGGTACCTACAGAAGAAGCTCCGGCCAACTACGTGCCAGCAGCCGCGGTAACACGTAGGGAGCAAGCGTTGTCCGGATTTATTGGGCGTAAAGAGCTCGTAGGTGGTTCCGTAAGTCGGATGTGAAAACTCAAGGCTCAACCTTGAGACGCCATCCGATACTGCGGTGACTTGAGTTCGGTAGAGGAGTGTGGAATTCCTGGTGTAGCGGTGAAATGCGCAGATATCAGGAGGAACACCGACAGCGAAGGCAGCACTCTGGGCCGATACTGACACTGAGGAGCGAAAGCATGGGGAGCA…	403	Bacteria_Actinobacteriota_Acidimicrobiia_Microtrichales_Microtrichaceae_Sva0996_marine_group_NA	0.182403	0.112379	0.22675	0.140064	0	0	0.000806764	0.00161353	0.00066277	0.00114795	0.0939938	0.0761578	0.142168	0.146384	0.0900333	0.270795	0.245292	0.0933748	0.221729	0.0919836	0.257436	0.198659	0.379534	0.4393	0.202505	0.0818283	0.409318	0.11319	0.0999671	0.0418169	0.422965	0.021996	0.00135847	0	0	0	0	0	0	0.00198831	0	0	0	0.00322706	0	0.003091
8659	TGAGGAATATTGCGCAATGGGCGAAAGCCTGACGCAGCGACGCCGCGTGGGGGATGAAGGTTTTCGGATTGTAAACCCCTTTTGTGAGGAAAGAGAAAGTGGGTAACCACTTAGACGGTACCTCAAGAAAAAGCCACGGCTAACTTCGTGCCAGCAGCCGCGGTAATACGAAGGTGGCGAGCGTTGTTCGGATTTACTGGGCGTAAAGAGCACGTAGGCGGTTGGGTAAGCCTCTTGGGAAATCTCCCGGCTTAACCGGGAAAGGTCGAGGGGAACTACTCAGCTAGAGGACGGGAGAGGAGCGCGGAATTCCCGGTGTAGCGGTGAAATGCGTAGATATCGGGAAGAAGGCCGGTGGCGAAGGCGGCGCTCTGGAACGTACCTGACGCTGAGGTGCGA…	417	Bacteria_Nitrospirota_Nitrospiria_Nitrospirales_Nitrospiraceae_Nitrospira_NA	0.180571	0.166137	0.110626	0.104403	0	0	0.00331452	0.0045671	0.00100543	0.00117477	0.178588	0.230853	0.0112238	1.21499	0.613513	0.0727508	0.357544	0.48466	0.0464917	0.165571	0.246481	0.062081	0.0145975	0.03056	0.159872	0.187036	0.0101066	0.0332912	0.0753177	0.0731797	0.0130545	0.00942685	0	0.00186244	0	0	0	0.00229677	0.000719533	0	0.00357692	0	0	0.00968117	0	0
23873	TGGGGAATATTGGACAATGGGCGCAAGCCTGATCCAGCCATGCCGCGTGAGTGATGAAGGCCCTAGGGTTGTAAAGCTCTTTCAACGGTGAAGATAATGACGGTAACCGTAGAAGAAGCCCCGGCTAACTTCGTGCCAGCAGCCGCGGTAATACGAAGGGGGCAAGCGTTGTTCGGAATAACTGGGCGTAAAGCGCACGTAGGCGGAATGTTAAGTTAGAGGTGAAATCCCAGGGCTCAACCCTGGAACTGCCTTTAATACTGGCAATCTAGAGACCGAGAGAGGTGAGTGGAATTCCGAGTGTAGAGGTGAAATTCGTAGATATTCGGAGGAACACCAGTGGCGAAGGCGGCTCACTGGCTCGGTACTGACGCTGAGGTGCGAAAGCGTGGGGAGCAA…	402	Bacteria_Proteobacteria_Alphaproteobacteria_Rhizobiales_Rhizobiaceae_Pseudahrensia_NA	0.179628	0.0844639	0.102642	0.0354781	0.00161604	0.00142016	0	0	0.000382794	0.000663019	0.0704953	0.0475986	0.0972726	0.126866	0.131191	0.0929593	0.174614	0.160071	0.178814	0.367935	0.10407	0.111746	0.145975	0.14134	0.197176	0.146122	0.0757997	0.136494	0.0671012	0.0940881	0.120101	0.043992	0	0	0.00266525	0.00218288	0	0.00114838	0	0	0	0	0	0	0.00140046	0
25787	TGGGGAATCTTAGACAATGGGCGCAAGCCTGATCTAGCCATGCCGCGTGAGTGACGAAGGCCTTAGGGTCGTAAAGCTCTTTCGCCAGAGATGATAATGACAGTATCTGGTAAAGAAACCCCGGCTAACTCCGTGCCAGCAGCCGCGGTAATACGGAGGGGGTTAGCGTTGTTCGGAATTACTGGGCGTAAAGCGTACGTAGGCGGATTGGAAAGTAGGGGGTGAAATCCCAGGGCTCAACCCTGGAACTGCCTCCTAAACTATCAGTCTAGAGTTCGAGAGAGGTGAGTGGAATTCCAAGTGTAGAGGTGAAATTCGTAGATATTTGGAGGAACACCAGTGGCGAAGGCGGCTCACTGGCTCGATACTGACGCTGAGGTACGAAAGTGTGGGGAGCAA…	402	Bacteria_Proteobacteria_Alphaproteobacteria_Rhodobacterales_Rhodobacteraceae_Yoonia-Loktanella_NA	0.178987	0.111124	0.171426	0.10505	0.000727627	0.00126029	0.0149931	0.00506619	0.0119274	0.00240242	0.0469969	0.035699	0.108496	0.0487948	0.0527338	0.11721	0.357544	0.0933748	0.218153	0.326542	0.246481	0.2297	0.291949	0.24066	0.143885	0.0818283	0.0707464	0.139823	1.4817	2.00199	0.266312	1.16893	0.00407542	0.0279366	0	0.00218288	0	0.00918706	0.0136711	0.012924	0.0214615	0.0126438	0.0161858	0.00968117	0.0238079	0.0262735
27647	TGGGGAATCTTGCACAATGGGCGAAAGCCTGATGCAGCGACGCCGCGTGGGGGATGAAGGCCTTAGGGTCGTAAACCCCTTTCAGGAGGGACGAAAATGACGGTACCTCCAGAAGAAGCCCCGGCCAACTACGTGCCAGCAGCCGCGGTAAGACGTAGGGGGCGAGCGTTGTCCGGATTTATTGGGCGTAAAGGGCTCGTAGGTGGTTGCGTAAGTCGGATGTGAAAACTCAAGGCTCAACTTTGAGACGCCATCCGATACTGCGCTGACTTGAGTCCGGTAGAGGAGTGTGGAATTCCTAGTGTAGCGGTGAAATGCGCAGATATTAGGAGGAACACCTATTGCGAAGGCAGCACTCTGGGCCGGTACTGACACTGAGGAGCGAAAGCATGGGTAGCA…	403	Bacteria_Actinobacteriota_Acidimicrobiia_Microtrichales_Microtrichaceae_NA_NA	0.175822	0.13746	0.159593	0.125224	0.000727627	0.00126029	0.00194788	0.00226424	0.0022962	0.00130176	0.0328978	0.035699	0.2993	0.0341563	0.0192929	0.157627	0.182929	0.0400178	0.178814	0.0919836	0.136934	0.0496648	0.302898	0.25976	0.165201	0.0876732	0.490171	0.169785	0.0534071	0.00522712	0.237592	0.0282805	0.00271695	0.00372488	0	0.00218288	0	0.00229677	0.00359767	0.000994154	0.00357692	0.00421461	0	0	0.00420139	0.003091
27868	TGGGGAATCTTGCACAATGGGCGCAAGCCTGATGCAGCGATGCCGCGTGCGGGAAGAAGGCCCTAGGGTTGTAAACCGCTTTCAGGAGGGAAGAAAATGACGGTACCTCCAGAAGAAGGTGCGGCCAACTACGTGCCAGCAGCCGCGGTGACACGTAGGCACCAAGCGTTATCCGGATTTATTGGGCGTAAAGAGCTCGTAGGCGGTTTCGTAAGTCGGGTGTGAAAACTCTGGGCTCAACCCAGAGAGGCCACTCGATACTGCGATGACTAGAGTACGGTAGGGGAGCGGGGAATTCCTGGTGTAGCGGTGAAATGCGCAGATATCAGGAGGAACACCAGCGGCGAAGGCGCCGCTCTGGGCCGTAACTGACGCTGAGGAGCGAAAGCATGGGTAGCA…	403	Bacteria_Actinobacteriota_Acidimicrobiia_Microtrichales_Ilumatobacteraceae_Ilumatobacter_NA	0.174747	0.148675	0.166223	0.111367	0	0	0.00089423	0.00178846	0.00138823	0.00181731	0.0563963	0.0404589	0.26937	0.0439153	0.0308686	0.194002	0.174614	0.0444642	0.232458	0.0735869	0.10407	0.117954	0.277352	0.29796	0.218492	0.0526039	0.495225	0.106532	0.086273	0.0104542	0.509125	0.0157114	0.00135847	0.00558732	0	0	0	0.00344515	0.000719533	0	0.00357692	0	0	0	0.00700231	0.003091
4670	TAGGGAATATTGGTCAATGGGCGCAAGCCTGAACCAGCCATGCCGCGTGCAGGATGACAGCTTTCTGAGTTGTAAACTGCTTTTATATAGGAACAAATAGGCCATGCGTGGCAAGTTGCGTGTACTATATGAATAAGCACCGGCTAACTCCGTGCCAGCAGCCGCGGTAATACGGAGGGTGCAAGCGTTGTCCGGATTTATTGGGTTTAAAGGGTGCGTAGGTGGTTTTTTAAGTCAGTGGTGAAAGCCTACAGCTTAACTGTAGAGGTGCCATTGAAACTGGATAACTTGAGTATGGACGAGGTAGGCGGAATTTGTGGTGTAGCGGTGAAATGCATAGATACCACAAAGAACACCAATAGCGAAGGCAGCTTACTAGGCCATAACTGACACTGAGGC…	421	Bacteria_Bacteroidota_Bacteroidia_Cytophagales_Cyclobacteriaceae_NA_NA	0.17431	0.049941	0.26056	0.10307	0	0	0	0	0.000239844	0.000415423	0.0939938	0.235613	0.254405	0.224456	0.235373	0.383962	0.182929	0.213428	0.15378	0.0919836	0.361505	0.173827	0.372236	0.33234	0.191847	0.192881	0.121279	0.246355	0.219106	0.088861	0.258479	0.0754148	0	0.00372488	0	0	0	0	0.000719533	0	0	0	0	0	0	0.0015455
23409	TGGGGAATATTGGACAATGGGCGCAAGCCTGATCCAGCAATGCCGCGTGTGTGAAGAAGGCCTGCGGGTTGTAAAGCACTTTCAGTAGAGAAGAAAAGTTTAGGGTTAATACCCCTGAATCTTGACGTTACCTACAGAAGAAGCTCCGGCTAACTCCGTGCCAGCAGCCGCGGTAATACGGAGGGAGCGAGCGTTAATCGGAATTACTGGGCGTAAAGCGCGCGTAGGCGGCTTTGTAAGTCGGATGTGAAAGCCCTGGGCTCAACCTGGGAATTGCATTCGATACTGCAGAGCTAGAGTATGGTAGAGGGAAGTGGAATTTCCGGTGTAGCGGTGAAATGCGTAGATATCGGAAGGAACACCAGTGGCGAAGGCGACTTCCTGGGCCAATACTGACGC…	427	Bacteria_Proteobacteria_Gammaproteobacteria_Steroidobacterales_Woeseiaceae_Woeseia_NA	0.170385	0.0655754	0.202462	0.0550141	0	0	0.00186042	0.00218573	0	0	0.183288	0.102337	0.276853	0.112228	0.0938919	0.363754	0.187087	0.106714	0.232458	0.0965828	0.180753	0.211075	0.22991	0.23302	0.154543	0.146122	0.293092	0.146481	0.0890118	0.0418169	0.368137	0.0251383	0	0	0	0	0	0	0	0	0	0.00421461	0	0.00322706	0	0
26283	TGGGGAATCTTAGACAATGGGCGCAAGCCTGATCTAGCGATGCCGCGTGAGTGACGAAGGCCTTAGGGTCGTAAAGCTCTTTCACCAGGGATGATAATGACAGTACCTGGAAAAGAAACCCCGGCTAACTCCGTGCCAGCAGCCGCGGTAATACGGAGGGGGTTAGCGTTGTTCGGAATTACTGGGCGTAAAGCGCACGTAGGCGGATTAGTAAGTTAGAGGTGAAATCCCAGGGCTCAACCCTGGAACTGCCTTTAATACTGCTAGTCTTGAGTTCGAGAGAGGTAAGTGGAATTCCGAGTGTAGAGGTGAAATTCGTAGATATTCGGAGGAACACCAGTGGCGAAGGCGACTTACTGGCTCGATACTGACGCTGAGGTGCGAAAGCGTGGGGAGCAA…	402	Bacteria_Proteobacteria_Alphaproteobacteria_Rhodobacterales_Rhodobacteraceae_Halocynthiibacter_arcticus	0.169689	0.199917	0.103461	0.0564557	0.00214498	0.00212628	0.00851422	0.00453516	0.0257453	0.00555856	0.0892941	0.0428388	0.0561188	0.0878306	0.0758852	0.0606257	0.153827	0.120053	0.196696	0.643885	0.109547	0.217283	0.102182	0.10696	0.11191	0.0526039	0.0252666	0.0532659	1.03665	0.705661	0.075716	0.499623	0.025811	0.0689103	0	0.00218288	0.00425206	0.0264128	0.0309399	0.0198831	0.0143077	0.00842922	0.00809291	0.00322706	0.0266088	0.0293645
402	CAGGGAATATTGCACAATGGGCGCAAGCCTGATGCAGCAACGCCGCGTGCGGGATGAAGGCCTTCGGGTTGTAAACCGCTTTCAGTAGGGAAGAAAATGACGGTACCTACAGAAGAAGCACCGGCCAACTACGTGCCAGCAGCCGCGGTAACACGTGGGGTGCAAGCGTTGTCCGGATTTATTGGGCGTAAAGGGCTCGTAGGCGGCTTGACAAGTCGGGCGTGAAAACCCGGGGCTTAACCCCGGGACGCCGTTCGAAACTGTCATGGCTAGTTTCCGGTAGAGGTGAGTGGAATTCTCGGTGTAGCGGTGAAATGCGCAGATATCGAGAGGAACACCAGTAGCGAAGGCGGCTCACTGGGCCGGTAAAGACGCTGAGGAGCGAAAGCGTGGGGAGCA…	403	Bacteria_Actinobacteriota_Acidimicrobiia_Actinomarinales_NA_NA_NA	0.166042	0.0641329	0.188497	0.0579643	0	0	0	0	0.000239844	0.000415423	0.216186	0.133276	0.168356	0.1903	0.149198	0.157627	0.195402	0.200089	0.171662	0.0597894	0.142411	0.304197	0.167871	0.18718	0.175859	0.146122	0.272879	0.106532	0.086273	0.0209085	0.177541	0.00942685	0.00135847	0	0	0	0	0	0.000719533	0	0	0	0	0	0	0.00077275
16746	TGGGGAATATTGCACAATGGACGAAAGTCTGATGCAGCAACGCCGCGTGGAGGATGACACATTTCGGTGCGTAAACTCCTTTTATATGAGAAGATAATGACGGTATCATATGAATAAGCACCGGCTAACTCCGTGCCAGCAGCCGCGGTAATACGGAGGGTGCAAGCGTTATTCGGAATCACTGGGCGTAAAGGGTGCGTAGGCGGTTTGATAAGTCTGATGTGAAATCCTATGGCTCAACCATAGAACTGCATTGGAAACTGTCAAACTAGAATACTGAAGGGGCAGATGGAATTAGTGGTGTAGGGGTAAAATCCGTAGATATCACTAGGAATACCGAAAGCGAAAGCGATCTGCTGGGAAGTTATTGACGCTGAGGCACGAAAGCGTGGGGAGCAA…	402	Bacteria_Campilobacterota_Campylobacteria_Campylobacterales_Sulfurimonadaceae_Sulfurimonas_NA	0.165458	0.0656177	0.178026	0.11675	0.000888415	0.00153878	0	0	0.00124528	0.00116058	0.0845944	0.133276	0.112238	0.126866	0.0938919	0.173794	0.157984	0.106714	0.228882	0.252955	0.164321	0.0869133	0.40508	0.25976	0.186517	0.175346	0.0454798	0.169785	0.0602542	0.0574983	0.161876	0.160256	0	0.00372488	0.00266525	0	0	0.00229677	0.00143907	0	0	0	0	0	0.00140046	0
25775	TGGGGAATCTTAGACAATGGGCGCAAGCCTGATCTAGCCATGCCGCGTGAGTGACGAAGGCCTTAGGGTCGTAAAGCTCTTTCGCCAGAGATGATAATGACAGTATCTGGTAAAGAAACCCCGGCTAACTCCGTGCCAGCAGCCGCGGTAATACGGAGGGGGTTAGCGTTGTTCGGAATTACTGGGCGTAAAGCGTACGTAGGCGGATTAATCAGTCAGAGGTGAAATCCCAGGGCTCAACCCTGGAACTGCCTTTGATACTGTTAGTCTTGAGTTCGAGAGAGGTGAGTGGAATTCCAAGTGTAGAGGTGAAATTCGTAGATATTTGGAGGAACACCAGTGGCGAAGGCGGCTCACTGGCTCGATACTGACGCTGAGGTACGAAAGTGTGGGGAGCAA…	402	Bacteria_Proteobacteria_Alphaproteobacteria_Rhodobacterales_Rhodobacteraceae_Litoreibacter_NA	0.164342	0.0597977	0.146213	0.0807274	0.000727627	0.00126029	0.00450107	0.0045055	0.0134303	0.00761345	0.103393	0.0380789	0.194545	0.0683127	0.0630233	0.161668	0.257764	0.120053	0.207424	0.179368	0.131456	0.0744971	0.240858	0.24066	0.17053	0.0759834	0.197079	0.106532	0.123247	0.088861	0.169708	0.0502765	0.00679237	0.0242117	0	0.00218288	0	0.0218193	0.0115125	0.00695908	0.0107308	0	0.00404645	0.00322706	0.00280092	0.009273
9166	TGAGGAATATTGCGCAATGGGGGCAACCCTGACGCAGCGACGCCGCGTGGATGATGAAGGCCTTCGGGTTGTAAAATCCTGTCAGGTGGGAAGAAGTGCTATATGGTTAATATCTGTATAGTTTGACGGTACCATCAAAGGAAGCACCGGCTAACTCCGTGCCAGCAGCCGCGGTAATACGGAGGGTGCAAGCGTTGTTCGGAATTACTGGGCGTAAAGCGCGCGTAGGCGGTCTGTTATGTCAGGTGTGAAAGTCCATGGCTCAACCATGGAAGTGCATTTGAAACTGATAGACTTGAGTACTGGAGGGGGTGGTGGAATTCCCGGTGTAGAGGTGAAATTCGTAGATATCGGGAGGAATACCGGTGGCGAAGGCGACCACCTGGCCAGATACTGACG…	428	Bacteria_Desulfobacterota_Desulfobulbia_Desulfobulbales_Desulfocapsaceae_NA_NA	0.1636	0.101274	0.265161	0.143655	0.000888415	0.00153878	0.00413053	0.0047715	0.000331385	0.000573975	0.446471	0.318911	0.0972726	0.536742	0.329265	0.137418	0.145512	0.337928	0.0929833	0.101182	0.388892	0.347653	0.142325	0.1146	0.181188	0.286399	0.0404265	0.123177	0.160221	0.0156814	0.0443853	0.0125691	0.00135847	0.00186244	0.00266525	0	0	0	0	0.000994154	0	0.00842922	0.00809291	0	0	0.0015455
285	CAGGGAATATTGCACAATGGGCGAAAGCCTGATGCAGCGACACCGCGTGCGGGATGAAGGCCTTCGGGTTGTAAACCGCTTTCAGGAGGGACGAAAATGACGGTACCTCCAGAAGAAGGCCCGGCTAACTACGTGCCAGCAGCCGCGGTAATACGTAGGGGCCAAACGTTGTCCGGATTTATTGGGCGTAAAGGGCTCGTAGGCGGTTCAAAAAGTCGGTCGTGAAAGCCCGGGGCTCAACCCCGGTACGCCGGTCGAAACTGTTGTGACTAGGGTCCGGTAGAGGTGAGTGGAATTCTCGGTGTAGCGGTGGAATGCGCAGATATCGAGAGGAACACCAGTAGCGAAGGCGGCTCACTGGGCCGGTACCGACGCTGAGGAGCGAAAGCATGGGGAGCA…	403	Bacteria_Actinobacteriota_Acidimicrobiia_Actinomarinales_NA_NA_NA	0.163423	0.161368	0.229792	0.269521	0	0	0	0	0.000714179	0.000623286	0.30078	0.785378	0.02993	0.287889	0.273959	0.0646674	0.108095	0.280124	0.0286103	0.0827853	0.164321	0.26074	0.0291949	0.0382	0.149214	0.508504	0.0202132	0.129836	0.0958589	0.088861	0	0.00314228	0.00271695	0.00186244	0	0	0	0.00114838	0	0.000994154	0	0	0	0	0.00140046	0
1515	CTAAGAATTTTTCGCAATGGGCGAAAGCCTGACGAAGCGACGTCGCGTGAACGATGAAGGCCCTATGGGTTGTAAAGTTCTTTATCTTGAGGAAGAAATAAATGACGGTACTCAAGGAATAAGTCCCGGCTAATTACGTGCCAGCAGCCGCGGTAATACGTAAGGGGCGAGCGTTGTTCGGAATCACTGGGCGTAAAGGGTACGTAGGCGGGGGAATAAGTTAGGTGTGAAAGCTTTGGGCTCAACCCAAAAAGTGCATCTAATACTATTTCCCTAGAGTCTGGAAGAGGAAAACGGAATTTCTGGTGTAGGAGTGGAATCCATAGATATCAGAAAGAACACCAATGGCGAAGGCAGTTTTCTGGCCCAGCACTGACGCTAAGGTACGAAAGCTAGGGT…	407	Bacteria_NA_NA_NA_NA_NA_NA	0.163293	0.437394	0.0115293	0.0305037	0	0	0.00105365	0.0021073	0	0	0	0	0	0	0.0257238	0	0	0	0.00357628	0.0459918	0	0.0807052	0	0	0	0.0116898	0	1.24509	0	0	0	1.55543	0	0	0	0	0	0	0	0	0	0.00421461	0	0	0	0.00077275
13165	TGAGGAATATTGGGCAATGGAGGCAACTCTGACCCAGCCATGCCGCGTGCAGGAAGACGGCCCTATGGGTTGTAAACTGCTTTTATAGAGGAAGAAACCCTCCCACGTGTGGGAGGCTGACGGTACTCTACGAATAAGGACCGGCTAACTCCGTGCCAGCAGCCGCGGTAATACGGAGGGTCCAAGCGTTATCCGGAATCATTGGGTTTAAAGGGTCCGTAGGCGGGCAATTAAGTCAGAGGTGAAATCCCACAGCTCAACTGTGGAACTGCCTTTGATACTGGTTGTCTTGAGTTATATTGAAGTGAGTAGAATATGTAGTGTAGCGGTGAAATGCTTAGATATTACATAGAATACCGATTGCGAAGGCAGCTCACTAAGTATATACTGACGCTGATG…	422	Bacteria_Bacteroidota_Bacteroidia_Flavobacteriales_Flavobacteriaceae_NA_NA	0.162202	0.0624285	0.152339	0.119255	0.000727627	0.00126029	0.00089423	0.00178846	0.000719533	0.00124627	0.0516966	0.0380789	0.366643	0.0780716	0.0823162	0.206127	0.149669	0.0400178	0.168085	0.234558	0.142411	0.0558729	0.182468	0.2292	0.138556	0.146122	0.237506	0.183101	0.0643624	0.0104542	0.0887705	0.021996	0.00271695	0.00186244	0	0.00218288	0	0	0.0021586	0	0.00357692	0	0	0	0	0.00077275
25690	TGGGGAATCTTAGACAATGGGCGAAAGCCTGATCTAGCGATGCCGCGTGAGTGACGAAGGCCTTAGGGTCGTAAAGCTCTTTCGCCAGGGATGATAATGACAGTACCTGGTAAAGAAACCCCGGCTAACTCCGTGCCAGCAGCCGCGGTAATACGGAGGGGGTTAGCGTTGTTCGGAATTACTGGGCGTAAAGCGCACGTAGGCGGATTAGAAAGTAGGGGGTGAAATCCCAGGGCTCAACCCTGGAACTGCCTCCTAAACTACTAGTCTAGAGTTCGAGAGAGGTGAGTGGAATTCCGAGTGTAGAGGTGAAATTCGTAGATATTCGGAGGAACACCAGTGGCGAAGGCGGCTCACTGGCTCGATACTGACGCTGAGGTGCGAAAGCGTGGGGAGCAA…	402	Bacteria_Proteobacteria_Alphaproteobacteria_Rhodobacterales_Rhodobacteraceae_Yoonia-Loktanella_NA	0.161652	0.0954566	0.167488	0.101488	0	0	0.00181838	0.00212616	0.00142836	0.00124657	0.0563963	0.0571184	0.258147	0.0731922	0.0668819	0.202086	0.232819	0.0666963	0.25034	0.11038	0.115024	0.13037	0.295599	0.25976	0.17053	0.0526039	0.313305	0.0965444	0.0999671	0.0365898	0.352471	0.0125691	0	0	0	0	0	0.00229677	0	0.00198831	0	0	0.00404645	0.00322706	0.00140046	0.003091
6948	TCGAGAATCTTCCGCAATGGACGAAAGTCTGACGGAGCGACGCCGCGTGCTGGATGAAGGCCTTCGGGTTGTAAACAGCTGTCGTAGGGGAGGAAATTTTGACCGATCCTAGGAGGAAGCACAGGCTAAGTTCGTGCCAGCAGCCGCGGTAATACGAACTGTGCAAACGTTATTCGGAATCACTGGGCTTAAAGGGTGCGTAGGCGGACTTGTAGGTCAGGTGTGAAATCCCACGGCTCAACCGTGGAATTGCGCTTGAAACCACTCGTCTTGAGGGGATCAGAGGAGAGCGGAACTGATGGTGGAGCGGTGAAATGCGTTGATATTATCAGGAACACCGGTGGCGAAAGCGGCTCTCTGGGATCTTTCTGACGCTGAGGCACGAAAGCTAGGGGAGCG…	403	Bacteria_Planctomycetota_Planctomycetes_Pirellulales_Pirellulaceae_Blastopirellula_NA	0.160234	0.147012	0.139604	0.114183	0	0	0.00376626	0.000449487	0.000479689	0.000830845	0.15039	0.34271	0.0261888	0.346443	0.526052	0.169752	0.166299	0.502446	0.0965596	0.17017	0.213617	0.155202	0.0547405	0.03438	0.0959233	0.151967	0.0252666	0.0732406	0.062993	0.0784068	0.00783269	0.00942685	0.00271695	0	0	0	0	0	0.00143907	0	0.00357692	0.00421461	0.00404645	0.00322706	0.00140046	0
7014	TCGAGAATCTTCCGCAATGGACGAAAGTCTGACGGAGCGACGCCGCGTGGTGGATGAAGCCCTTAGGGGCGTAAACACCTTTTATGAAGGAGGAATTTTATTGACGTTACTTCATGAATAAGGGGCTCCCAACTCTGTGCCAGCAGGAGCGGTAATACAGAGGCCCCAAGCATTATCCGGATTCACTGGGCGTAAAGGGTGCGTAGGCGGTGTTATTAGTCGGGTGTTAAATCCTGGGGCTCAACCCCAGACTCGCATTCGAAACGGTAACACTAGAAGAAGTAAGAGGTGAGCAGAACTCTCGGTGTAGGGGTGAAATCCGTTGATATCGAGGGGAATACCAAATGCGAAGGCAGCTCACTGGTACTTTCTTGACGCTGAGGCACGAAAGCATGGGTA…	406	Bacteria_Patescibacteria_Parcubacteria_Candidatus_Kaiserbacteria_NA_NA_NA	0.157888	0.120427	0.106685	0.0738687	0.000708677	0.00122746	0.00089423	0.00178846	0.000622639	0.00058029	0.192687	0.190395	0.0673426	0.1903	0.13505	0.0242503	0.0623623	0.222321	0.0393391	0.17017	0.169798	0.0558729	0.0401431	0.03056	0.11191	0.268864	0.0252666	0.362874	0.0219106	0.0418169	0.0104436	0.0157114	0	0.00558732	0	0	0.00212603	0.00114838	0.000719533	0	0.00357692	0	0	0	0	0
26472	TGGGGAATCTTAGACAATGGGGGAAACCCTGATCTAGCGATGCCGCGTGTGTGACGAAGGCCTTAGGGTCGTAAAGCACTTTCGCCAAGGATGATAATGACAGTACTTGGTAAAGAAACCCCGGCTAACTCCGTGCCAGCAGCCGCGGTAATACGGAGGGGGTTAGCGTTGTTCGGAATTACTGGGCGTAAAGCGCACGTAGGCGGATATTTAAGTTAGAGGTGAAATCCCAGGGCTCAACCCTGGAACTGCCTTTAATACTGGATGTCTTGAGTTCGAGAGAGGTAAGTGGAATTCCAAGTGTAGAGGTGAAATTCGTAGATATTTGGAGGAACACCAGTGGCGAAGGCGGCTTACTGGCTCGATACTGACGCTGAGGTGCGAAAGCGTGGGGAGCAA…	402	Bacteria_Proteobacteria_Alphaproteobacteria_Rhodobacterales_Rhodobacteraceae_Octadecabacter_temperatus	0.156861	0.0522155	0.109417	0.0565556	0.00426234	0.00564243	0.00178846	0.00357692	0.0108711	0.00184434	0.0516966	0.0237993	0.0897901	0.0683127	0.0733128	0.0525422	0.195402	0.115607	0.185967	0.22536	0.147888	0.136578	0.182468	0.1337	0.165201	0.151967	0.0555864	0.159798	0.269774	0.229993	0.0887705	0.213675	0.00407542	0.0279366	0.010661	0	0.00212603	0.0103354	0.00935393	0.012924	0.00715384	0	0	0	0.00560185	0.006182
7406	TCGAGAATCTTCCGCAATGGGCGAAAGCCTGACGGAGCGACGCCGCGTGCTGGATGAAGGCCTTCGGGTTGTAAACAGCTGTCGTAGGGGAGGAAATTTTGACCGATCCTAGGAGGAAGCACAGGCTAAGTTCGTGCCAGCAGCCGCGGTAATACGAACTGTGCGAACGTTATTCGGAATCACTGGGCTTAAAGGGTGCGTAGGCGGATTTGTAGGTCAGATGTGAAAGCCCACGGCTCAACCGTGGAATTGCGTTTGAAACCCCAAGTCTTGAGGGGATCAGAGGAGAGCGGAACTGATGGTGGAGCGGTGAAATGCGTTGATATTATCAGGAACACCGGTGGCGAAAGCGGCTCTCTGGGATCTTTCTGACGCTGAGGCACGAAAGCTAGGGGAGCG…	403	Bacteria_Planctomycetota_Planctomycetes_Pirellulales_Pirellulaceae_Blastopirellula_NA	0.155771	0.0541332	0.138918	0.0986785	0.00161604	0.00142016	0.00206527	0.00238575	0.0023476	0.00203451	0.0469969	0.0523585	0.284335	0.0341563	0.0488752	0.206127	0.149669	0.1245	0.146628	0.174769	0.115024	0.0496648	0.244508	0.17954	0.143885	0.0642936	0.252666	0.18976	0.0917507	0.0574983	0.276755	0.0974108	0.00271695	0.00558732	0.00266525	0.00218288	0	0.00344515	0.00359767	0	0	0.00421461	0.00404645	0	0.00280092	0
31093	TGGGGAATTTTGCGCAATGGACGAAAGTCTGACGCAGCAATACCGCGTGAAGGATGAAGGCCCTTGGGTCGTAAACTTCTGTCAGTGGGGAAGAAATACTCGCAAGAGTGCTGACGGTACCCACAAAGGAAGCACCGGCTAACTCCGTGCCAGCAGCCGCGGTAATACGGAGGGTGCAAGCGTTGTTCGGAATTATTGGGCGTAAAGAGCATGTAGGCGGACTATTAAGTCTGGTGTGAAAGCCCTGGGCTCAACCCAGGAAGTGCATTGGATACTGATAGTCTTGAGTATGGGAGAGGAAAGTGGAATTCCGAGTGTAGGAGTGAAATCCGTAGATATTCGGAGGAACACCAGTGGCGAAGGCGGCTTTCTGGACCAATACTGACGCTGAGATGCGAA…	416	Bacteria_Desulfobacterota_Desulfuromonadia_Desulfuromonadia_or_Geopsychrobacteraceae_Desulfuromusa_NA	0.154895	0.114415	0.246192	0.304205	0.000727627	0.00126029	0.00186042	0.00218573	0.000382794	0.000663019	0.413573	0.861536	0.231958	0.785596	0.676536	0.218252	0.153827	0.364606	0.15378	0.262153	0.0657282	0.0310405	0.0583899	0.06112	0.0426326	0.163657	0.0252666	0.0732406	0.0219106	0.0104542	0.0887705	0.00942685	0	0.00186244	0	0.00218288	0	0.00114838	0	0	0	0.00421461	0	0.00322706	0	0.0015455
4991	TAGGGAATCTTGCACAATCGACGAAAGTCTGATGCAGCAACGCCGCGTGTGCGATGAAGGCCTTCGGGTTGTAAAGCACTTTTCTGAGGGAAGAGAAAGGACGGTACCTCAGGAATAAGTCTCGGCTAACTACGTGCCAGCAGCCGCGGTAATACGTAGGAGGCGAGCGTTATCCGGATTTATTGGGCGTAAAGCGCGTGCAGGTGGTTTGGTAAGTTGGGTATGAAATCTTCTGGCTTAACTAGGAGAGGTTGCTCAAAACTGCCAGACTAGAGGACGATAGAGGAAGGTGGAATTCCCGGTGTAGTAGTGAAATGCGTAGATATCGGGAGGAACACCAGTGGCGAAGGCGGCCTTCTGGGTCGTTCCTGACACTAAGACGCGAAAGCATGGGTAGCA…	403	Bacteria_Chloroflexi_Anaerolineae_Anaerolineales_Anaerolineaceae_NA_NA	0.152937	0.0623149	0.202084	0.139649	0	0	0.000806764	0.00161353	0.000571229	0.000513402	0.328978	0.447427	0.127203	0.292769	0.2701	0.0929593	0.128882	0.244553	0.0751019	0.133376	0.18623	0.180035	0.0912342	0.05348	0.11191	0.233795	0.10612	0.18976	0.0972283	0.0574983	0.0313308	0.00628457	0.00271695	0	0	0	0	0	0.000719533	0.000994154	0	0	0	0.00322706	0	0
13071	TGAGGAATATTGGGCAATGGAGGCAACTCTGACCCAGCCATGCCGCGTGCAGGAAGACGGCCCTATGGGTTGTAAACTGCTTTTATACAGGAAGAAACTTATCCACGTGTGGATAACTGACGGTACTGTAAGAATAAGGACCGGCTAACTCCGTGCCAGCAGCCGCGGTAATACGGAGGGTCCAAGCGTTATCCGGAATCATTGGGTTTAAAGGGTCCGTAGGCGGGCAATTAAGTCAGAGGTGAAATCCCACAGCTCAACTGTGGAACTGCCTTTGATACTGGTTGTCTTGAGTTATAGTGAAGTAGATAGAATATGTAGTGTAGCGGTGAAATGCATAGATATTACATAGAATACCGATTGCGAAGGCAGTCTACTAACTGTACACTGACGCTAATG…	422	Bacteria_Bacteroidota_Bacteroidia_Flavobacteriales_Flavobacteriaceae_Lutimonas_halocynthiae	0.151647	0.104647	0.171684	0.132506	0.00159709	0.00140915	0.00259522	0.00339856	0.00305051	0.000853089	0.159789	0.318911	0.0448951	0.214697	0.177494	0.0525422	0.128882	0.284571	0.0786782	0.285149	0.158843	0.384902	0.0656886	0.06876	0.0532907	0.146122	0.0101066	0.22638	0.768241	0.470441	0.0287199	0.314228	0.00407542	0.00558732	0.00266525	0	0.00212603	0.00229677	0.00287813	0.00397662	0.00715384	0	0	0.00322706	0	0.00077275
31197	TGGGGAATTTTGCGCAATGGACGAAAGTCTGACGCAGCAATACCGCGTGAAGGATGAAGGCCTTTGGGTCGTAAACTTCTGTCAGTGGGGAAGAAATGCCCGTAAGGGAGATGACGGTACCCACAAAGGAAGCACCGGCTAACTCCGTGCCAGCAGCCGCGGTAATACGGAGGGTGCAAGCGTTGTTCGGAATTATTGGGCGTAAAGAGCATGTAGGCGGTCTGTTAAGTCTGGTGTGAAAGCCCTGGGCTCAACCCAGGAAGTGCATTGGATACTGGCAGACTTGAGTATGGGAGAGGAAAGTGGAATTCCGAGTGTAGGAGTGAAATCCGTAGATATTCGGAGGAACACCAGTGGCGAAGGCGGCTTTCTGGACCAATACTGACGCTGAGATGCGAA…	416	Bacteria_Desulfobacterota_Desulfuromonadia_Desulfuromonadia_or_Geopsychrobacteraceae_Desulfuromusa_NA	0.151265	0.0629761	0.225284	0.107718	0	0	0	0	0.000714179	0.000623286	0.169189	0.0571184	0.35916	0.156143	0.0463028	0.291003	0.182929	0.142285	0.264645	0.11498	0.180753	0.180035	0.317495	0.31324	0.175859	0.0759834	0.176866	0.0765697	0.0985977	0.0104542	0.357693	0.0188537	0	0	0	0	0	0.00114838	0	0.000994154	0	0	0	0	0	0
7257	TCGAGAATCTTCCGCAATGGGCGAAAGCCTGACGGAGCAATGCCGCGTGCGGGATGAAGGCCTTCGGGTTGTAAACCGCTGTCAGTAGGGAGGAAATTTTGACCGATCTACAGAGGAAGTCCGGGCTAAGTACGTGCCAGCAGCCGCGGTAATACGTACCGGACAAACGTTATTCGGAATCACTGGGCTTAAAGAGTACGTAGGCTGCCTTGAAGGTGAGATGTGAAATCCCATGGCTCAACCATGGAACTGCATTTCAAACCACAAGGCTTGAGGGAGACAGGGGTAAGCGGAACTGATGGTGGAGCGGTGAAATGCGTTGATATCATCAGGAACACCGGTGGCGAAGGCGGCTTACTGGGTCTTTTCTGACGCTGAGGTACGAAAGCTAGGGTAGCG…	403	Bacteria_Planctomycetota_Planctomycetes_Pirellulales_Pirellulaceae_Blastopirellula_NA	0.150683	0.0467209	0.150505	0.0509122	0.000888415	0.00153878	0.00178846	0.00357692	0.000239844	0.000415423	0.0986935	0.190395	0.115979	0.107348	0.325406	0.226336	0.141355	0.249	0.146628	0.147174	0.147888	0.242116	0.109481	0.14898	0.165201	0.093518	0.10612	0.156468	0.0314965	0.0836339	0.250646	0.0785571	0	0	0.00266525	0	0	0	0.000719533	0	0.00715384	0	0	0	0	0.00077275
8336	TGAGGAATATTGCACAATGGAGGAAACTCTGATGCAGCAACGCCGCGTGGAGGATGACGCATTTCGGTGTGTAAACTCCTTTTATAAGGGAAGAAAATGACGGTACCTTATGAATAAGCACCGGCTAACTCCGTGCCAGCAGCCGCGGTAATACGGAGGGTGCAAGCGTTACTCGGAATCACTGGGCGTAAAGGACACGTAGGCGGGATGCCAAGTCTGATGTGAAATCCTATGGCTTAACCATAGAACTGCATTGGAAACTGGTAACCTAGAGTATGGGAGGGGGAGATGGAATTAGTGGTGTAGGGGTAAAATCCGTAGATATCACTAGGAATACCGAAAGCGAAGGCGATCTCCTGGAACAATACTGACGCTAAGGTGTGAAAGCGTGGGGAGCAA…	402	Bacteria_Campilobacterota_Campylobacteria_Campylobacterales_Sulfurimonadaceae_Sulfurimonas_NA	0.149103	0.0795139	0.178959	0.170042	0	0	0	0	0.00997387	0.000803457	0.0422972	0.035699	0.104755	0.0536742	0.0720266	0.0889176	0.0873072	0.0578035	0.228882	0.257554	0.125979	0.105538	0.368586	0.46986	0.101252	0.204571	0.0656931	0.18976	0.0219106	0.104542	0.104436	0.260809	0.0135847	0.093122	0	0	0	0.00918706	0.010793	0.00994154	0	0	0	0	0.00140046	0.0015455
6822	TCGAGAATCTTCCGCAATGGACGAAAGTCTGACGGAGCGACGCCGCGTGATTGATGACGCACTTCGGTGTGTAAAGATCTTTTATATGGGAAGAAGTTTATTGACGGTACCATATGAATAAGGGGCTCCTAAACTCGTGCCAGCAGGAGCGGTAATACGAGTGCCCCGAGCGTTACCCGGATTCACTGGGCGTAAAGGGTACGTAGGCGGCATAGTTAGTCGATTGTTAAAGCACCGGGCTTAACCCGGGACATGCAATCGAAACGGCTAAGCTAGAGGATGTGAGAGGTGAGTGGAACTCATGGTGTAGGGGTGAAATCCGTTGATATCATGGGGAACACCAAAAGCGAAGGCAACTCACTGGCACACTCCTGACGCTGATGTACGAAAGCGTGGGTA…	406	Bacteria_Patescibacteria_Parcubacteria_Candidatus_Kaiserbacteria_NA_NA_NA	0.148029	0.103952	0.170489	0.130088	0	0	0.00161353	0.00322706	0.000239844	0.000415423	0.075195	0.416488	0.0935314	0.0731922	0.114471	0.0525422	0.145512	0.191196	0.118017	0.050591	0.279345	0.068289	0.145975	0.1146	0.0905942	0.111053	0.384052	0.0932153	0.0575153	0.0104542	0.28981	0	0	0.00372488	0	0	0	0	0.000719533	0	0	0	0	0.00645411	0	0.0015455
22281	TGGGGAATATTGGACAATGGGCGAAAGCCTGATCCAGCCATGCCGCGTGAGTGAAGAAGGCCTTAGGGTTGTAAAGCTCTTTCACCGATGAAGATAATGACTGTAGTCGGAGAAGAAGCCCCGGCTAACTTCGTGCCAGCAGCCGCGGTAATACGAAGGGGGCTAGCGTTGTTCGGAATTACTGGGCGTAAAGCGCGCGTAGGCGGATACTTAAGTCAGGGGTGAAATCCCGAGGCTCAACCTCGGAACTGCCTTTGATACTGGGTATCTTGAGTTCGAGAGAGGTAAGTGGAATTCCGAGTGTAGAGGTGAAATTCGTAGATATTCGGAGGAACACCAGAGGCGAAGGCGGCTTACTGGCTCGATACTGACGCTGAGGCGCGAAAGCGTGGGGAGCAA…	402	Bacteria_Proteobacteria_Alphaproteobacteria_Rhizobiales_Rhizobiaceae_Cohaesibacter_NA	0.148011	0.190878	0.119626	0.102435	0.000708677	0.00122746	0.00275465	0.00188139	0.00133682	0.000842602	0.0563963	0.0071398	0.0187063	0.0487948	0.0553062	0.137418	0.0748347	0.0400178	0.0894071	0.0275951	0.0985923	0.217283	0.164222	0.27504	0.28777	0.0701385	0.571024	0.0233038	0.0314965	0.0104542	0.488238	0.00314228	0.00135847	0	0	0	0.00212603	0.00229677	0.000719533	0.000994154	0.00357692	0.00421461	0	0.00322706	0	0
9102	TGAGGAATATTGCGCAATGGGGGCAACCCTGACGCAGCGACGCCGCGTGGATGATGAAGGCCTTCGGGTCGTAAAATCCTGTCAGATGGAAAGAAATGCTATATGAATAATACTTGTATAGTTTGACGGTACCATCAAAGGAAGCACCGGCTAACTCCGTGCCAGCAGCCGCGGTAATACGGAGGGTGCAAGCGTTGTTCGGAATTACTGGGCGTAAAGCGCGCGTAGGTGGTTTGTTATGTCAGATGTGAAAGTCCACGGCTCAACCGTGGAAGTGCATTTGAAACTGGCAAACTTGAGTACTGGAGGGGGTAGTGGAATTCCCGGTGTAGAGGTGAAATTCGTAGATATCGGGAGGAATACCGGTGGCGAAGGCGACTACCTGGCCAGATACTGACA…	428	Bacteria_Desulfobacterota_Desulfobulbia_Desulfobulbales_Desulfocapsaceae_SEEP-SRB4_NA	0.147841	0.0723186	0.24606	0.109326	0.00161604	0.00142016	0.00202323	0.00404645	0.0016682	0.000835922	0.408873	0.299871	0.224475	0.37084	0.228942	0.133376	0.120567	0.244553	0.0464917	0.179368	0.26839	0.304197	0.105832	0.11078	0.122569	0.222105	0.0606397	0.186431	0.11777	0.0418169	0.0809378	0.0282805	0	0.00186244	0.00266525	0.00218288	0	0.00229677	0.000719533	0.00198831	0	0	0.00809291	0	0	0.00077275
6916	TCGAGAATCTTCCGCAATGGACGAAAGTCTGACGGAGCGACGCCGCGTGCTGGATGAAGGCCCTCGGGTTGTAAACAGCTGTCGTAGGGGAGGAAATTTTGACCGATCCTAGGAGGAAGCACAGGCTAAGTTCGTGCCAGCAGCCGCGGTAATACGAACTGTGCAAACGTTATTCGGAATCACTGGGCTTAAAGGGTGCGTAGGCGGGTTGGTAGGTCAGATGTGAAAGCCCACGGCTCAACCGTGGAATTGCGTTTGAAACCACTAGTCTTGAGGGGATCAGAGGAGAGCGGAACTGATGGTGGAGCGGTGAAATGCGTTGATATTATCAGGAACACCGGTGGCGAAAGCGGCTCTCTGGGATCTTTCTGACGCTGAGGCACGAAAGCTAGGGGAGCG…	403	Bacteria_Planctomycetota_Planctomycetes_Pirellulales_Pirellulaceae_Blastopirellula_NA	0.145336	0.0788375	0.120682	0.0607297	0.000888415	0.00153878	0.00101161	0.00202323	0.00100543	0.00117477	0.14569	0.226094	0.104755	0.165902	0.254666	0.14146	0.203717	0.284571	0.0572205	0.183967	0.158843	0.0869133	0.0766367	0.04584	0.0959233	0.140277	0.0505331	0.146481	0.0424518	0.0627254	0.0339417	0.0345651	0.00135847	0.00186244	0.00266525	0	0	0.00229677	0.000719533	0	0	0	0.00404645	0	0	0
20583	TGGGGAATATTGCGCAATGGGCGAAAGCCTGACGCAGCAACGCCGCGTGAGCGATGAAGGTCTTCGGATCGTAAAGCTCTGTCGAGTGGGAAGAATAAATGACGGTACCACTAAAGGAAGCCCCGGCTAACTTCGTGCCAGCAGCCGCGGTAATACGAAGGGGGCGAGCGTTGTTCGGAATTATTGGGCGTAAAGCGTATGTAGGTGGTTTTTCAAGTCAGACGTGTAAGCCCTCGGCTCAACCGAGGAATTGCGTTTGAAACTGAATGACTTGAGTATAGGAGAGGAAAGCGGAATTCCCAGTGTAGCGGTGAAATGCGTTGATATTGGGAAGAACACCGGTGGCGAAGGCGGCTTTCTGGCCTATTACTGACACTGAGATACGAAAGCTAGGGGAGC…	404	Bacteria_Nitrospinota_Nitrospinia_Nitrospinales_Nitrospinaceae_Nitrospina_NA	0.141502	0.106983	0.143395	0.0838949	0	0	0	0	0.000382794	0.000663019	0.0845944	0.0594983	0.190804	0.107348	0.234087	1.05893	0.174614	0.0933748	0.193119	0.0827853	0.202662	0.0310405	0.251806	0.18336	0.0426326	0.046759	0.368892	0.129836	0.0671012	0.0209085	0.0939923	0.0471342	0	0.00372488	0	0	0	0.00114838	0	0	0	0	0	0	0.00140046	0
4992	TAGGGAATCTTGCACAATCGACGAAAGTCTGATGCAGCAACGCCGCGTGTGCGATGAAGGCCTTCGGGTTGTAAAGCACTTTTCTGAGGGAAGAGAAAGGACGGTACCTCAGGAATAAGTCTCGGCTAACTACGTGCCAGCAGCCGCGGTAATACGTAGGAGGCGAGCGTTATCCGGATTTATTGGGCGTAAAGCGCGTGCAGGTGGTTTGGTAAGTTGGGTATGAAATCTTCTGGCTTAACTAGGAGAGGTTGCTCAAAACTGCCAGACTAGAGGACGATAGAGGAAGGTGGAATTCCCGGTGTAGTAGTGAAATGCGTAGATATCGGGAGGAACACCAGTGGCGAAGGCGGCCTTCTGGGTCGTTCCTGACACTAAGACGCGAAAGTATGGGTAGCA…	403	Bacteria_Chloroflexi_Anaerolineae_Anaerolineales_Anaerolineaceae_NA_NA	0.141392	0.100349	0.161304	0.074926	0.000708677	0.00122746	0	0	0	0	0.173889	0.297492	0.194545	0.195179	0.137622	0.185919	0.0997797	0.128946	0.150204	0.0367935	0.125979	0.0931214	0.17152	0.07258	0.0905942	0.111053	0.373945	0.139823	0.062993	0.0104542	0.151432	0	0.00135847	0	0	0	0.00212603	0	0	0	0	0	0	0	0	0
407	CAGGGAATATTGCACAATGGGCGCAAGCCTGATGCAGCGACGCCGCGTGAGGGATGAAGGCTTTCGGGTCGTAAACCTCTTTCAGTGGGGAAGAAGCGCAAGTGACGGTACCCACACAAGAAGGCCCGGCCAACTACGTGCCAGCAGCCGCGGTAATACGTAGGGGCCAAGCGTTATCCGGATTTATTGGGCGTAAAGAGCTCGTAGGCGGTTTGGTAAGTCGGTCGTGAAAGTCCGAGGCTCAACCTCGGAATGCCGGTCGATACTGCCATGACTAGGGTTCGGTAGAGGAGAGTGGAATTCTCGGTGTAGCGGTGAAATGCGCAGATATCGAGAGGAACACCAGTAGCGAAGGCGGCTCTCTGGGCCGATACCGACGCTGAGGAGCGAAAGCGTGGG…	408	Bacteria_Actinobacteriota_Acidimicrobiia_Actinomarinales_NA_NA_NA	0.140334	0.101365	0.131553	0.0665841	0	0	0	0	0.000622639	0.00058029	0.216186	0.0452187	0.175839	0.0683127	0.0643095	0.125293	0.0997797	0.0800356	0.214577	0.0459918	0.0602509	0.0869133	0.156923	0.17954	0.207834	0.0876732	0.333519	0.0532659	0.0451906	0.0156814	0.268922	0.00942685	0	0	0	0	0	0.00114838	0.000719533	0	0	0	0	0	0	0.00077275
874	CAGGGAATCTTGTCCAATGGGCGAAAGCCTGAGACAGCGACGCCGCGTGGGGGATGAAGGCCTTCGGGTTGTAAACCCCTTTCAGGAGGGACGAAATTGACGGTACCTCCAGAAGAAGCCCCGGCTAACTACGTGCCAGCAGCCGCGGTAATACGTAGGGGGCAAGCGTTGTCCGGATTTATTGGGCGTAAAGGGCTCGTAGGCGGCTTGGTAAGTCGGCCGTGAAAGCCCGGGGCTTAACCCCGGGATGCCGGTCGATACTGCCATGGCTTGGGTCCGGTAGAGGAGAATGGAATTCTCGGTGTAGCGGTGAAATGCGCAGATATCGAGAGGAACACCAGTAGCGAAGGCGGTTCTCTGGGCCGGTACCGACGCTGAGGAGCGAAAGCGTGGGGAGCA…	403	Bacteria_Actinobacteriota_Acidimicrobiia_Actinomarinales_NA_NA_NA	0.138248	0.0488831	0.175144	0.0955437	0.000708677	0.00122746	0.00206527	0.00238575	0.000331385	0.000573975	0.286681	0.328431	0.130944	0.151264	0.180067	0.0848759	0.137197	0.208982	0.0929833	0.156372	0.142411	0.16141	0.0729874	0.10314	0.101252	0.187036	0.0656931	0.156468	0.0671012	0.0418169	0.0443853	0.0251383	0	0.00186244	0	0	0.00212603	0	0	0.000994154	0	0.00421461	0.00404645	0	0	0
16698	TGGGGAATATTGCACAATGGACGAAAGTCTGATGCAGCAACGCCGCGTGGAGGATGACACATTTCGGTGCGTAAACTCCTTTTATAGGTCAAGATAATGACGGTAGCCTATGAATAAGCACCGGCTAACTCCGTGCCAGCAGCCGCGGTAATACGGAGGGTGCAAGCGTTATTCGGAATCACTGGGCGTAAAGGGTATGTAGGCGGGTTTTTAAGTCAGATGTGAAAGCCCACGGCTCAACCGTGGAACTGCATTTGAAACTGAAAACCTAGAATATGGAAGGGGCAGATGGAATTAGTGGTGTAGGGGTAAAATCCGTAGAGATCACTAGGAATACCGAAAGCGAAGGCGATCTGCTGGTACATTATTGACGCTAAGATACGAAAGCGTGGGGAGCAA…	402	Bacteria_Campilobacterota_Campylobacteria_Campylobacterales_Sulfurimonadaceae_Sulfurimonas_NA	0.138017	0.0955659	0.19049	0.0959886	0	0	0.00190584	0.00220901	0.00525459	0.00540209	0.108093	0.197534	0.235699	0.0731922	0.0913195	0.0889176	0.0415749	0.0444642	0.15378	0.188566	0.120502	0.068289	0.332093	0.27122	0.122569	0.298089	0.0353732	0.219722	0.00684706	0.0209085	0.0026109	0.021996	0.00135847	0.00372488	0	0	0	0	0.010793	0.00497077	0.00357692	0	0.00404645	0	0	0
24457	TGGGGAATATTGGACAATGGGGGCAACCCTGATCCAGCAATACCGCGTGTGTGAAGAAGGCCTGCGGGTTGTAAAGCACTTTCAGTAGGGAAGAAAGGTTGGAGGTTAATAGCTTCCGAATTTGACGTTACCTACAGAAGAAGCACCGGCTAACTCCGTGCCAGCAGCCGCGGTAATACGGAGGGTGCAAGCGTTAATCGGAATTACTGGGCGTAAAGCGCGCGTAGGCGGCTCGGTCAGTCAGATGTGAAATCCCAGGGCTTAACCTTGGAACTGCATTTGATACTGCCAGGCTAGAGTATGTTAGAGGAAAGCGGAATTCCAGGTGTAGCGGTGAAATGCGTAGATATCTGGAGGAACATCAGTGGCGAAGGCGGCTTTCTGGAACAATACTGACGC…	427	Bacteria_Proteobacteria_Gammaproteobacteria_Granulosicoccales_Granulosicoccaceae_Granulosicoccus_NA	0.137951	0.0581636	0.164611	0.144395	0	0	0.00089423	0.00178846	0.0102657	0.00403857	0.0516966	0.0142796	0.404056	0.0536742	0.0295824	0.226336	0.13304	0.0489106	0.189543	0.105781	0.120502	0.0558729	0.291949	0.21392	0.17053	0.093518	0.232452	0.129836	0.0424518	0.0209085	0.0652724	0.00628457	0.00135847	0	0	0	0	0.014929	0.00791486	0.00795323	0.00357692	0	0	0	0.00140046	0.00077275
24074	TGGGGAATATTGGACAATGGGCGCAAGCCTGATCCAGCCATGCCGCGTGTGTGATGAAGGCCCTAGGGTTGTAAAGCACTTTCAACGGTGAAGATAATGACGGTAACCGTAGAAGAAGCCCCGGCTAACTTCGTGCCAGCAGCCGCGGTAATACGAAGGGGGCTAGCGTTGTTCGGAATAACTGGGCGTAAAGCGCACGTAGGCGGATTGGAAAGTTAGGGGTGAAATCCCAAGGCTCAACCTTGGAACTGCCCTTAAAACTATCAGTCTAGAGGTCGAGAGAGGTGAGTGGAATTCCGAGTGTAGAGGTGAAATTCGTAGATATTCGGAGGAACACCAGTGGCGAAGGCGGCTCACTGGCTCGATACTGACGCTGAGGTGCGAAAGCGTGGGGAGCAA…	402	Bacteria_Proteobacteria_Alphaproteobacteria_Rhizobiales_Rhizobiaceae_Pseudahrensia_NA	0.137501	0.0644113	0.101646	0.0381208	0	0	0.00170099	0.00196933	0.000571229	0.000513402	0.14569	0.0261793	0.115979	0.0439153	0.0926057	0.0767925	0.257764	0.102268	0.146628	0.188566	0.125979	0.0993295	0.0875848	0.11078	0.143885	0.046759	0.0909596	0.123177	0.0287577	0.0470441	0.104436	0.0408497	0.00135847	0.00186244	0	0	0	0	0.000719533	0.000994154	0.00357692	0	0	0.00322706	0	0.0015455
5140	TAGGGAATCTTGCACAATGGGCGAAAGCCTGATGCAGCGACGCCGCGTGGGGGATGAAGGCCTTCGGGTTGTAAACCCCTTTCAGTAGGGACGAAAATGACGGTACCTACAGAAGAAGGTCCGGCCAACTACGTGCCAGCAGCCGCGGTAACACGTAGGGACCAAGCGTTGTCCGGAATTATTGGGCGTAAAGAGCTCGTAGGTGGTTCCGTAAGTCGGATGTGAAAACTCAAGGCTCAACCTTGAGACGCCATCCGATACTGCGGTGACTTGAGTTCGGTAGAGGAGTGTGGAATTCCTGGTGTAGCGGTGAAATGCGCAGATATCAGGAGGAACATCGACAGCGAAGGCAGCACTCTGGGCCGATACTGACACTGAGGAGCGAAAGCATGGGGAGCA…	403	Bacteria_Actinobacteriota_Acidimicrobiia_Microtrichales_Microtrichaceae_Sva0996_marine_group_NA	0.137211	0.132557	0.136231	0.0852641	0.000708677	0.00122746	0.00242029	0.00484058	0	0	0.0892941	0.0166595	0.187063	0.0243974	0.0244376	0.198044	0.199559	0.0355714	0.18239	0.0321943	0.115024	0.0744971	0.218962	0.25212	0.181188	0.0292244	0.404265	0.0332912	0.0356047	0	0.404689	0.00942685	0	0	0	0	0.00212603	0	0	0	0	0	0	0.00968117	0.00140046	0
260	CAGGGAATATTGCACAATGGGCGAAAGCCTGATGCAGCGACACCGCGTGCGGGATGAAGGCCTTCGGGTTGTAAACCGCTTTCAGGAGGGACGAAAATGACGGTACCTCCAGAAGAAGGCCCGGCCAACTACGTGCCAGCAGCCGCGGTAATACGTAGGGGCCAAACGTTGTCCGGATTTATTGGGCGTAAAGGGCTCGTAGGCGGTTTAACAAGTCGGTCGTGAAAACCCGGGGCTCAACCCCGGGACGCCGGTCGAAACTGTTATGACTAGGGTCCGGTAGAGGTGAGTGGAATTCTCGGTGTAGCGGTGGAATGCGCAGATATCGAGAGGAACACCGGTAGCGAAGGCGGCTCACTGGGCCGGTACCGACGCTGAGGAGCGAAAGCATGGGGAGCA…	403	Bacteria_Actinobacteriota_Acidimicrobiia_Actinomarinales_NA_NA_NA	0.13579	0.166737	0.180112	0.129147	0	0	0.00194788	0.00226424	0	0	0.234984	0.266552	0.0486363	0.195179	0.167205	0.0202086	0.0374174	0.0800356	0.0107288	0.0413926	0.35055	0.266948	0.0510912	0.04202	0.202505	0.502659	0.0151599	0.196418	0.136941	0.0679525	0.00783269	0.00628457	0.00135847	0.00372488	0	0	0	0	0	0	0.00357692	0.00421461	0	0	0.00140046	0
13613	TGAGGAATATTGGGCAATGGGCGAAAGCCTGACCCAGCAACGCCGCGTGGAGGATGAATGTCGTAAGATTGTAAACTCCTGTTAGAGGGGAAGAATAATCCCGATCGACTCGGGACATGACTGTACCCTCAGAGAAAGCTCCGGCTAACTACGTGCCAGCAGCCGCGGTAATACGTAGGGAGCAAGCGTTGTCCGGATTTACTGGGTGTAAAGGGCGCGCAGGCGGGTTGGCAAGTCAGAGGTGAAATCCTACAGCTTAACTGTAGAACTGCCCTTGATACTGCCAATCTTGAGTATGGAAGAGAGAGACGGAATTCCAGGTGTAGTGGTGAAATACGTAGATATCTGGAAGAACACCAGTTGCGAAGGCGGTCTCTTGGTCCAATACTGACGCTGAGG…	422	Bacteria_Bacteroidota_Ignavibacteria_Ignavibacteriales_PHOS-HE36_NA_NA	0.133382	0.0673955	0.156355	0.0874695	0.000708677	0.00122746	0.0021073	0.00421461	0	0	0.333678	0.140416	0.0972726	0.229335	0.177494	0.101043	0.178772	0.226767	0.150204	0.0275951	0.120502	0.198659	0.131377	0.07258	0.101252	0.192881	0.126333	0.0632532	0.0424518	0.00522712	0.075716	0.00942685	0	0	0	0	0.00212603	0	0	0	0	0.00842922	0	0	0	0
13313	TGAGGAATATTGGGCAATGGAGGCAACTCTGACCCAGCCATGCCGCGTGCAGGAAGACGGTCCTATGGATTGTAAACTGCTTTTATTTGGGAATAAACCTCTTTACGTGTAGAGAGCTGAAGGTACCAAACGAATAAGCACCGGCTAACTCCGTGCCAGCAGCCGCGGTAATACGGAGGGTGCAAGCGTTATCCGGAATCATTGGGTTTAAAGGGTCCGCAGGCGGACTAATAAGTCAGTGGTGAAATCCTCCCGCTCAACGGGAGAACTGCCATTGAAACTGTTAGTCTTGAATTCGGTCGAAGTGGGCGGAATATGTCATGTAGCGGTGAAATGCATAGATATGACATAGAACACCGATAGCGAAGGCAGCTCACTAGGCCTGGATTGACGCTCAGG…	422	Bacteria_Bacteroidota_Bacteroidia_Flavobacteriales_Crocinitomicaceae_Fluviicola_NA	0.132381	0.0775524	0.0551132	0.0203449	0.000727627	0.00126029	0.00307688	0.0038897	0.000622639	0.00058029	0.0798947	0.0618782	0.0748251	0.131746	0.104181	0.109126	0.112252	0.0489106	0.0643731	0.124178	0.0328641	0.0496648	0.0255456	0.06112	0.245137	0.116898	0.0909596	0.256342	0.0123247	0.0313627	0.0234981	0.00942685	0	0.00744976	0	0.00218288	0	0.00114838	0.000719533	0	0	0.00421461	0.00809291	0	0	0
26355	TGGGGAATCTTAGACAATGGGGGAAACCCTGATCTAGCCATGCCGCGTGAGTGAAGAAGGCCTTAGGGTTGTAAAGCTCTTTCAACGGTGAAGATAATGACGGTAGCCGTAGAAGAAGTCCCGGCTAACTCCGTGCCAGCAGCCGCGGTAAGACGGAGGGGACTAGCGTTGTTCGGAATTACTGGGCGTAAAGCGTGCGTAGGCGGGCTGGAAAGTCAGAGGTGAAATCCCGGGGCTCAACCCCGGAACTGCCTTTGAAACTTCCAGTCTTGAGTCCGGAAGAGGTGAGTGGAATTCCGAGTGTAGAGGTGAAATTCGTAGATATTCGGAAGAACACCAGTGGCGAAGGCGGCTCACTGGTCCGGTACTGACGCTGAGGTACGAAAGCGTGGGGAGCAA…	402	Bacteria_Proteobacteria_Alphaproteobacteria_Rhodobacterales_Rhodobacteraceae_NA_NA	0.132226	0.0575948	0.115742	0.0787829	0	0	0	0	0	0	0.0422972	0.00951973	0.0598601	0.0878306	0.113185	0.0808342	0.166299	0.137839	0.114441	0.211562	0.125979	0.192451	0.204365	0.17572	0.197176	0.093518	0.0404265	0.0965444	0.0972283	0.214312	0.214094	0.116264	0.00407542	0.00186244	0	0	0	0	0	0	0	0	0	0	0.00140046	0.00077275
5093	TAGGGAATCTTGCACAATGGGCGAAAGCCTGATGCAGCGACGCCGCGTGGGGGATGAAGGCCTTCGGGTTGTAAACCCCTTTCAGTAGGGACGAAAATGACGGTACCTACAGAAGAAGCTCCGGCCAACTACGTGCCAGCAGCCGCGGTAACACGTAGGGAGCAAGCGTTGTCCGGATTTATTGGGCGTAAAGAGCTCGTAGGTGGTTCGGTAAGTCGGATGTGAAAACTCAAGGCTCAACCTTGAGACGCCATCCGATACTGCTGTGACTTGAGTTCGGTAGAGGAGTGTGGAATTCCTGGTGTAGCGGTGAAATGCGCAGATATCAGGAGGAACACCAACAGCGAAGGCAGCACTCTGGGCCGATACTGACACTGAGGAGCGAAAGCATGGGGAGCA…	403	Bacteria_Actinobacteriota_Acidimicrobiia_Microtrichales_Microtrichaceae_Sva0996_marine_group_NA	0.131316	0.0497938	0.147522	0.102458	0.00141735	0.00245493	0.00560015	0.00694642	0.094201	0.0320439	0.0422972	0.0237993	0.194545	0.0927101	0.0424443	0.11721	0.141355	0.0400178	0.171662	0.179368	0.136934	0.0993295	0.306547	0.2292	0.11191	0.146122	0.176866	0.0832279	0.124617	0.182949	0.143599	0.232529	0.657501	0.553145	0	0	0.00425206	0.068903	0.0834658	0.130234	0.0143077	0	0.00809291	0	0.407534	0.164596
6900	TCGAGAATCTTCCGCAATGGACGAAAGTCTGACGGAGCGACGCCGCGTGCTGGATGAAGGCCCTCGGGTTGTAAACAGCTGTCGTAGGGGAGGAAATTTTGACCGATCCTAGGAGGAAGCACAGGCTAAGTTCGTGCCAGCAGCCGCGGTAATACGAACTGTGCAAACGTTATTCGGAATCACTGGGCTTAAAGGGTGCGTAGGCGGACTTGTAGGTCAGATGTGAAATCCCACGGCTCAACCGTGGAATTGCGTTTGAAACCCCAAGTCTTGAGGGGATCAGAGGAGAGCGGAACTGATGGTGGAGCGGTGAAATGCGTTGATATTATCAGGAACACCGGTGGCGAAAGCGGCTCTCTGGGATCCTTCTGACGCTGAGGCACGAAAGCTAGGGGAGCG…	403	Bacteria_Planctomycetota_Planctomycetes_Pirellulales_Pirellulaceae_Blastopirellula_NA	0.129735	0.114361	0.0952575	0.0828902	0	0	0	0	0.000331385	0.000573975	0.122192	0.264172	0.0972726	0.121987	0.361419	0.177835	0.108095	0.289017	0.107288	0.321943	0.0657282	0.068289	0.0109481	0.0382	0.0639488	0.0292244	0.0151599	0.103203	0.0109553	0.0261356	0.0313308	0.021996	0.00407542	0	0	0	0	0	0	0.000994154	0	0	0	0	0	0
10711	TGAGGAATATTGGACAATGGAGGCAACTCTGATCCAGCCATGCCGCGTGCAGGAAGACGGCCCTATGGGTTGTAAACTGCTTTTATATAGGAAGAAACCTTTCCACGTGTGGAAAGCTGACGGTACTATAAGAATAAGCACCGGCTAACTCCGTGCCAGCAGCCGCGGTAATACGGAGGGTGCAAGCGTTATCCGGAATCATTGGGTTTAAAGGGTCCGTAGGCGGACTAATAAGTCAGGGGTGAAATCCAACAGCTTAACTGTTGAACTGCCCTTGATACTGTTAGTCTTGAATTATATGGAAGTAGATAGAATGTGTAGTGTAGCGGTGAAATGCTTAGAGATTACACAGAATACCGATTGCGAAGGCAGTCTACTACGTATATATTGACGCTAATG…	422	Bacteria_Bacteroidota_Bacteroidia_Flavobacteriales_Flavobacteriaceae_Lutibacter_NA	0.127761	0.0520682	0.11294	0.0383345	0.00232472	0.000296271	0.00259522	0.00339856	0.000239844	0.000415423	0.0657957	0.0928174	0.123461	0.0878306	0.0797438	0.109126	0.0997797	0.0889284	0.0786782	0.179368	0.136934	0.111746	0.0802861	0.17954	0.122569	0.222105	0.080853	0.14981	0.221845	0.151586	0.135767	0.0816993	0.00271695	0.00372488	0.00266525	0.00218288	0.00212603	0	0.000719533	0	0.00715384	0	0	0.00322706	0.00280092	0
16447	TGAGGAATTTTGCGCAATGGGGGAAACCCTGACGCAGCAACGCCGCGTGAGTGATGAAGGCTTTCGGGTCGTAAAGCTCTGTCAAGTGGGAAGAACCTGCAGTATGCTAATATCATATTGCACTGACGGTACCACTGAAGGAAGCACCGGCTAACTCCGTGCCAGCAGCCGCGGTAATACGGGGGGTGCAAGCGTTATTCGGAATCATTGGGCGTAAAGAGCACGTAGGCGGCCTGGTAAGTCAGATGTGAAAGCCCGGGGCTTAACCCCGGAAGTGCATTTGATACTGTCAGGCTTGAGTATGGGAGAGGGAAGTGGAATTCCTGGTGTAGAGGTGAAATTCGTAGATATCAGGAGGAACACCGGTGGCGAAGGCGACTTCCTGGACCAATACTGACG…	428	Bacteria_Desulfobacterota_Desulfobacteria_Desulfobacterales_Desulfosarcinaceae_Desulfosarcina_NA	0.127117	0.109772	0.179931	0.186944	0.000888415	0.00153878	0.00170099	0.00196933	0	0	0.216186	0.561664	0.02993	0.224456	0.240518	0.0444588	0.112252	0.284571	0.0429154	0.0873844	0.158843	0.211075	0.0474418	0.03438	0.0532907	0.309778	0.0202132	0.106532	0.101337	0.0365898	0.0104436	0.0125691	0	0	0.00266525	0	0	0	0	0	0.00357692	0	0	0.00322706	0	0.00077275
27087	TGGGGAATCTTGCACAATGGAGGAAACTCTGATGCAGCGATGCCGCGTGAGTGAAGAAGGCCTTTGGGTTGTAAAGCTCTTTCGTCGGGGAAGAAAATGACTGTACCCGAATAAGAAGGTCCGGCTAACTTCGTGCCAGCAGCCGCGGTAATACGAAGGGACCTAGCGTAGTTCGGAATTACTGGGCTTAAAGAGTTCGTAGGTGGTTGAAAAAGTTGGTGGTGAAATCCCAGAGCTTAACTCTGGAACTGCCATCAAAACTTTTCAGCTAGAGTATGATAGAGGAAAGCAGAATTTCTAGTGTAGAGGTGAAATTCGTAGATATTAGAAAGAATACCAATTGCGAAGGCAGCTTTCTGGATCATTACTGACACTGAGGAACGAAAGCATGGGTAGCGA…	402	Bacteria_Proteobacteria_Alphaproteobacteria_SAR11_clade_Clade_I_Clade_Ia_NA	0.125727	0.0643602	0.100196	0.0327609	7.09828	3.7679	7.46681	0.893078	23.5927	1.64756	0.075195	0.0547384	0.138426	0.102469	0.0668819	0.0929593	0.249449	0.0933748	0.203848	0.11038	0.0766829	0.136578	0.120429	0.09932	0.101252	0.0818283	0.0757997	0.0898861	0.49025	0.355444	0.253257	9.01521	18.012	18.1681	6.9403	3.41184	10.9427	25.4619	22.9646	22.3516	6.43131	8.3955	7.99579	7.04466	16.1347	31.2863
28323	TGGGGAATCTTGCGCAATGGGCGAAAGCCTGACGCAGCGATGCCGCGTGGGGGATGAAGGCTCTCGGGTCGTAAACCCCTTTCAGCAGGGACGAAAATGACGGTACCTGCAGAAGAAGCCCCGGCCAACTACGTGCCAGCAGCCGCGGTAACACGTAGGGGGCAAGCGTTGTCCGGATTTATTGGGCGTAAAGGGCTCGTAGGCTGTTCAGTAAGTCAGGTGTGAAAACCCAAGGCTCAACCTTGGGACGCCACTTGATACTGCTGTGACTAGAGTCCGGTAGAGGAGATTGGAATTCCTGGTGTAGCGGTGAAATGCGCAGATATCAGGAGGAACACCAACGGCGAAGGCAGATCTCTGGGCCGGTACTGACGCTGAGGAGCGAAAGCGTGGGGAGCG…	403	Bacteria_Actinobacteriota_Acidimicrobiia_Microtrichales_Microtrichaceae_Sva0996_marine_group_NA	0.124915	0.0778232	0.147233	0.0955561	0.00141735	0.00245493	0.000806764	0.00161353	0.00229084	0.00103669	0.183288	0.254653	0.0561188	0.146384	0.155629	0.0444588	0.103937	0.177857	0.0393391	0.133376	0.10407	0.285572	0.0437924	0.10314	0.122569	0.268864	0.0202132	0.133165	0.086273	0.0993152	0.0182763	0.0628457	0.00135847	0.00186244	0	0	0.00425206	0.00344515	0.00143907	0.00198831	0	0	0	0.00322706	0	0
16767	TGGGGAATATTGCACAATGGACGAAAGTCTGATGCAGCAACGCCGCGTGGAGGATGACACATTTCGGTGCGTAAACTCCTTTTATATGGGAAGATAATGACGGTACCATATGAATAAGCACCGGCTAACTCCGTGCCAGCAGCCGCGGTAATACGGAGGGTGCAAGCGTTACTCGGAATCACTGGGCGTAAAGAGCATGTAGGCGGGTAGTTAAGTCAGAAGTGAAATCCAATAGCTCAACTATTGAACTGCTTTTGAAACTGATTACCTAGAATATGGGAGAGGTAGATGGAATTTCTGGTGTAGGGGTAAAATCCGTAGAGATCAGAAGGAATACCGATTGCGAAGGCGATCTACTGGAACATTATTGACGCTGAGATGCGAAAGCGTGGGGAGCAA…	402	Bacteria_Campilobacterota_Campylobacteria_Campylobacterales_Arcobacteraceae_NA_NA	0.124698	0.0659056	0.066076	0.0446899	0.00289156	0.00334077	0.000806764	0.00161353	0.00342738	0.00308041	0.0140991	0.0142796	0.0636013	0.0439153	0.0591647	0.0929593	0.13304	0.0889284	0.0607968	0.174769	0.0766829	0.0558729	0.138676	0.09932	0.22915	0.0292244	0.171813	0.109861	0.491619	0.627254	0.399467	0.424208	0.00271695	0.0260742	0	0.00654865	0.00212603	0	0.0043172	0.00596493	0	0	0	0.00322706	0	0.00077275
10674	TGAGGAATATTGGACAATGGAGGCAACTCTGATCCAGCCATGCCGCGTGCAGGAAGACGGCCCTATGGGTTGTAAACTGCTTTTATATAGGAAGAAACCCAACCACGTGTGGTTGGCTGACGGTACTGTATGAATAAGCACCGGCTAACTCCGTGCCAGCAGCCGCGGTAATACGGAGGGTGCAAGCGTTATCCGGAATCATTGGGTTTAAAGGGTCCGTAGGCGGGTAATTAAGTCAGAGGTGAAATCCCACAGCTCAACTGTGGAACTGCCTTAGATACTGGTTATCTTGAGTTTTAGTGAAGTAGATAGAATGTGTAGTGTAGCGGTGAAATGCATAGATATTACACAGAATACCGATTGCGAAGGCAGTCTACTAACTAACAACTGACGCTAATG…	422	Bacteria_Bacteroidota_Bacteroidia_Flavobacteriales_Flavobacteriaceae_Maritimimonas_NA	0.124662	0.0437305	0.17743	0.127591	0.000708677	0.00122746	0.000806764	0.00161353	0.000622639	0.00058029	0.0704953	0.0904374	0.441468	0.0927101	0.0591647	0.250586	0.0914647	0.0444642	0.12517	0.142575	0.136934	0.0993295	0.197066	0.20628	0.197176	0.140277	0.126333	0.129836	0.0342353	0.0156814	0.0731051	0.0157114	0	0	0	0	0.00212603	0.00114838	0.000719533	0	0	0	0	0.00322706	0	0.00077275
6898	TCGAGAATCTTCCGCAATGGACGAAAGTCTGACGGAGCGACGCCGCGTGCTGGATGAAGGCCCTCGGGTTGTAAACAGCTGTCGTAGGGGAGGAAATTTTGACCGATCCTAGGAGGAAGCACAGGCTAAGTTCGTGCCAGCAGCCGCGGTAATACGAACTGTGCAAACGTTATTCGGAATCACTGGGCTTAAAGGGTGCGTAGGCGGACTTGTAGGTCAGATGTGAAATCCCACGGCTCAACCGTGGAATTGCGTTTGAAACCACTCGTCTTGAGGGGATCAGAGGAGAGCGGAACTGATGGTGGAGCGGTGAAATGCGTTGATATTATCAGGAACACCGGTGGCGAAAGCGGCTCTCTGGGATCCTTCTGACGCTGAGGCACGAAAGCTAGGGGAGCG…	403	Bacteria_Planctomycetota_Planctomycetes_Pirellulales_Pirellulaceae_Blastopirellula_NA	0.122739	0.061323	0.0826644	0.0493575	0.00159709	0.00140915	0.000806764	0.00161353	0.000382794	0.000663019	0.0939938	0.145176	0.153391	0.117107	0.177494	0.133376	0.128882	0.146732	0.0894071	0.252955	0.0547735	0.0496648	0.0510912	0.03056	0.0479616	0.128587	0.080853	0.106532	0.0191718	0.0104542	0.0234981	0.0188537	0	0.00558732	0.00266525	0	0.00212603	0.00114838	0	0	0	0	0	0.00322706	0.00140046	0
13153	TGAGGAATATTGGGCAATGGAGGCAACTCTGACCCAGCCATGCCGCGTGCAGGAAGACGGCCCTATGGGTTGTAAACTGCTTTTATAGAGGAAGAAACCCCACCACGTGTGGTGGGCTGACGGTACTCTACGAATAAGGACCGGCTAACTCCGTGCCAGCAGCCGCGGTAATACGGAGGGTCCAAGCGTTATCCGGAATCATTGGGTTTAAAGGGTCCGTAGGCGGGCAATTAAGTCAGAGGTGAAATCCCACAGCTCAACTGTGGAACTGCCTTTGATACTGGTTGTCTTGAGTTATATTGAAGTGAGTAGAATATGTAGTGTAGCGGTGAAATGCTTAGATATTACATAGAATACCGATTGCGAAGGCAGCTCACTAAGTATATACTGACGCTGATG…	422	Bacteria_Bacteroidota_Bacteroidia_Flavobacteriales_Flavobacteriaceae_NA_NA	0.122518	0.0455893	0.119189	0.0977001	0.000708677	0.00122746	0.00101161	0.00202323	0.000862483	0.000760941	0.0657957	0.0380789	0.325489	0.0878306	0.0707405	0.218252	0.141355	0.0622499	0.0751019	0.151773	0.0657282	0.0744971	0.138676	0.12606	0.0905942	0.111053	0.151599	0.196418	0.0260188	0.00522712	0.0652724	0.0125691	0.00135847	0.00558732	0	0	0.00212603	0.00114838	0.00143907	0	0	0	0.00404645	0	0.00140046	0
6903	TCGAGAATCTTCCGCAATGGACGAAAGTCTGACGGAGCGACGCCGCGTGCTGGATGAAGGCCCTCGGGTTGTAAACAGCTGTCGTAGGGGAGGAAATTTTGACCGATCCTAGGAGGAAGCACAGGCTAAGTTCGTGCCAGCAGCCGCGGTAATACGAACTGTGCAAACGTTATTCGGAATCACTGGGCTTAAAGGGTGCGTAGGCGGACTTGTAGGTCAGGTGTGAAATCCCACGGCTCAACCGTGGAATTGCGCTTGAAACCACTCGTCTTGAGGGGATCAGAGGAGAGCGGAACTGATGGTGGAGCGGTGAAATGCGTTGATATTATCAGGAACACCGGTGGCGAAAGCGGCTCTCTGGGATCCTTCTGACGCTGAGGCACGAAAGCTAGGGGAGCG…	403	Bacteria_Planctomycetota_Planctomycetes_Pirellulales_Pirellulaceae_Blastopirellula_NA	0.121905	0.0848672	0.0974047	0.0310432	0	0	0	0	0	0	0.126892	0.118997	0.104755	0.268371	0.344699	0.234419	0.228662	0.266785	0.107288	0.133376	0.120502	0.0993295	0.069338	0.04202	0.0959233	0.0526039	0.0606397	0.029962	0.0260188	0.0574983	0.0626615	0.00314228	0.00135847	0.00186244	0	0	0	0	0	0	0	0	0	0	0	0
267	CAGGGAATATTGCACAATGGGCGAAAGCCTGATGCAGCGACACCGCGTGCGGGATGAAGGCCTTCGGGTTGTAAACCGCTTTCAGGAGGGACGAAAATGACGGTACCTCCAGAAGAAGGCCCGGCCAACTACGTGCCAGCAGCCGCGGTAATACGTAGGGGCCAAGCGTTGTCCGGATTTATTGGGCGTAAAGGGCTCGTAGGCGGTTTGACAAGTCGGACGTGAAAACCCGGGGCTCAACCCCGGGACGCCGTTCGAAACTGTCATGACTAGGGTCCGGTAGAGGTGAGTGGAATTCTCGGTGTAGCGGTGAAATGCGCAGATATCGAGAGGAACACCAGTAGCGAAGGCGGCTCACTGGGCCGGTACCGACGCTGAGGAGCGAAAGCGTGGGGAGCA…	403	Bacteria_Actinobacteriota_Acidimicrobiia_Actinomarinales_NA_NA_NA	0.120517	0.0846339	0.120791	0.0525395	0.000727627	0.00126029	0.00105365	0.0021073	0	0	0.15509	0.178495	0.0448951	0.117107	0.145339	0.0606257	0.0873072	0.164518	0.0536442	0.0597894	0.142411	0.167619	0.0729874	0.08404	0.074607	0.292244	0.0555864	0.176443	0.0506683	0.0470441	0.0443853	0.00942685	0	0	0	0.00218288	0	0	0	0	0	0.00421461	0	0	0	0
19187	TGGGGAATATTGCACAATGGGCGGAAGCCTGATGCAGCAATACCGCGTGTGTGAAGAAGGCCTGCGGGTTGTAAAGCACTTTCAATTGTGAGGAAAAGCTTTTGGTTAATAACCTTGAGTCTTGACGTTAGCAATACAAGAAGCACCGGCTAACTCCGTGCCAGCAGCCGCGGTAATACGGAGGGTGCAAGCGTTAATCGGAATTACTGGGCGTAAAGAGTACGTAGGTGGTTTATTAAGTCAGATGTGAAAGCCCCGGGCTTAACCTGGGAACTGCATTTGATACTGGTAAACTAGAGTATGGTAGAGGGGGGTAGAATTTCTAGTGTAGCGGTGAAATGCGTAGATATTAGAAGGAATACCAGTGGCGAAGGCGGCCCCCTGGACCAATACTGACAC…	427	Bacteria_Proteobacteria_Gammaproteobacteria_Thiotrichales_Thiotrichaceae_NA_NA	0.119934	0.0991747	0.0992369	0.15432	0.000708677	0.00122746	0	0	0	0	0.0704953	0.445047	0.0561188	0.131746	0.172349	0.0444588	0.0540473	0.120053	0.0429154	0.151773	0.0657282	0.0310405	0.0109481	0.01528	0.0586198	0.292244	0.0101066	0.229709	0.0150635	0.0261356	0	0.00942685	0	0	0	0	0.00212603	0	0	0	0	0	0	0	0	0.00077275
14408	TGAGGAATCTTCCACAATGGACGAAAGTCTGATGGAGCGACACCGCGTGAAGGATGAAGGCCTAACGGTTGTAAACTTCTTTTCTGAGGGAGCATAATGAGAGTACCTCAGGAATAAGGGACGGCTAAATACGTGCCAGCAGCCGCGGTAATACGTATGTCTCGAGCGTTACCCGGAATCACTGGGTGTAAAGGGTTCGTAGGCGGTTTGATAAGTTGGACATGAAAGACCGGAGCTCAACTCCGCGTTTGTATTCAAAACTGTTAAACTAGAATTAGGGAGAGGTAAGCGGAATTCTAAGTGTAGGGGTGCAATCCGTAGATACTTAGAGGAACACCAAAAGCGAAGGCAGCTTACTGGAACTATATTGACGCTGAGGAACGAAAGCGTGGGTAGCGA…	402	Bacteria_Patescibacteria_Gracilibacteria_JGI_0000069-P22_NA_NA_NA	0.119809	0.0929863	0.0173753	0.0189014	0.0118412	0.00658203	0.00190584	0.00220901	0.00975544	0.00778329	0	0	0.0112238	0.0292769	0.0282962	0.0444588	0.120567	0.084482	0.321865	0.0643885	0.0547735	0.0186243	0.0255456	0.01146	0.101252	0.0175346	0.171813	0.0765697	0.02328	0.0418169	0.0208872	0.0282805	0.0149432	0.135958	0.0159915	0.0152802	0.00425206	0.00459353	0.0187079	0.00596493	0.00357692	0	0.00404645	0	0.00140046	0.00077275
4989	TAGGGAATCTTGCACAATCGACGAAAGTCTGATGCAGCAACGCCGCGTGTGCGATGAAGGCCTTCGGGTTGTAAAGCACTTTTCTGAGGGAAGAGAAAGGACGGTACCTCAGGAATAAGTCTCGGCTAACTACGTGCCAGCAGCCGCGGTAATACGTAGGAGGCGAGCGTTATCCGGATTTATTGGGCGTAAAGCGCGTGCAGGTGGTTTGGCAAGTTGGGTATGAAATCTTCTGGCTTAACTAGGAGAGGTTGCTCAAAACTGCCAGACTAGAGGACGATAGAGGAAGGTGGAATTCCCGGTGTAGTAGTGAAATGCGTAGATATCGGGAGGAACACCAGTGGCGAAGGCGGCCTTCTGGGTCGTTCCTGACACTAAGACGCGAAAGCATGGGTAGCA…	403	Bacteria_Chloroflexi_Anaerolineae_Anaerolineales_Anaerolineaceae_NA_NA	0.117936	0.0356	0.159254	0.0801818	0	0	0.00194788	0.00226424	0	0	0.173889	0.307011	0.0748251	0.117107	0.144053	0.121251	0.0997797	0.18675	0.103712	0.0965828	0.191707	0.173827	0.109481	0.08404	0.0799361	0.128587	0.151599	0.0965444	0.0657318	0.0209085	0.0234981	0.00314228	0.00271695	0	0	0	0	0	0	0	0.00357692	0.00421461	0	0	0	0.00077275
4464	TAGGGAATATTGGTCAATGGACGAGAGTCTGAACCAGCCATGCCGCGTGCAGGAAGACGGCCTTCTGGGTTGTAAACTGCTTTTATATAGGAACAAATAGACCATGCGTGGTAAGTTGAGTGTACTATATGAATAAGCACCGGCTAACTCCGTGCCAGCAGCCGCGGTAATACGGAGGGTGCAAGCGTTGTCCGGATTTATTGGGTTTAAAGGGTGCGTAGGTGGCGTGTTCAGTCAGTGGTGAAAGCCTGCAGCTTAACTGTAGAGGTGCCATTGATACTGACATGCTTGAGTATGGACGAGGTAGGCGGAATTTGTGGTGTAGCGGTGAAATGCATAGATACCACAAGGAACACCGATAGCGAAGGCAGCTTACTGGACCATAACTGACACTGAGGC…	421	Bacteria_Bacteroidota_Bacteroidia_Cytophagales_Cyclobacteriaceae_NA_NA	0.117797	0.0943252	0.187265	0.203971	0	0	0	0	0.000239844	0.000415423	0.0939938	0.625922	0.0748251	0.156143	0.272672	0.0485005	0.0457323	0.222321	0.0500679	0.142575	0.180753	0.223491	0.0583899	0.05348	0.101252	0.280554	0	0.0998735	0.121878	0.162041	0.0026109	0.021996	0	0	0	0	0	0	0.000719533	0	0	0	0	0	0.00140046	0.00077275
718	CAGGGAATCTTGTCCAATGGGCGAAAGCCTGAGACAGCGACGCCGCGTGAGGGATGAAGGCCTTCGGGTTGTAAACCTCTTTCAGGAGGGACGAAATTGACGGTACCTCCAGAAGAAGCCCCGGCCAACTACGTGCCAGCAGCCGCGGTAATACGTAGGGGGCAAGCGTTGTCCGGATTTATTGGGCGTAAAGGGCTCGTAGGCGGCTCAACAAGTCGGTCGTGAAAACCCAGGGCTCAACCCTGGGACGCCGGTCGATACTGTTGTGGCTTGGGTCCGGTAGAGGAGAATGGAATTCCCGGTGTAGCGGTGAAATGCGCAGATATCGGGAGGAACACCAGTAGCGAAGGCGGTTCTCTGGGCCGGTACCGACGCTGAGGAGCGAAAGCGTGGGGAGCA…	403	Bacteria_Actinobacteriota_Acidimicrobiia_Actinomarinales_NA_NA_NA	0.117041	0.0476224	0.14023	0.0659825	0.000708677	0.00122746	0.00089423	0.00178846	0.000765588	0.00132604	0.253783	0.0856776	0.101014	0.0731922	0.0990366	0.105084	0.13304	0.115607	0.0822545	0.0413926	0.208139	0.142786	0.098533	0.09168	0.122569	0.146122	0.202132	0.0932153	0.062993	0.0104542	0.0887705	0.00314228	0	0	0	0	0.00212603	0.00229677	0	0	0.00357692	0	0	0	0.00140046	0
6227	TCGAGAATCATTCACAATGGGGGAAACCCTGATGGTGCAACGCCGCGTGTGGGATGAAGGCCTTAGGGTCGTAAACCACTGTCATGTGAGAGTAAGGCATATTAGTTAATACCTAGTATGTTTGATAGTATCACAAGAGGAAGGGACGGCTAACTTCGTGCCAGCAGCCGCGGTAATACGAAGGTCCCGAGCGTTATTCGGAATCACTGGGCGTAAAGGGAGCGTAGGCTGTACGGTAAGTCAGATGTGAAATCTCAGAGCTCAACTCTGAAACTGCATCCGATACTGCCGTACTAGAGTAATGGAGGGGTAACTGGAATTCTCGGTGTAGCAGTGAAATGCGTAGATATCGAGAGGAAGACCAACGGCGAAGGCAGGTTACTGGACATTTACTGACGC…	427	Bacteria_Verrucomicrobiota_Verrucomicrobiae_Verrucomicrobiales_Rubritaleaceae_Rubritalea_NA	0.116626	0.320857	0.00264703	0.00260572	0	0	0	0	0.000862483	0.000760941	0	0.00475986	0.00374125	0	0.0141481	0.00404171	0.00831497	0	0.0107288	0.910638	0	0.0062081	0	0.00382	0	0	0	0.00332912	0.120508	0.0418169	0	0.0534188	0	0.00372488	0	0	0	0.00114838	0.00143907	0	0	0	0	0	0	0.00077275
358	CAGGGAATATTGCACAATGGGCGAAAGCCTGATGCAGCGACGCCGCGTGAGGGATGAAGGCTCTCGGGTTGTAAACCTCTTTCAGTGGGGAAGAAGCGAAAGTGACGGTACCCACACAAGAAGGCCCGGCCAACTACGTGCCAGCAGCCGCGGTAATACGTAGGGGCCAAGCGTTATCCGGATTTATTGGGCGTAAAGAGCTCGTAGGCGGTTTGGTAAGTCGGTCGTGAAAGTCCGAGGCTCAACCTCGGAATGCCGGTCGATACTGCCATGACTAGGGTTCGGTAGAGGAGAGTGGAATTCTCGGTGTAGCGGTGAAATGCGCAGATATCGAGAGGAACACCAGTAGCGAAGGCGGCTCTCTGGGCCGATACCGACGCTGAGGAGCGAAAGCGTGGG…	408	Bacteria_Actinobacteriota_Acidimicrobiia_Actinomarinales_NA_NA_NA	0.115439	0.0788052	0.113867	0.0532291	0	0	0.000806764	0.00161353	0	0	0.178588	0.0452187	0.142168	0.0487948	0.0733128	0.109126	0.170457	0.0933748	0.160933	0.0321943	0.0492962	0.0993295	0.167871	0.1146	0.223821	0.0175346	0.181919	0.0432785	0.0369741	0.0209085	0.161876	0.00314228	0.00271695	0.00186244	0	0	0	0	0	0	0	0	0	0.00322706	0.00140046	0
10695	TGAGGAATATTGGACAATGGAGGCAACTCTGATCCAGCCATGCCGCGTGCAGGAAGACGGCCCTATGGGTTGTAAACTGCTTTTATATAGGAAGAAACCCCTTTACGTGTAGAGGGCTGACGGTACTGTATGAATAAGCACCGGCTAACTCCGTGCCAGCAGCCGCGGTAATACGGAGGGTGCAAGCGTTATCCGGAATCATTGGGTTTAAAGGGTCCGTAGGCGGATAATTAAGTCAGAGGTGAAATCCCACAGCTCAACTGTGGAACTGCCTTAGATACTGGTTATCTTGAGTTTTAGTGAAGTAGATAGAATGTGTAGTGTAGCGGTGAAATGCATAGATATTACACAGAATACCGATTGCGAAGGCAGTCTACTAACTAACAACTGACGCTAATG…	422	Bacteria_Bacteroidota_Bacteroidia_Flavobacteriales_Flavobacteriaceae_Maritimimonas_NA	0.114248	0.0402372	0.126041	0.091067	0.000727627	0.00126029	0	0	0.000331385	0.000573975	0.0704953	0.0904374	0.325489	0.0878306	0.0720266	0.149543	0.0914647	0.0578035	0.100136	0.0827853	0.0876376	0.062081	0.127728	0.11842	0.106581	0.140277	0.171813	0.163127	0.0383436	0.00522712	0.0496071	0.021996	0	0.00372488	0	0.00218288	0	0	0	0.000994154	0	0	0	0	0	0
23192	TGGGGAATATTGGACAATGGGCGCAAGCCTGATCCAGCAATGCCGCGTGTGTGAAGAAGGCCTGCGGGTTGTAAAGCACTTTCAGTAGAGAAGAAAAGCCTAGGGTTAATACCCCTGAGTCTTGACGTAACCTACAGAAGAAGCACCGGCTAACTCCGTGCCAGCAGCCGCGGTAATACGGAGGGTGCAAGCGTTAATCGGAATTACTGGGCGTAAAGCGCGCGTAGGCGGCTTTGTAAGTCGGATGTGAAAGCCCTGGGCTCAACCTGGGAATTGCATTCGAAACTACAGAACTAGAGTATGGTAGAGGGAAGTGGAATTTCCGGTGTAGCGGTGAAATGCGTAGATATCGGAAGGAACACCAGTGGCGAAGGCGACTTCCTGGGCCAATACTGACGC…	427	Bacteria_Proteobacteria_Gammaproteobacteria_Steroidobacterales_Woeseiaceae_Woeseia_NA	0.113453	0.100393	0.107364	0.0428296	0	0	0	0	0	0	0.117492	0.0380789	0.175839	0.0731922	0.0295824	0.222294	0.108095	0.0622499	0.107288	0.0229959	0.093115	0.0807052	0.124079	0.12224	0.191847	0.0584488	0.323412	0.0332912	0.0301271	0.00522712	0.258479	0.00628457	0.00135847	0	0	0	0	0	0	0	0	0	0	0	0	0.00077275
25704	TGGGGAATCTTAGACAATGGGCGAAAGCCTGATCTAGCGATGCCGCGTGAGTGATGAAGGCCTTAGGGTCGTAAAGCTCTTTCGCCAGGGAAGATAATGACTGTACCTGGTAAAGAAGTCCCGGCTAACTCCGTGCCAGCAGCCGCGGTAATACGGAGGGGACTAGCGTTGTTCGGAATTACTGGGCGTAAAGCGCACGTAGGCGGATTGGAAAGTTAGAGGTGAAATCCCAGGGCTCAACCCTGGAACTGCCTTTAAAACTCCCAGTCTTGAGTTCGAGAGAGGTAAGTGGAATTCCAAGTGTAGAGGTGAAATTCGTAGATATTTGGAGGAACACCAGTGGCGAAGGCGGCTTACTGGCTCGATACTGACGCTGAGGTGCGAAAGCGTGGGGAGCAA…	402	Bacteria_Proteobacteria_Alphaproteobacteria_Rhodobacterales_Rhodobacteraceae_NA_NA	0.113348	0.0420397	0.0981534	0.0330244	0.00248551	0.00268337	0.00178846	0.00357692	0.00338189	0.00140638	0.0939938	0.0333191	0.112238	0.0731922	0.0565924	0.0565839	0.178772	0.0711427	0.132322	0.133376	0.0821603	0.111746	0.131377	0.12224	0.11724	0.0701385	0.0606397	0.143152	0.0944895	0.0940881	0.0574398	0.0565611	0.00407542	0.00744976	0.00533049	0	0.00212603	0.00229677	0.00287813	0.00497077	0.00715384	0	0	0	0.00280092	0.0015455
9394	TGAGGAATATTGGACAATGGAGGAGACTCTGATCCAGCCATGCCGCGTGCAGGAAGAATGCCCTATGGGTAGTAAACTGCTTTTATACGGGAAGAAAAAGGGGTACGTGTACCCCACTGACGGTACCGTAAGAATAAGGACCGGCTAACTCCGTGCCAGCAGCCGCGGTAATACGGAGGGTCCGAGCGTTATCCGGAATTATTGGGTTTAAAGGGTCCGTAGGCGGGCGATTAAGTCAGTGGTGAAAGTCTGCAGCTCAACTGTAGAACTGCCTTTGATACTGATCGTCTTGAGTTATAGTGAAGTTGCCGGAATATGTAGTGTAGCGGTGAAATGCATAGATATTACATAGAACACCGATTGCGAAGGCAGGTGACTAACTATATACTGACGCTGATG…	422	Bacteria_Bacteroidota_Bacteroidia_Flavobacteriales_Flavobacteriaceae_Maribacter_NA	0.113272	0.0458696	0.144604	0.124232	0.000708677	0.00122746	0.00089423	0.00178846	0.00128541	0.000645391	0.103393	0.421248	0.123461	0.180541	0.177494	0.11721	0.103937	0.164518	0.0822545	0.188566	0.109547	0.0558729	0.0802861	0.11842	0.0586198	0.122742	0.0656931	0.119848	0.132833	0.0522712	0.0548289	0.0345651	0.00135847	0.00186244	0	0	0.00212603	0.00114838	0.000719533	0.00198831	0.00357692	0	0	0	0	0
17429	TGGGGAATATTGCACAATGGGCGAAAGCCTGATGCAGCAACGCCGCGTGAGCGATGAAGGTCTTCGGATCGTAAAGCTCTGTCGAGTGGGAAGAATAAAATGACGGTACCACTAAAGGAAGCCCCGGCTAACTTCGTGCCAGCAGCCGCGGTAATACGAAGGGGGCGAGCGTTGTTCGGAATTATTGGGCGTAAAGCGTATGTAGGTGGTTTTTCAAGTCAGACGTGTAAGCCCTCGGCTCAACCGAGGAATTGCGTTTGAAACTGAATGACTTGAGTATAGGAGAGGAAAGCGGAATTCCCAGTGTAGCGGTGAAATGCGTTGATATTGGGAAGAACACCGGTGGCGAAGGCGGCTTTCTGGCCTATTACTGACACTGAGATACGAAAGCTAGGGGAG…	405	Bacteria_Nitrospinota_Nitrospinia_Nitrospinales_Nitrospinaceae_Nitrospina_NA	0.112264	0.092709	0.103166	0.0828541	0.000888415	0.00153878	0.00161353	0.00322706	0	0	0.0281981	0.0452187	0.11972	0.102469	0.106754	0.832592	0.13304	0.0755892	0.160933	0.0551902	0.109547	0.0062081	0.22991	0.18336	0.0692779	0.0175346	0.313305	0.0732406	0.0602542	0.0104542	0.107047	0.021996	0	0	0.00266525	0	0	0	0	0	0	0	0	0.00645411	0	0
19241	TGGGGAATATTGCACAATGGGGGAAACCCTGATGCAGCCATACCGCGTGTATGAAGAAGGCCTTAGGGTTGTAAAGTACTTTCAGCGAGGAGGAAAGGGTATTGCTTAATACGTAATATCTGTGACGTTACTCGCAGAAGAAGCACCGGCTAACTCCGTGCCAGCAGCCGCGGTAATACGGAGGGTGCAAGCGTTAATCGGAATTACTGGGCGTAAAGCGCATGCAGGCGGTTTGTTAAGCGAGATGTGAAAGCCCCGGGCTCAACCTGGGAACTGCATTTCGAACTGGCAAACTAGAGTTCTTGAGAGGGTGGTAGAATTTCAGGTGTAGCGGTGAAATGCGTAGAGATCTGAAGGAATACCAGTGGCGAAGGCGGCCACCTGGCAAGTAACTGACGC…	427	Bacteria_Proteobacteria_Gammaproteobacteria_Alteromonadales_Moritellaceae_Moritella_NA	0.111227	0.265676	0.000885705	0.00156871	0.000708677	0.00122746	0	0	0	0	0	0.00237993	0	0	0.00514476	0.00404171	0.0124725	0.00444642	0	0.0367935	0	0	0	0.00382	0.0213163	0.0233795	0.768103	0.0233038	0.00410824	0	0.0156654	0.00628457	0	0	0	0	0.00212603	0	0	0	0	0	0	0	0	0
8355	TGAGGAATATTGCACAATGGAGGAAACTCTGATGCAGCAACGCCGCGTGGAGGATGACGCATTTCGGTGTGTAAACTCCTTTTATATGTCAAGAAAATGACGGTAGCATATGAATAAGCACCGGCTAACTCCGTGCCAGCAGCCGCGGTAATACGGAGGGTGCAAGCGTTATTCGGAATCACTGGGCGTAAAGGACGCGTAGGCGGGATGCCAAGTCTGATGTGAAATCCTATGGCTTAACCATAGAACTGCATTGGAAACTGGTAACCTAGAGTATGGGAGGGGGAGATGGAATTAGTGGTGTAGGGGTAAAATCCGTAGATATCACTAGGAATACCGAAAGCGAAGGCGATCTCCTGGAACAATACTGACGCTAAGGCGTGAAAGCGTGGGGAGCAA…	402	Bacteria_Campilobacterota_Campylobacteria_Campylobacterales_Sulfurimonadaceae_Sulfurimonas_NA	0.111093	0.122599	0.0813708	0.0536522	0.000727627	0.00126029	0.00275465	0.00188139	0.00147384	0.00149154	0.061096	0.185635	0.0860489	0.0243974	0.0643095	0.0848759	0.0291024	0.0177857	0.0464917	0.11498	0.0492962	0.0124162	0.0948836	0.08022	0.0532907	0.303934	0.0202132	0.30295	0.0136941	0.0104542	0.0234981	0.0125691	0.00135847	0.0391112	0	0.00218288	0	0	0.00143907	0.00298246	0.00357692	0.00421461	0	0.00322706	0	0
6751	TCGAGAATCTTCCGCAATGGACGAAAGTCTGACGGAGCGACGCCGCGTGATGGACGAAGGCCCTCGGGTTGTAAACATCTGTCGTAGGGGAGGAAATTTTGACCGATCCTAGGAGGAAGCACAGGCTAAGTTCGTGCCAGCAGCCGCGGTAATACGAACTGTGCGAACGTTATTCGGAATCACTGGGCTTAAAGGGTGCGTAGGCGGACAGGTAGGTCAGATGTGAAAGCCCACGGCTCAACCGTGGAATTGCGTTTGAAACCACTTGTCTTGAGGGGATCAGAGGAGAGCGGAACTGATGGTGGAGCGGTGAAATGCGTTGATATTATCAGGAACACCGGTGGCGAAGGCGGCTCTCTGGGATCTTTCTGACGCTGAGGCACGAAAGCTAGGGGAGCG…	403	Bacteria_Planctomycetota_Planctomycetes_Pirellulales_Pirellulaceae_Blastopirellula_NA	0.110783	0.0485076	0.123255	0.0628923	0	0	0.00089423	0.00178846	0	0	0.220885	0.157076	0.11972	0.141505	0.127333	0.14146	0.170457	0.18675	0.110865	0.0781861	0.169798	0.0869133	0.0510912	0.0573	0.101252	0.093518	0.0353732	0.109861	0.0369741	0.0261356	0.0130545	0.00942685	0.00271695	0	0	0	0	0	0	0	0.00357692	0	0	0	0	0
830	CAGGGAATCTTGTCCAATGGGCGAAAGCCTGAGACAGCGACGCCGCGTGGGGGATGAAGGCCTTCGGGTTGTAAACCCCTTTCAGGAGGGACGAAATTGACGGTACCTCCAGAAGAAGCCCCGGCCAACTACGTGCCAGCAGCCGCGGTAATACGTAGGGGGCAAGCGTTGTCCGGAATTATTGGGCGTAAAGGGCTCGTAGGCGGCTTGGTAAGTCGGTCGTGAAAGCCCGGGGCTTAACCCCGGGACGCCGGTCGAAACTGCCATGGCTTGGGTCCGGTAGAGGAGAACGGAATTCCCGGTGTAGCGGTGAAATGCGCAGATATCGGGAGGAACACCAGTAGCGAAGGCGGTTCTCTGGGCCGGTACCGACGCTGAGGAGCGAAAGCGTGGGGAGCA…	403	Bacteria_Actinobacteriota_Acidimicrobiia_Actinomarinales_NA_NA_NA	0.110159	0.0778582	0.138092	0.111646	0	0	0	0	0	0	0.277282	0.302251	0.0748251	0.141505	0.140195	0.0606257	0.103937	0.17341	0.0464917	0.0781861	0.125979	0.13037	0.0291949	0.02674	0.0426326	0.263019	0.0404265	0.133165	0.0561459	0.0313627	0.0130545	0.0125691	0.00407542	0	0	0	0	0	0	0	0	0	0	0	0	0
23408	TGGGGAATATTGGACAATGGGCGCAAGCCTGATCCAGCAATGCCGCGTGTGTGAAGAAGGCCTGCGGGTTGTAAAGCACTTTCAGTAGAGAAGAAAAGTTTAGGGTTAATACCCCTGAATCTTGACGTTACCTACAGAAGAAGCTCCGGCTAACTCCGTGCCAGCAGCCGCGGTAATACGGAGGGAGCGAGCGTTAATCGGAATTACTGGGCGTAAAGCGCGCGTAGGCGGCTTTGTAAGTCGGATGTGAAAGCCCTGGGCTCAACCTGGGAATTGCATTCGATACTGCAGAACTAGAGTATGGTAGAGGGAAGTGGAATTTCCGGTGTAGCGGTGAAATGCGTAGATATCGGAAGGAACACCAGTGGCGAAGGCGACTTCCTGGGCCAATACTGACGC…	427	Bacteria_Proteobacteria_Gammaproteobacteria_Steroidobacterales_Woeseiaceae_Woeseia_NA	0.110083	0.0278702	0.139349	0.0664228	0	0	0.00206527	0.00238575	0.000239844	0.000415423	0.108093	0.287972	0.127203	0.136625	0.131191	0.238461	0.112252	0.128946	0.12517	0.0919836	0.131456	0.111746	0.105832	0.10314	0.0639488	0.128587	0.146546	0.0832279	0.0205412	0.0156814	0.109658	0.0125691	0	0	0	0	0	0	0.000719533	0	0	0.00421461	0.00404645	0	0	0
18802	TGGGGAATATTGCACAATGGGCGCAAGCCTGATGCAGCAATGCCGCGTGTGTGAAGAAGGCCTGCGGGTTGTAAAGCACTTTTATTAGGAAAGAAAAACCCGGAGCTAATACCTCCGGCATTGACGGTACCTAAAGAATAAGCACCGGCTAACTCAGTGCCAGCAGCCGCGGTAATACTGAGGGTGCAAGCGTTAATCGGAATTACTGGGCGTAAAGGGAGTGTAGGCGGCTACTTAAGTCGGATGTGAAAGCCCCGGGCTCAACCTGGGAATTGCATTCGATACTGGGTAGCTAGAGTTTGGTAGAGGTAAGTGGAATTCCGGGTGTAGCGGTGAAATGCGTAGATATCCGGAGGAACATCAGTGGCGAAGGCGGCTTACTGGACCAAAACTGACGCT…	426	Bacteria_Proteobacteria_Gammaproteobacteria_Gammaproteobacteria_Incertae_Sedis_Unknown_Family_NA_NA	0.109564	0.0607413	0.127968	0.127356	0.00177683	0.00307756	0.00101161	0.00202323	0.000239844	0.000415423	0.0469969	0.0452187	0.0224475	0.243974	0.144053	0.14146	0.224504	0.120053	0.0500679	0.0873844	0.361505	0.248324	0.0948836	0.0764	0.143885	0.140277	0.0404265	0.0699114	0.143788	0.0522712	0.075716	0.021996	0	0	0.00533049	0	0	0	0.000719533	0	0	0	0.00404645	0	0	0.00077275
17993	TGGGGAATATTGCACAATGGGCGAAAGCCTGATGCAGCCATGCCGCGTGTGTGAAGAAGGCCTTCGGGTTGTAAAGCACTTTCAGTTGTGAGGAAAGGGGTGTAGTTAATAGCTGCATCCTGTGACGTTAGCAACAGAAGAAGCACCGGCTAACTTCGTGCCAGCAGCCGCGGTAATACGAGGGGTGCAAGCGTTAATCGGAATTACTGGGCGTAAAGCGTTCGTAGGCGGTTTGTTAAGCAAGATGTGAAAGCCCCGGGCTCAACCTGGGAACTGCATTTTGAACTGGCAAACTAGAGTACTGTAGAGGGTGGTGGAATTTCCAGTGTAGCGGTGAAATGCGTAGAGATTGGAAGGAACATCAGTGGCGAAGGCGGCCACCTGGACAGATACTGACGC…	427	Bacteria_Proteobacteria_Gammaproteobacteria_Alteromonadales_Colwelliaceae_Colwellia_NA	0.109022	0.142214	0.0177282	0.0086304	21.3174	4.11002	0.0827644	0.00542617	0.0110542	0.00355367	0.0234984	0.0142796	0.00748251	0.0195179	0.0102895	0.0121251	0.187087	0.0311249	0.414849	0.160971	0.0219094	0.0310405	0.0182468	0.00764	0.0479616	0.0116898	0.0151599	0.00332912	0.016433	0.0261356	0.0208872	0.0157114	0.0135847	0.0111746	19.7495	25.9807	18.2222	0.0103354	0.00791486	0.0149123	0.0822692	0.0758629	0.089022	0.0839034	0.0126042	0.00850025
22524	TGGGGAATATTGGACAATGGGCGCAAGCCTGATCCAGCAATACCGCGTGTGTGAAGAAGGCCTGAGGGTTGTAAAGCACTTTCAATAGAGAAGAAAAACTTAGAGTTAATAGCTCTGGGTCTTGACTTAACCTATAGAAGAAGCACCGGCTAACTCCGTGCCAGCAGCCGCGGTAATACGGAGGGTGCAAGCGTTAATCGGAATTACTGGGCGTAAAGCGCTCGTAGGCGGTTTGTTAAGTCGGATGTGAAAGCCCCGGGCTCAACCTGGGAACTGCATTCGATACTGGCAAACTAGAGTATAGAAGAGGCAAGTGGAATTCCGGGTGTAGCGGTGAAATGCGTAGATATCCGGAGGAACATCAGTGGCGAAGGCGACTTGCTGGTCTAATACTGACGC…	427	Bacteria_Proteobacteria_Gammaproteobacteria_BD7-8_NA_NA_NA	0.108333	0.0399063	0.149796	0.0577283	0	0	0	0	0	0	0.126892	0.207054	0.202028	0.136625	0.225083	0.379921	0.174614	0.146732	0.128746	0.0597894	0.158843	0.0372486	0.17517	0.14134	0.0639488	0.105208	0.101066	0.086557	0.0999671	0.0261356	0.107047	0.021996	0.00135847	0.00372488	0	0	0	0	0	0	0	0	0	0	0	0.00077275
16883	TGGGGAATATTGCACAATGGAGGAAACTCTGATGCAGCAACGCCGCGTGGAGGATGACACATTTCGGTGCGTAAACTCCTTTTATATGGGAAGATAATGACGGTACCATATGAATAAGCACCGGCTAACTCCGTGCCAGCAGCCGCGGTAATACGGAGGGTGCAAGCGTTACTCGGAATCACTGGGCGTAAAGCGCGCGCAGGCGGCTATTTAAGTTGGATGTGAAAGCCTACGGCTCAACCGTAGAACTGCATCCAAAACTATTTAGCTAGAGTGTGGGAGAGGAAGATGGAATTAGTTGTGTAGGGGTAAAATCCGTAGAGATAACTAGGAATACCAAAAGCGAAGGCAATCTTCTGGAACATTACTGACGCTGAGGCGCGAAAGCGTGGGGAGCAA…	402	Bacteria_Campilobacterota_Campylobacteria_Campylobacterales_Sulfurovaceae_Sulfurovum_NA	0.108238	0.142486	0.0361321	0.0210586	0.000727627	0.00126029	0	0	0.000959378	0.00166169	0.0281981	0.0761578	0.0261888	0.0341563	0.0372995	0.0202086	0.0207874	0.0266785	0.0214577	0.432323	0.0273868	0.0496648	0.0109481	0.03438	0.0586198	0.146122	0.0101066	0.14981	0.0150635	0.0209085	0	0.00314228	0	0.0093122	0	0.00218288	0	0	0.00287813	0	0	0	0	0	0	0
4549	TAGGGAATATTGGTCAATGGACGCAAGTCTGAACCAGCCATGCCGCGTGCAGGATGACAGCTTTCTGAGTTGTAAACTGCTTTTATATAGGAACAAAGAGGCCATGCGTGGCAAGTTGCGTGTACTATATGAATAAGCACCGGCTAACTCCGTGCCAGCAGCCGCGGTAATACGGAGGGTGCAAGCGTTGTCCGGATTTATTGGGTTTAAAGGGTGCGTAGGTGGCGTGTTAAGTCAGTGGTGAAAGCCTGCAGCTCAACTGTAGAGGTGCCATTGATACTGACATGCTTGAGTATGGACGAGGTAGGCGGAATTTGTGGTGTAGCGGTGAAATGCATAGATACCACAAAGAACACCGATAGCGAAGGCAGCTTACTGGACCATAACTGACACTGAGGC…	421	Bacteria_Bacteroidota_Bacteroidia_Cytophagales_Cyclobacteriaceae_NA_NA	0.108052	0.115447	0.157158	0.176984	0	0	0	0	0.000479689	0.000830845	0.131591	0.521205	0.0336713	0.273251	0.282962	0.0202086	0.103937	0.351267	0.0178814	0.050591	0.213617	0.155202	0.0218962	0.02292	0.101252	0.192881	0	0.0466076	0.0657318	0.0784068	0.0026109	0	0	0	0	0	0	0	0.00143907	0	0	0	0	0	0	0.00077275
25422	TGGGGAATCTTAGACAATGGGCGAAAGCCTGATCTAGCCATGCCGCGTGAGTGATGAAGGCCTTAGGGTCGTAAAGCTCTTTCGCCAGGGATGATAATGACAGTACCTGGTAAAGAAGCCCCGGCTAACTCCGTGCCAGCAGCCGCGGTAATACGGAGGGGGCTAGCGTTGTTCGGAATTACTGGGCGTAAAGCGCACGTAGGCGGATCAGAAAGTAAGGGGTGAAATCCCGAGGCTCAACCTCGGAACTGCCTCTTAAACTCCTGGTCTTGAGTTCGAGAGAGGTGAGTGGAATTCCAAGTGTAGAGGTGAAATTCGTAGATATTTGGAGGAACACCAGTGGCGAAGGCGGCTCACTGGCTCGATACTGACGCTGAGGTGCGAAAGTGTGGGGAGCAA…	402	Bacteria_Proteobacteria_Alphaproteobacteria_Rhodobacterales_Rhodobacteraceae_Sulfitobacter_NA	0.10642	0.035476	0.11919	0.09954	0.000727627	0.00126029	0	0	0.00119922	0.00207711	0.0187988	0.0071398	0.0486363	0.107348	0.0874609	0.153585	0.166299	0.106714	0.121594	0.124178	0.230049	0.248324	0.109481	0.1719	0.101252	0.0759834	0.0454798	0.109861	0.239647	0.214312	0.0600507	0.191679	0.00271695	0.00558732	0	0.00218288	0	0	0.00359767	0	0	0	0	0	0.00280092	0.0015455
6901	TCGAGAATCTTCCGCAATGGACGAAAGTCTGACGGAGCGACGCCGCGTGCTGGATGAAGGCCCTCGGGTTGTAAACAGCTGTCGTAGGGGAGGAAATTTTGACCGATCCTAGGAGGAAGCACAGGCTAAGTTCGTGCCAGCAGCCGCGGTAATACGAACTGTGCAAACGTTATTCGGAATCACTGGGCTTAAAGGGTGCGTAGGCGGACTTGTAGGTCAGATGTGAAATCCCACGGCTCAACCGTGGAATTGCGTTTGAAACCCCAAGTCTTGAGGGGATCAGAGGAGAGCGGAACTGATGGTGGAGCGGTGAAATGCGTTGATATTATCAGGAACACCGGTGGCGAAAGCGGCTCTCTGGGATCTTTCTGACGCTGAGGCACGAAAGCTAGGGGAGCG…	403	Bacteria_Planctomycetota_Planctomycetes_Pirellulales_Pirellulaceae_Blastopirellula_NA	0.106246	0.0352395	0.0881029	0.0496207	0	0	0	0	0	0	0.0328978	0.0475986	0.02993	0.0585537	0.173636	0.14146	0.11641	0.142285	0.132322	0.0919836	0.147888	0.111746	0.11678	0.12988	0.154543	0.0584488	0.0707464	0.0832279	0.0479294	0.0365898	0.287199	0.0251383	0	0	0	0	0	0	0	0	0	0	0	0	0	0
31108	TGGGGAATTTTGCGCAATGGACGAAAGTCTGACGCAGCAATACCGCGTGAAGGATGAAGGCCCTTGGGTCGTAAACTTCTGTCAGTGGGGAAGAAATACTCGTAAGAGTGCTGACGGTACCCACAAAGGAAGCACCGGCTAACTCCGTGCCAGCAGCCGCGGTAATACGGAGGGTGCAAGCGTTGTTCGGAATTATTGGGCGTAAAGAGCATGTAGGCGGACTATTAAGTCTGGTGTGAAAGCCCGGGGCTCAACCCCGGAAGTGCATTGGATACTGGTAGTCTTGAGTATGGGAGAGGAAAGTGGAATTCCGAGTGTAGGAGTGAAATCCGTAGATATTCGGAGGAACACCAGTGGCGAAGGCGGCTTTCTGGACCAATACTGACGCTGAGATGCGAA…	416	Bacteria_Desulfobacterota_Desulfuromonadia_Desulfuromonadia_or_Geopsychrobacteraceae_Desulfuromusa_NA	0.106229	0.0516224	0.196966	0.0937408	0.000708677	0.00122746	0.00161353	0.00322706	0.000862483	0.000760941	0.281981	0.0928174	0.355419	0.317166	0.228942	0.383962	0.174614	0.155625	0.168085	0.0459918	0.153366	0.124162	0.153273	0.21774	0.074607	0.0584488	0.0859063	0.086557	0.0917507	0.00522712	0.206261	0.0251383	0	0	0	0	0.00212603	0.00114838	0.00143907	0	0	0	0	0.00645411	0	0
341	CAGGGAATATTGCACAATGGGCGAAAGCCTGATGCAGCGACACCGCGTGCGGGATGACGGCCTTAGGGTTGTAAACCGCTTTCGGGAGGGAAGAAAATGACGGTACCTCCTAAAGAAGCTCCGGCCAACTACGTGCCAGCAGCCGCGGTAATACGTAGGGAGCAAACGTTGTCCGGATTTATTGGGCGTAAAGGGCTCGTAGGCGGTTCAACAAGTCGGTCGTGAAAGCCCGGGGCTCAACCCCGGGATGCCGGTCGAAACTGTTGTGACTAGAGTTCGGTAGAGGTGAGTGGAATTCTCGGTGTAGCGGTGGAATGCGCAGATATCGAGAGGAACACCATTAGCGAAGGCGGCTCACTGGGCCGATACTGACGCTGAGGAGCGAAAGCGTGGGGAGCA…	403	Bacteria_Actinobacteriota_Acidimicrobiia_Actinomarinales_NA_NA_NA	0.103006	0.119986	0.17408	0.167102	0.000727627	0.00126029	0.000806764	0.00161353	0.000382794	0.000663019	0.277282	0.464087	0.02993	0.302528	0.181353	0.0121251	0.0498898	0.18675	0.0321865	0.0597894	0.164321	0.242116	0.0255456	0.01528	0.0639488	0.368227	0	0.0632532	0.0780565	0.0836339	0.0026109	0.0125691	0.00679237	0	0	0.00218288	0	0.00114838	0	0	0	0	0	0.00322706	0	0
12959	TGAGGAATATTGGGCAATGGAGGCAACTCTGACCCAGCCATGCCGCGTGCAGGAAGACGGCCCTATGGGTTGTAAACTGCTTTTATACAGGAAGAAACCTTTCCACGTGTGGAGAGCTGACGGTACTGTACGAATAAGGACCGGCTAACTCCGTGCCAGCAGCCGCGGTAATACGGAGGGTCCAAGCGTTATCCGGAATCATTGGGTTTAAAGGGTCCGTAGGCGGGCAATTAAGTCAGAGGTGAAATCCCACAGCTCAACTGTGGAACTGCCTTTGATACTGATTGTCTTGAGTTATAGTGAAGTAGATAGAATGTGTAGTGTAGCGGTGAAATGCATAGATATTACACAGAATACCGATTGCGAAGGCAGTCTACTAACTATATACTGACGCTAATG…	422	Bacteria_Bacteroidota_Bacteroidia_Flavobacteriales_Flavobacteriaceae_Actibacter_NA	0.101376	0.0667994	0.122229	0.109808	0.000727627	0.00126029	0	0	0.000239844	0.000415423	0.122192	0.36175	0.0823076	0.170782	0.180067	0.0767925	0.0582048	0.191196	0.0321865	0.0873844	0.0876376	0.111746	0.0364937	0.05348	0.106581	0.198726	0.0202132	0.116519	0.0835342	0.0679525	0.0052218	0.00942685	0.00135847	0.00372488	0	0.00218288	0	0	0.000719533	0	0	0	0	0	0	0
7026	TCGAGAATCTTCCGCAATGGACGAAAGTCTGACGGAGCGACGCCGCGTGGTGGATGAAGCCCTTAGGGGCGTAAACACCTTTTATGAAGGAGGAATTTTATTGACGTTACTTCATGAATAAGGGGCTCCCAACTCTGTGCCAGCAGGAGCGGTAATACAGAGGCCCCAAGCATTATCCGGATTCACTGGGCGTAAAGGGTTCGTAGGCGGTGTTATTAGTCGGGTGTTAAATCCTGGGGCTCAACCCCAGACTCGCATTCGAAACGGTAACACTAGAAGAAGTAAGAGGTGAACAGAACTCTCGGTGTAGGGGTGAAATCCGTTGATATCGAGGGGAATACCAAATGCGAAGGCAGTTCACTGGTACTCTCTTGACGCTGAGGAACGAAAGCGTGGGTA…	406	Bacteria_Patescibacteria_Parcubacteria_Candidatus_Kaiserbacteria_NA_NA_NA	0.101127	0.0474018	0.053618	0.0303291	0.000888415	0.00153878	0	0	0	0	0.0187988	0.0785378	0.0972726	0.0829511	0.0707405	0.105084	0.0291024	0.120053	0.0858308	0.165571	0.0602509	0.0124162	0.0583899	0.04966	0.0959233	0.0584488	0.0909596	0.163127	0.0191718	0.00522712	0.0208872	0.00628457	0	0	0.00266525	0	0	0	0	0	0	0	0	0	0	0
7034	TCGAGAATCTTCCGCAATGGACGAAAGTCTGACGGAGCGACGCCGCGTGGTGGATGAAGCCCTTAGGGGCGTAAACACCTTTTATGAAGGAGGAATTTTATTGACGTTACTTCATGAATAAGGGGCTCCCAACTCTGTGCCAGCAGGAGCGGTAATACAGAGGCCCCGAGCATTATCCGGATTCACTGGGCGTAAAGGGTGCGTAGGCGGTGTTATTAGTCGAATGTTAAATCCTGGGGCTCAACCCCAGACTCGCATTCGAAACGGTAACACTAGAAGAAGTAAGAGGTGAGCAGAACTCTCGGTGTAGGGGTGAAATCCGTTGATATCGAGGGGAATACCAAATGCGAAGGCAGCTCACTGGTACTTTCTTGACGCTGAGGCACGAAAGCATGGGTA…	406	Bacteria_Patescibacteria_Parcubacteria_Candidatus_Kaiserbacteria_NA_NA_NA	0.101103	0.14709	0.0353666	0.0333436	0.000727627	0.00126029	0.00101161	0.00202323	0	0	0.0657957	0.0975772	0.0112238	0.0146384	0.0668819	0.028292	0.00415749	0.0800356	0.00715256	0.0689877	0.0219094	0.0248324	0.0109481	0.01528	0.0319744	0.175346	0.00505331	0.436114	0.00410824	0	0.0026109	0.00314228	0	0	0	0.00218288	0	0	0	0	0	0	0.00404645	0	0	0
24090	TGGGGAATATTGGACAATGGGCGCAAGCCTGATCCAGCCATGCCGCGTGTGTGATGACGGCCTTAGGGTTGTAAAGCACTTTCAACGGTGAAGATAATGACGGTAACCGTAGAAGAAGCCCCGGCTAACTTCGTGCCAGCAGCCGCGGTAATACGAAGGGGGCTAGCGTTGTTCGGAATAACTGGGCGTAAAGCGCACGTAGGCGGATTGTTAAGTGAGGGGTGAAATCCCAGGGCTCAACCCTGGAACTGCCTTTCATACTGGCAATCTTGAGTTCGAGAGAGGTGAGTGGAATTCCGAGTGTAGAGGTGAAATTCGTAGATATTCGGAGGAACACCAGTGGCGAAGGCGGCTCACTGGCTCGATACTGACGCTGAGGTGCGAAAGCGTGGGGAGCAA…	402	Bacteria_Proteobacteria_Alphaproteobacteria_Rhizobiales_Rhizobiaceae_Pseudahrensia_NA	0.100236	0.0633494	0.076228	0.0454261	0	0	0	0	0.000331385	0.000573975	0.0798947	0.0190395	0.145909	0.0731922	0.0334409	0.185919	0.0873072	0.0666963	0.196696	0.0827853	0.0273868	0.0558729	0.098533	0.10696	0.074607	0.0350693	0.202132	0.056595	0.0123247	0.0104542	0.122712	0.00942685	0	0	0	0	0	0	0	0.000994154	0	0	0	0	0	0
12735	TGAGGAATATTGGGCAATGGAGGCAACTCTGACCCAGCCATGCCGCGTGCAGGAAGAAGGTTCTATGGATCGTAAACTGCTTTTATTTGGGAATAAACCTTTCTACGTGTAGAAAGCTGAAGGTACCAAACGAATAAGCACCGGCTAACTCCGTGCCAGCAGCCGCGGTAATACGGAGGGTGCAAGCGTTATCCGGAATCATTGGGTTTAAAGGGTCCGCAGGCGGACTAATAAGTCAGTGGTGAAATCCTCTCGCTTAACGAGAGAACTGCCATTGAAACTGTTAGTCTTGAATTCGGTCGAAGTAGGCGGAATGTGTCATGTAGCGGTGAAATGCATAGATATGACACAGAACACCGATAGCGAAGGCAGCTTACTAGACCTGGATTGACGCTCATG…	422	Bacteria_Bacteroidota_Bacteroidia_Flavobacteriales_Crocinitomicaceae_Fluviicola_NA	0.100152	0.115528	0.0185614	0.00550304	0.00266525	0.00461634	0	0	0.00496448	0.0027184	0.0140991	0.0214194	0.0112238	0.0439153	0.047589	0.0121251	0.0706773	0.0444642	0.346899	0.202364	0.0273868	0.0186243	0.0218962	0.01528	0.0532907	0.0350693	0.0151599	0.0332912	0.0931201	0.50703	0.0339417	1.27891	0.0054339	0.0186244	0.00799574	0	0	0.00803868	0.00287813	0.00397662	0	0	0	0	0.00140046	0.00231825
831	CAGGGAATCTTGTCCAATGGGCGAAAGCCTGAGACAGCGACGCCGCGTGGGGGATGAAGGCCTTCGGGTTGTAAACCCCTTTCAGGAGGGACGAAATTGACGGTACCTCCAGAAGAAGCCCCGGCCAACTACGTGCCAGCAGCCGCGGTAATACGTAGGGGGCAAGCGTTGTCCGGAATTATTGGGCGTAAAGGGCTCGTAGGCGGCTTGGTAAGTCGGTCGTGAAAGCCCGGGGCTTAACCCCGGGACGCCGGTCGATACTGCCATGGCTTGGGTCCGGTAGAGGAGAACGGAATTCCCGGTGTAGCGGTGAAATGCGCAGATATCGGGAGGAACACCAATAGCGAAGGCAGTTCTCTGGGCCGGTACCGACGCTGAGGAGCGAAAGCGTGGGGAGCA…	403	Bacteria_Actinobacteriota_Acidimicrobiia_Actinomarinales_NA_NA_NA	0.0995872	0.0470949	0.109046	0.0476443	0	0	0.000806764	0.00161353	0	0	0.164489	0.180875	0.11972	0.156143	0.141481	0.157627	0.0706773	0.1245	0.0894071	0.0919836	0.093115	0.0744971	0.0656886	0.06494	0.0266454	0.181191	0.0757997	0.136494	0.0369741	0.0261356	0.0391635	0.021996	0	0.00186244	0	0	0	0	0	0	0	0	0	0.00322706	0	0
7400	TCGAGAATCTTCCGCAATGGGCGAAAGCCTGACGGAGCGACGCCGCGTGCTGGATGAAGGCCCTCGGGTTGTAAACAGCTGTCGTAGGGGAGGAAATTTTGACCGATCCTAGGAGGAAGCACAGGCTAAGTTCGTGCCAGCAGCCGCGGTAATACGAACTGTGCAAACGTTATTCGGAATCACTGGGCTTAAAGGGTGCGTAGGCGGATTTGTAGGTCAGATGTGAAATCCCACGGCTCAACCGTGGAATTGCGTTTGAAACCCCAAGTCTTGAGGGGATCAGAGGAGAGCGGAACTGATGGTGGAGCGGTGAAATGCGTTGATATTATCAGGAACACCGGTGGCGAAAGCGGCTCTCTGGGATCTTTCTGACGCTGAGGCACGAAAGCTAGGGGAGCG…	403	Bacteria_Planctomycetota_Planctomycetes_Pirellulales_Pirellulaceae_Blastopirellula_NA	0.0978143	0.0810777	0.0826173	0.0245347	0	0	0.00194788	0.00226424	0.000331385	0.000573975	0.0328978	0.109477	0.0748251	0.0243974	0.0604509	0.0525422	0.0374174	0.0978213	0.0572205	0.275951	0.0985923	0.0869133	0.0839355	0.09168	0.0586198	0.046759	0.0555864	0.153139	0.0506683	0.125451	0.0783269	0.119407	0	0.00372488	0	0	0	0	0	0.000994154	0.00357692	0.00421461	0	0	0	0
3968	TAGGGAATATTGCACAATGGAGGAAACTCTGATGCAGCAACGCCACGTGTGGGATGACGCATTTAGGTGTGTAAACCACTGTCAGATGGGAATATAATGAATGTACCATCAAAGGAAGCACCGGCTAACTTCGTGCCAGCAGCCGCGGTAATACGAGGGGTGCAAGCGTTGTTCGGAATCACTGGGCGTAAAGGGTCCGTAGGCGGACATACAAGTCAGATGTTTAATTTCGAGGCCTAACTTCGAGTTTGCGTTTGAAACTGTATGTCTTGAATAGATCAGAGGTTGATGGAATACTTGGTGTAGCGGTGGAATGCGTAGATATCAAGTAGAACACCAATGGCGAAGGCAGTCAACTGGGATCATATTGACGCTGAGGGACGAAAGCGTGGGTAGCAA…	402	Bacteria_Fibrobacterota_Fibrobacteria_Fibrobacterales_Fibrobacteraceae_NA_NA	0.0977696	0.101516	0.00642822	0.00776612	0.00248551	0.00268337	0.00194788	0.00226424	0.00872267	0.00460568	0	0.00237993	0.00374125	0.00487948	0.020579	0	0.103937	0.111161	0.0572205	0.0827853	0.0164321	0.0186243	0	0.00382	0.0799361	0.0175346	0	0.329583	0.0219106	0.00522712	0.0026109	0.0282805	0.00407542	0.00372488	0.00533049	0	0.00212603	0.00344515	0.010793	0.0119299	0.00357692	0.00421461	0	0	0.00280092	0
3375	TAAGGAATATTGGACAATGGAGGAAACTCTGATCCAGCCATCCCGCGTGCAGGATGACGGCCCTATGGGTTGTAAACTGCTTTTGTTAGGGAAGAAACCCTTGGATTTATCCGAGGCTGACGGTACCTAAAGAATAAGCACCGGCTAACTCCGTGCCAGCAGCCGCGGTAATACGGAGGGTGCAAGCGTTATCCGGAATCACTGGGTTTAAAGGGTGCGTAGGCGGCGTTATAAGTCAGAAGTGAAAGCTCCCAGCTTAACTGGGAAATTGCTTTTGATACTGTAGTGCTTGAATCACGTTGAGGTTAGCGGAATGTGACATGTAGCGGTGAAATGCATAGATATGTCATAGAACACCAATTGCGTAGGCAGCTAACTAGGCGTGTATTGACGCTGAGG…	422	Bacteria_Bacteroidota_Bacteroidia_Chitinophagales_Saprospiraceae_Portibacter_NA	0.0974297	0.0300021	0.0885985	0.0658834	0	0	0	0	0.000571229	0.000513402	0.00939938	0.0404589	0.20951	0.0243974	0.0655957	0.113168	0.103937	0.0933748	0.12517	0.147174	0.0547735	0.0744971	0.11313	0.11842	0.0639488	0.0584488	0.080853	0.106532	0.0588848	0.0418169	0.120101	0.0408497	0	0.00186244	0	0	0	0	0.000719533	0.000994154	0	0	0	0	0	0
13643	TGAGGAATATTGGGCAATGGGCGAAAGCCTGACCCAGCCACGCCGCGTGTGTGATGAAGGCCTTCGGGTCGTAAAGCACTGTGGGGAGAGACGAAACAGCGCATCAGGAAATGGGTGCGCCTTGACGGTACCTCCTTAGCAAGCACCGGCTAACTCTGTGCCAGCAGCCGCGGTAATACAGAGGGTGCAAACGTTGCTCGGATTTACTGGGCGTAAAGCGCGTGTAGGCGGACTCGCAAGTCGGTTGTGAAATCCCTGGGCTCAACCTAGGAACTGCATCCGAAACTGCTTGTCTTGAGTAATGGAGAGGGTGGCGGAATTCCCGGTGTAGAGGTGAAATTCGTAGATATCGGGAGGAACATCAGTGGCGAAGGCGGCCACCTGGACATTTACTGACGC…	427	Bacteria_Myxococcota_Polyangia_Polyangiales_Sandaracinaceae_NA_NA	0.0964807	0.0522039	0.104221	0.0569064	0.000708677	0.00122746	0	0	0.000479689	0.000830845	0.173889	0.130896	0.0710838	0.146384	0.0848886	0.0161668	0.0665198	0.120053	0.0321865	0.11038	0.169798	0.105538	0.0401431	0.0382	0.074607	0.181191	0.0404265	0.146481	0.0506683	0.0209085	0.026109	0.00942685	0	0	0	0	0.00212603	0	0.00143907	0	0	0	0	0	0	0
10447	TGAGGAATATTGGACAATGGAGGCAACTCTGATCCAGCCATGCCGCGTGAAGGATGACGGCCCTATGGGTTGTAAACTTCTTTTATACAGGAAGAAACACTGCTACGTGTAGCAGCTTGACGGTACTGTATGAATAAGCACCGGCTAACTCCGTGCCAGCAGCCGCGGTAATACGGAGGGTGCAAGCGTTATCCGGAATCATTGGGTTTAAAGGGTCCGTAGGCGGACTAATAAGTCAGAGGTGAAATCCCGCAGCTCAACTGTGGAACTGCCTTTGAAACTGTTAGTCTTGAGTTATTGTGAAGTGGTTAGAATATGTAGTGTAGCGGTGAAATGCTTAGAGATTACATGGAATACCGATTGCGAAGGCAGATCACTAACAATATACTGACGCTGATG…	422	Bacteria_Bacteroidota_Bacteroidia_Flavobacteriales_Flavobacteriaceae_Pseudofulvibacter_NA	0.0961274	0.141239	0.00811459	0.00735397	0.000708677	0.00122746	0.00105365	0.0021073	0.000382794	0.000663019	0	0.0190395	0.00748251	0.0292769	0.020579	0	0.0831497	0.0311249	0.414849	0.179368	0.0164321	0.0062081	0	0.00764	0.0213163	0.0292244	0	0.00998735	0.0273883	0.109769	0.00783269	0.0848416	0.00135847	0	0	0	0.00212603	0.00114838	0	0	0	0.00421461	0	0	0	0.00077275
10630	TGAGGAATATTGGACAATGGAGGCAACTCTGATCCAGCCATGCCGCGTGCAGGAAGACGGCCCTATGGGTTGTAAACTGCTTTTATATAGGAAGAAACAGTCCCTTGCGAGGGGCCTTGACGGTACTATATGAATAAGCACCGGCTAACTCCGTGCCAGCAGCCGCGGTAATACGGAGGGTGCAAGCGTTATCCGGAATCATTGGGTTTAAAGGGTCCGTAGGCGGATTATTAAGTCAGAGGTGAAATACTACAGCTTAACTGTGGAATTGCCTTTGATACTGGTAGTCTTGAGTTATATGGAAGTAGATAGAATGTGTAGTGTAGCGGTGAAATGCATAGATATTACACAGAATACCGATTGCGAAGGCAGTCTACTACGTATATACTGACGCTAATG…	422	Bacteria_Bacteroidota_Bacteroidia_Flavobacteriales_Flavobacteriaceae_Lutibacter_NA	0.0958302	0.0376647	0.129268	0.0968558	0.00177683	0.00307756	0	0	0	0	0.0422972	0.0666381	0.321748	0.0731922	0.0668819	0.206127	0.0831497	0.0400178	0.103712	0.128777	0.0547735	0.105538	0.149624	0.16426	0.0586198	0.0759834	0.146546	0.129836	0.0657318	0.0313627	0.0678833	0.0157114	0.00271695	0.00186244	0.00533049	0	0	0	0	0	0	0	0	0	0	0
7359	TCGAGAATCTTCCGCAATGGGCGAAAGCCTGACGGAGCGACGCCGCGTGCGGGATGAAGGCCTTCGGGTTGTAAACCGCTGTCAGAGGGGAGCAAATTTTGAGCAATCCTCAGAGGAAGCACAGGCTAAGTTCGTGCCAGCAGCCGCGGTAATACGAACTGTGCGAACGTTATTCGGAATCACTGGGCTTAAAGGGTGCGTAGGCGGCTTTGTAGGTCAGATGTGAAAGCCCACGGCTCAACCGTGGAATTGCGTTTGAAACCACAAAGCTTGAGGGAGATAGAGGAGAGCGGAACTGATGGTGGAGCGGTGAAATGCGTTGATATCATCAGGAACACCGGTGGCGAAAGCGGCTCTCTGGATCTCTTCTGACGCTCAGGCACGAAAGCTAGGGGAGCG…	403	Bacteria_Planctomycetota_Planctomycetes_Pirellulales_Pirellulaceae_Blastopirellula_NA	0.0937522	0.0515772	0.0980318	0.0633866	0	0	0.00161353	0.00322706	0	0	0.117492	0.0761578	0.0673426	0.0878306	0.187784	0.101043	0.141355	0.17341	0.0464917	0.0873844	0.213617	0.136578	0.0291949	0.04584	0.11191	0.111053	0.0151599	0.0632532	0.0712095	0.0313627	0.0365526	0.021996	0	0	0	0	0	0	0	0	0	0	0	0.00645411	0.00280092	0
6804	TCGAGAATCTTCCGCAATGGACGAAAGTCTGACGGAGCGACGCCGCGTGATTGATGAAGCTCTTCGGAGTGTAAAGATCTTTTATATGGGAAGAAGTTTATTGACGGTACCATATGAATAAGGGGCTCCTAAACTCGTGCCAGCAGGAGCGGTAATACGAGTGCCCCGAGCGTTACCCGGATTCACTGGGCGTAAAGGGTACGTAGGCGGCATAGTTAGTCGATTGTTAAAGCACCGGGCTTAACCCGGGACATGCAATCGAAACGGCTAAGCTAGAGGATGTGAGAGGTGAGTGGAACTCATGGTGTAGGGGTGAAATCCGTTGATATCATGGGGAACACCAAAAGCGAAGGCAACTCACTGGCACACTCCTGACGCTGATGTACGAAAGCGTGGGTA…	406	Bacteria_Patescibacteria_Parcubacteria_Candidatus_Kaiserbacteria_NA_NA_NA	0.0923681	0.214896	0.00246401	0.00324832	0	0	0.000806764	0.00161353	0	0	0	0	0.00374125	0	0.00128619	0.00808342	0.00415749	0	0.00715256	0.00459918	0	0.0062081	0.00729874	0	0	0	0.616504	0.106532	0	0	0.0026109	0	0	0.00186244	0	0	0	0	0	0	0	0	0	0.00322706	0	0
31454	TGGGGAATTTTGCGCAATGGGCGAAAGCCTGACGCAGCGACGCCGCGTGGAGGAAGAAGGCCTTTGGGTTGTAAACTCCTTTCGTGAGGGAAAAAGTCTCGAGCAATCGGGATGATGGTACCTCAAGAAGAAGCCACGGCTAACTCTGTGCCAGCAGCCGCGGTAATACAGAGGTGGCAAGCGTTGTTCGGATTTACTGGGCTTAAAGGGCGTGTAGGCGTCCTGATAAGTCAGATGTGGAAGCCTTGGGCTTAACCCAAGAAGTGCATTTGATACTGTCGGGATTGAGTCGTACATGGGAGGGCGGAATTCCTGGTGTAGCGGTGAAATGCGTAGATATCAGGAGGAAGGCCAGTGGTGAAGACGGCCCTCTGGGTAATGACTGACGCTGAGGCGCGA…	417	Bacteria_Nitrospirota_Thermodesulfovibrionia_NA_NA_NA_NA	0.0920674	0.0901289	0.0911242	0.0611499	0	0	0.00202323	0.00404645	0	0	0.0563963	0.0214194	0.183321	0.0487948	0.047589	0.0929593	0.0540473	0.0444642	0.261069	0.0367935	0.0219094	0.105538	0.142325	0.10696	0.074607	0.0350693	0.207186	0.0233038	0.0191718	0.00522712	0.0809378	0.00314228	0	0	0	0	0	0	0	0	0	0	0.00809291	0	0	0
17486	TGGGGAATATTGCACAATGGGCGAAAGCCTGATGCAGCAATACCGCGTGTGTGAAGAAGGCCTGAGGGTTGTAAAGCACTTTCAATTGTGAGGAAAAGCTTTTGGTTAATAACCTTGAGTCTTGACGTTAGCAATACAAGAAGCACCGGCTAACTCCGTGCCAGCAGCCGCGGTAATACGGAGGGTGCAAGCGTTAATCGGAATTACTGGGCGTAAAGAGTACGTAGGTGGTCTACTAAGTCAGATGTGAAAGCCCCGGGCTTAACCTGGGAACTGCATTTGAAACTGGTAAACTAGAGTATGGTAGAGGGGGGTAGAATTTCTAGTGTAGCGGTGAAATGCGTAGATATTAGAAGGAATACCAGTGGCGAAGGCGGCCCCCTGGACCAATACTGACAC…	427	Bacteria_Proteobacteria_Gammaproteobacteria_Thiotrichales_Thiotrichaceae_NA_NA	0.0914133	0.0721616	0.0650092	0.0670967	0.000888415	0.00153878	0.00259522	0.00339856	0.00100543	0.00117477	0.0939938	0.207054	0.0336713	0.0683127	0.0951781	0.0727508	0.0498898	0.084482	0.0321865	0.165571	0.0219094	0.0310405	0.0291949	0.0382	0.0373035	0.187036	0.00505331	0.169785	0.00958589	0	0	0	0	0	0.00266525	0	0	0.00229677	0.000719533	0	0.00715384	0	0	0.00322706	0	0
8656	TGAGGAATATTGCGCAATGGGCGAAAGCCTGACGCAGCGACGCCGCGTGGGGGATGAAGGTTTTCGGATTGTAAACCCCTTTTGTGAGGAAAGAGAAAGTGGGTAACCACTTAGACGGTACCTCAAGAAAAAGCCACGGCTAACTTCGTGCCAGCAGCCGCGGTAATACGAAGGTGGCGAGCGTTGTTCGGATTTACTGGGCGTAAAGAGCACGTAGGCGGTTGGGTAAGCCTCTTGAGAAATCTTCCGGCCTAACCGGGAAAGGTCGAGGGGAACTACCCAGCTAGAGGACGGGAGAGGAGCGCGGAATTCCCGGTGTAGCGGTGAAATGCGTAGATATCGGGAAGAAGGCCGGTGGCGAAGGCGGCGCTCTGGAACGTACCTGACGCTGAGGTGCGA…	417	Bacteria_Nitrospirota_Nitrospiria_Nitrospirales_Nitrospiraceae_Nitrospira_NA	0.0876087	0.0676247	0.0718392	0.0366488	0	0	0.00105365	0.0021073	0.000239844	0.000415423	0.0939938	0.135656	0.0411538	0.409876	0.246949	0.0767925	0.199559	0.177857	0.0464917	0.0689877	0.0657282	0.0310405	0.0474418	0.08786	0.0959233	0.0701385	0.0252666	0.0166456	0.0314965	0.0209085	0.0339417	0	0.00135847	0.00186244	0	0	0	0	0.000719533	0	0	0.00421461	0	0	0	0
11733	TGAGGAATATTGGACAATGGGCGAGAGCCTGATCCAGCCATGCCGCGTGCAGGAAGACGGCCCTATGGGTTGTAAACTGCTTTTATACAGGAAGAAATCTCCCGACGTGTCGGGAATTGACGGTACTGTAAGAATAAGCACCGGCTAACTCCGTGCCAGCAGCCGCGGTAATACGGAGGGTGCAAGCGTTATCCGGAATCATTGGGTTTAAAGGGTCCGTAGGCGGACTATTAAGTCAGAGGTGAAATCCCACAGCTCAACTGTGGAACTGCCTTTGATACTGGTAGTCTTGAATTATATGGAAGTAGATAGAATGTGTAGTGTAGCGGTGAAATGCTTAGAGATTACACAGAATACCGATTGCGAAGGCAGTCTACTACGTATATATTGACGCTAATG…	422	Bacteria_Bacteroidota_Bacteroidia_Flavobacteriales_Flavobacteriaceae_Lutibacter_NA	0.0875808	0.0389772	0.0799118	0.0297824	0.000727627	0.00126029	0.00101161	0.00202323	0.00114838	0.00198906	0.0328978	0.0594983	0.0636013	0.0439153	0.0411581	0.0404171	0.0706773	0.0755892	0.110865	0.160971	0.109547	0.0807052	0.098533	0.1146	0.0905942	0.0701385	0.0252666	0.0965444	0.313596	0.277037	0.0731051	0.0691302	0.00407542	0	0	0.00218288	0	0.00344515	0	0	0	0	0.00404645	0	0	0.00077275
19110	TGGGGAATATTGCACAATGGGCGCAAGCCTGATGCAGCGATGCCGCGTGCGGGATGAAGGCCCTAGGGTTGTAAACCGCTTTCAGCAGGGAAGAAAATGACGGTACCTGCAGAAGAAGGTGCGGCCAACTACGTGCCAGCAGCCGCGGTGACACGTAGGCACCAAGCGTTGTCCGGATTTATTGGGCGTAAAGAGCTCGTAGGCGGTTCAGTTAGTCGGGTGTGAAAACTCTGGGCTCAACCCAGAGACGCCACCCGATACTGCTGTGACTAGAGTACGGTAGGGGAGTGGGGAATTCCTGGTGTAGCGGTGAAATGCGCAGATATCAGGAGGAACACCAGTGGCGAAGGCGCCACTCTGGGCCGTAACTGACGCTGAGGAGCGAAAGCATGGGTAGCA…	403	Bacteria_Actinobacteriota_Acidimicrobiia_Microtrichales_Ilumatobacteraceae_Ilumatobacter_NA	0.086582	0.0393484	0.102403	0.048984	0	0	0.00186042	0.00218573	0.000331385	0.000573975	0.0939938	0.0547384	0.134685	0.0829511	0.0463028	0.0970011	0.0873072	0.0711427	0.0965596	0.050591	0.0547735	0.0744971	0.11313	0.191	0.11191	0.0584488	0.166759	0.0499367	0.0547765	0.0156814	0.227148	0.0125691	0	0.00186244	0	0	0	0	0	0.000994154	0	0.00421461	0	0.00322706	0	0
17488	TGGGGAATATTGCACAATGGGCGAAAGCCTGATGCAGCAATACCGCGTGTGTGAAGAAGGCCTGAGGGTTGTAAAGCACTTTCAATTGTGAGGAAAAGCTTTTGGTTAATAACCTTGAGTCTTGACGTTAGCAATACAAGAAGCACCGGCTAACTCCGTGCCAGCAGCCGCGGTAATACGGAGGGTGCAAGCGTTAATCGGAATTACTGGGCGTAAAGAGTACGTAGGTGGTCTATTAAGTCAGATGTGAAAGCCCCGGGCTTAACCTGGGAACTGCATTTGATACTGGTAAACTAGAGTATGGTAGAGGGGGGTAGAATTCATAGTGTAGCGGTGAAATGCGTAGATATTATGAGGAATACCAGTGGCGAAGGCGGCCCCCTGGACCAATACTGACAC…	427	Bacteria_Proteobacteria_Gammaproteobacteria_Thiotrichales_Thiotrichaceae_NA_NA	0.0860521	0.0560875	0.067252	0.0849102	0	0	0.000806764	0.00161353	0.000382794	0.000663019	0.0704953	0.254653	0.0448951	0.112228	0.131191	0.0727508	0.0540473	0.0933748	0.0214577	0.151773	0.0273868	0.0434567	0.0145975	0.01528	0.0639488	0.175346	0.0252666	0.103203	0.02328	0.00522712	0	0.00314228	0.00135847	0	0	0	0	0.00114838	0	0	0	0	0	0.00322706	0	0
17630	TGGGGAATATTGCACAATGGGCGAAAGCCTGATGCAGCAATGCCGCGTGTGTGAAGAAGGCCTGCGGGTTGTAAAGCACTTTCAGTAGGGAGGAAACAGTTGCGGGCTAATATCCCGCGACCTTGACGTTACCTACAGAAGAAGCACCGGCTAACTCTGTGCCAGCAGCCGCGGTAATACAGAGGGTGCAAGCGTTAATCGGAATTACTGGGCGTAAAGCGCGCGTAGGCGGCTTGGTCAGTCGGATGTGAAAGCCCCGGGCTTAACCTGGGAATTGCATTCGATACTGCCAGGCTAGAATGTAGTAGAGGGAAGTGGAATTCCGGGTGTAGCGGTGAAATGCGTAGATATCCGGAGGAACATCAGTGGCGAAGGCGACTTCCTGGACTAACATTGACG…	428	Bacteria_Proteobacteria_Gammaproteobacteria_B2M28_NA_NA_NA	0.0858872	0.0633941	0.105679	0.0804868	0.000727627	0.00126029	0.000806764	0.00161353	0.000239844	0.000415423	0.178588	0.226094	0.0374125	0.180541	0.129905	0.0606257	0.0789922	0.115607	0.025034	0.0735869	0.136934	0.111746	0.0145975	0.03438	0.0532907	0.222105	0.0252666	0.0932153	0.0314965	0.0104542	0.0052218	0.0125691	0	0	0	0.00218288	0	0	0.000719533	0	0	0	0	0.00322706	0	0
25686	TGGGGAATCTTAGACAATGGGCGAAAGCCTGATCTAGCGATGCCGCGTGAGTGAAGAAGGCCTTAGGGTCGTAAAACTCTTTCGCCAGGGATGATAATGACAGTACCTGGTAAAGAAACCCCGGCTAACTCCGTGCCAGCAGCCGCGGTAATACGGAGGGGGTTAGCGTTGTTCGGAATTACTGGGCGTAAAGCGCACGTAGGCGGACTGATCAGTTAGAGGTGAAATCCCAGGGCTCAACCCTGGAACTGCCTTTAATACTGTCAGTCTAGAGATCGAGAGAGGTGAGTGGAATTCCAAGTGTAGAGGTGAAATTCGTAGATATTTGGAGGAACACCAGTGGCGAAGGCGGCTCACTGGCTCGATACTGACGCTGAGGTGCGAAAGCGTGGGGAGCAA…	402	Bacteria_Proteobacteria_Alphaproteobacteria_Rhodobacterales_Rhodobacteraceae_Roseobacter_clade_NAC11-7_lineage_NA	0.0849396	0.045969	0.0477304	0.0208392	0	0	0	0	0.000571229	0.000513402	0.0563963	0.0666381	0.0374125	0.0292769	0.0848886	0.0889176	0.0498898	0.120053	0.0536442	0.133376	0.0328641	0.0807052	0.0218962	0.0382	0.0479616	0.146122	0.0252666	0.103203	0.0273883	0.0679525	0.0365526	0.0377074	0	0.00186244	0	0	0	0	0.000719533	0.000994154	0	0	0	0	0	0.00231825
12079	TGAGGAATATTGGACAATGGGCGCAAGCCTGATCCAGCCATGCCGCGTGCAGGAAGACTGCCCTATGGGTTGTAAACTGCTTTTATACAGGAAGAAACAGCTCTACGAGTAGAGCCTTGACGGTACTGTAAGAATAAGGATCGGCTAACTCCGTGCCAGCAGCCGCGGTAATACGGAGGATCCAAGCGTTATCCGGAATCATTGGGTTTAAAGGGTCCGTAGGTGGATAATTTAGTCAGAGGTGAAATCCTGCAGCTCAACTGTAGAATTGCCTTTGATACTGGTTATCTTGAGTTATTATGAAGTAGTTAGAATATGTAGTGTAGCGGTGAAATGCATAGATATTACATAGAATACCAATTGCGAAGGCAGATTACTAATAATCAACTGACACTGATG…	422	Bacteria_Bacteroidota_Bacteroidia_Flavobacteriales_Flavobacteriaceae_Arcticiflavibacter_NA	0.084368	0.0315787	0.0968607	0.044824	0.000888415	0.00153878	0.00105365	0.0021073	0.000331385	0.000573975	0.103393	0.0499786	0.183321	0.0927101	0.0514476	0.101043	0.0748347	0.0800356	0.118017	0.0459918	0.0602509	0.068289	0.105832	0.10696	0.101252	0.0584488	0.136439	0.0599241	0.0424518	0.0156814	0.107047	0.00628457	0	0	0.00266525	0	0	0	0	0.000994154	0	0.00421461	0	0	0	0
11597	TGAGGAATATTGGACAATGGGCGAGAGCCTGATCCAGCCATGCCGCGTGCAGGAAGACGGCCCTATGGGTTGTAAACTGCTTTTAAACAGGAAGAAACATCCCGACGTGTCGGGACTTGACTGTACTGTAAGAATAAGGACCGGCTAACTCCGTGCCAGCAGCCGCGGTAATACGGAGGGTCCGAGCGTTATCCGGAATCATTGGGTTTAAAGGGTCCGTAGGCGGGCAGCTCAGTCAGTGGTGAAAGTCTGCAGCTCAACTGTAGAATTGCCATTGATACTGGTTGTCTTGAATTATTATGAAGTGATTAGAATAAGTAGTGTAGCGGTGAAATGCATAGATATTACTTAGAATACCAATTGCGAAGGCAGATCACTAATAATGTATTGACGCTGATG…	422	Bacteria_Bacteroidota_Bacteroidia_Flavobacteriales_Flavobacteriaceae_Ulvibacter_NA	0.0832509	0.0608802	0.0938796	0.0578712	0	0	0	0	0	0	0.0516966	0.0237993	0.145909	0.0341563	0.0565924	0.177835	0.0540473	0.0489106	0.107288	0.0459918	0.0547735	0.068289	0.17517	0.13752	0.106581	0.0526039	0.217292	0.0332912	0.0287577	0	0.206261	0.00628457	0.00135847	0.00186244	0	0	0	0	0	0	0	0	0	0	0	0
6902	TCGAGAATCTTCCGCAATGGACGAAAGTCTGACGGAGCGACGCCGCGTGCTGGATGAAGGCCCTCGGGTTGTAAACAGCTGTCGTAGGGGAGGAAATTTTGACCGATCCTAGGAGGAAGCACAGGCTAAGTTCGTGCCAGCAGCCGCGGTAATACGAACTGTGCAAACGTTATTCGGAATCACTGGGCTTAAAGGGTGCGTAGGCGGACTTGTAGGTCAGATGTGAAATCCCACGGCTCAACCGTGGAATTGCGTTTGAAACCCCGAGTCTTGAGGGGATCAGAGGAGAGCGGAACTGATGGTGGAGCGGTGAAATGCGTTGATATTATCAGGAACACCGGTGGCGAAAGCGGCTCTCTGGGATCTTTCTGACGCTGAGGCACGAAAGCTAGGGGAGCG…	403	Bacteria_Planctomycetota_Planctomycetes_Pirellulales_Pirellulaceae_Blastopirellula_NA	0.0826065	0.0396725	0.0607504	0.0384807	0.000708677	0.00122746	0.00105365	0.0021073	0	0	0.0140991	0.0333191	0.0224475	0.0487948	0.169777	0.101043	0.0623623	0.164518	0.0894071	0.0919836	0.0876376	0.111746	0.0948836	0.06112	0.0905942	0.0701385	0.0252666	0.0665823	0.0383436	0.0522712	0.101825	0.021996	0	0.00372488	0	0	0.00212603	0	0	0	0	0.00421461	0	0	0	0
24091	TGGGGAATATTGGACAATGGGCGCAAGCCTGATCCAGCCATGCCGCGTGTGTGATGACGGCCTTAGGGTTGTAAAGCACTTTCAACGGTGAAGATAATGACGGTAACCGTAGAAGAAGCCCCGGCTAACTTCGTGCCAGCAGCCGCGGTAATACGAAGGGGGCTAGCGTTGTTCGGAATAACTGGGCGTAAAGCGCACGTAGGCGGATTGTTTAGTGAGGGGTGAAATCCCAGGGCTCAACCCTGGAACTGCCTTTCATACTGGCAATCTTGAGTTCGAGAGAGGTGAGTGGAATTCCGAGTGTAGAGGTGAAATTCGTAGATATTCGGAGGAACACCAGTGGCGAAGGCGGCTCACTGGCTCGATACTGACGCTGAGGTGCGAAAGCGTGGGGAGCAA…	402	Bacteria_Proteobacteria_Alphaproteobacteria_Rhizobiales_Rhizobiaceae_Pseudahrensia_NA	0.0817761	0.057801	0.0604219	0.0433825	0	0	0.000806764	0.00161353	0	0	0.131591	0.0523585	0.108496	0.0292769	0.0591647	0.109126	0.108095	0.084482	0.18239	0.0229959	0.0219094	0.0186243	0.0364937	0.05348	0.0639488	0.0292244	0.136439	0.0266329	0.00410824	0.00522712	0.0496071	0.00628457	0	0.00186244	0	0	0	0	0	0	0	0	0	0.00322706	0	0
25957	TGGGGAATCTTAGACAATGGGCGCAAGCCTGATCTAGCCATGCCGCGTGAGTGATGAAGGCCTTAGGGTCGTAAAGCTCTTTCGCCAGGGATGATAATGACAGTACCTGGTAAAGAAACCCCGGCTAACTCCGTGCCAGCAGCCGCGGTAATACGGAGGGGGTTAGCGTTGTTCGGAATTACTGGGCGTAAAGCGCACGTAGGCGGATTAGAAAGTATGGGGTGAAATCCCAGGGCTCAACCCTGGAACTGCCTCATAAACTCCTAGTCTAGAGTTCGAGAGAGGTGAGTGGAATTCCGAGTGTAGAGGTGAAATTCGTAGATATTCGGAGGAACACCAGTGGCGAAGGCGGCTCACTGGCTCGATACTGACGCTGAGGTGCGAAAGTGTGGGGAGCAA…	402	Bacteria_Proteobacteria_Alphaproteobacteria_Rhodobacterales_Rhodobacteraceae_Tateyamaria_pelophila	0.0816013	0.0607583	0.0702307	0.0436267	0.00321313	0.0018339	0.00575618	0.00544436	0.00644903	0.00193146	0.0375975	0.152316	0.0224475	0.0780716	0.0668819	0.0121251	0.0582048	0.133393	0.0572205	0.206963	0.0492962	0.0993295	0.0656886	0.06494	0.0426326	0.0759834	0.0151599	0.0632532	0.664165	0.622027	0.026109	0.24824	0.00271695	0.0204868	0.00533049	0.00218288	0.00212603	0.00574191	0.0086344	0.00497077	0.00715384	0.0126438	0	0.00322706	0.0140046	0.009273
12092	TGAGGAATATTGGACAATGGGCGCAAGCCTGATCCAGCCATGCCGCGTGCAGGAAGACTGCCCTATGGGTTGTAAACTGCTTTTATACAGGAAGAAACAGCTCTACGTGTAGAGCCTTGACGGTACTGTAAGAATAAGGATCGGCTAACTCCGTGCCAGCAGCCGCGGTAATACGGAGGATCCAAGCGTTATCCGGAATCATTGGGTTTAAAGGGTCCGTAGGTGGATAATTTAGTCAGAGGTGAAATCCTGCAGCTCAACTGTAGAATTGCCTTTGATACTGGTTATCTTGAGTTATTATGAAGTAGTTAGAATATGTAGTGTAGCGGTGAAATGCATAGATATTACATAGAATACCAATTGCGAAGGCAGATTACTAATAATCAACTGACACTGATG…	422	Bacteria_Bacteroidota_Bacteroidia_Flavobacteriales_Flavobacteriaceae_Arcticiflavibacter_NA	0.0810267	0.0308897	0.111709	0.0446244	0	0	0	0	0	0	0.131591	0.0594983	0.17958	0.121987	0.0784576	0.14146	0.0956222	0.0578035	0.0751019	0.0735869	0.0712056	0.0744971	0.120429	0.14516	0.101252	0.046759	0.141493	0.056595	0.0766871	0.00522712	0.127934	0.00942685	0	0.00186244	0	0	0	0	0	0	0	0	0	0	0	0
7437	TCGAGAATCTTCCGCAATGGGCGAAAGCCTGACGGAGCGACGCCGCGTGTGGGATGAAGGCCTTCGGGTTGTAAACCACTGTCATAGGGGAGGAAATTTTGACCGATCCTAAGAGGAAGCGCAGGCTAAGTTCGTGCCAGCAGCCGCGGTAACACGAACTGCGCGAACGTTATTCGGAATCACTGGGCTTAAAGAGTGCGTAGGCGGCCAGGTAGGTCAGATGTGAAATCCCACGGCTCAACCGTGGAACTGCGTTTGAAACCACTTGGCTTGAGGGAGATAGAGGTAAGCGGAACTGATGGTGGAGCGGTGAAATGCGTTGATATCATCAGGAACACCGGTGGCGAAAGCGGCTTACTGGGTCTTTTCTGACGCTGAGGCACGAAAGCTAGGGGAGCG…	403	Bacteria_Planctomycetota_Planctomycetes_Pirellulales_Pirellulaceae_Blastopirellula_NA	0.0809981	0.0375143	0.0923967	0.0250438	0.000708677	0.00122746	0.00105365	0.0021073	0.000239844	0.000415423	0.122192	0.0880575	0.0897901	0.0683127	0.109326	0.109126	0.0706773	0.111161	0.0286103	0.0689877	0.109547	0.105538	0.0437924	0.08786	0.154543	0.0701385	0.0606397	0.0832279	0.0712095	0.0679525	0.0939923	0.0188537	0.00135847	0	0	0	0.00212603	0	0.000719533	0	0	0.00421461	0	0	0	0
4030	TAGGGAATATTGCACAATGGGCGAAAGCCTGATGCAGCAACGCCGCGTGCGCGATGAAGGCCTTCGGGTTGTAAAGCGCTTTTCTGGGGGAAGAGGAAGGACGGTACCCCAGGAATAAGTCTCGGCTAACTACGTGCCAGCAGCCGCGGTAAAACGTAGGAGGCGAGCGTTATCCGGATTTACTGGGCGTAAAGCGCGTGTAGGCGGTTAGGTAAGTCGGACGTGAAAGCTCCCGGCTCAACTGGGAGAGGCCGTTCGAAACTACCTGACTTGAGGGCAGTAGAGGGAGGTGGAATTCAGGGTGTAGCGGTGAAATGCGTAGATATCCTGAGGAACACCAGTGGCGAAGGCGGCCTCCTGGGCTGACCCTGACGCTCAGACGCGAAAGCTAGGGTAGCA…	403	Bacteria_Chloroflexi_Anaerolineae_Anaerolineales_Anaerolineaceae_NA_NA	0.0806038	0.0491964	0.0621934	0.0568636	0.000888415	0.00153878	0	0	0.000571229	0.000513402	0.126892	0.157076	0.0523776	0.0195179	0.115757	0.0565839	0.0498898	0.0711427	0.0643731	0.11038	0.0164321	0.0372486	0.0109481	0.03438	0.0479616	0.157812	0.0101066	0.133165	0.0205412	0.00522712	0.0130545	0.00628457	0	0.00186244	0.00266525	0	0	0	0.000719533	0.000994154	0	0	0	0	0.00140046	0
129	CAGGGAATATTGCACAATGGGCGAAAGCCTGATGCAGCAACGCCGCGTGCGGGATGAAGGCCTTCGGGTTGTAAACCGCTTTCAGTAGGGAAGAAAATGACGGTACCTACAGAAGAAGCACCGGCCAACTACGTGCCAGCAGCCGCGGTAACACGTGGGGTGCAAGCGTTGTCCGGATTTATTGGGCGTAAAGGGCTCGTAGGCGGCTTGACAAGTCGGGCGTGAAAACCCGGGGCTTAACCCCGGGACGCCGTTCGAAACTGTCATGGCTAGTTTCCGGTAGAGGTGAGTGGAATTCTCGGTGTAGCGGTGAAATGCGCAGATATCGAGAGGAACACCAGTAGCGAAGGCGGCTCACTGGGCCGGTAAAGACGCTGAGGAGCGAAAGCGTGGGGAGCA…	403	Bacteria_Actinobacteriota_Acidimicrobiia_Actinomarinales_NA_NA_NA	0.0803994	0.0388591	0.110967	0.0332771	0	0	0.000806764	0.00161353	0	0	0.169189	0.0785378	0.112238	0.107348	0.0591647	0.105084	0.0831497	0.0800356	0.0715256	0.0367935	0.0766829	0.0931214	0.109481	0.13752	0.138556	0.046759	0.136439	0.0499367	0.0273883	0	0.130545	0.00628457	0.00135847	0	0	0	0	0	0	0	0	0	0	0.00322706	0.00140046	0
31441	TGGGGAATTTTGCGCAATGGGCGAAAGCCTGACGCAGCGACGCCGCGTGGAGGAAGAAGGCCTTCGGGTTGTAAACTCCTTTAGTACGGGAAGAAGCCTTCGGGTGACGGTACCGTAAGAATAAGCCACGGCTAACTCTGTGCCAGCAGCCGCGGTAAGACAGAGGTGGCAAGCGTTGTTCGGATTTACTGGGCTTAAAGGGCGTGTAGGCGTCCTGATAAGTCAGATGTGGAAGCCTTGGGCTTAACCCAAGAAGTGCATTTGAAACTGTCAGGATTGAGTCGTGCAAGGGAGGGCGGAATTCCTGGTGTAGCGGTGAAATGCGTAGATATCAGGAGGAAGGCCGGTGGTGAAGACGGCCCTCTAGGCAATGACTGACGCTGAGGCGCGAAAGCGTGG…	409	Bacteria_Nitrospirota_Thermodesulfovibrionia_NA_NA_NA_NA	0.080274	0.0200705	0.123109	0.0702856	0.000727627	0.00126029	0.000806764	0.00161353	0.00066277	0.00114795	0.272582	0.0594983	0.11972	0.287889	0.131191	0.0687091	0.108095	0.106714	0.0751019	0.0597894	0.125979	0.0744971	0.0948836	0.1146	0.0959233	0.0642936	0.0656931	0.0665823	0.0451906	0.00522712	0.0365526	0	0	0	0	0.00218288	0	0	0	0.00198831	0	0	0	0.00322706	0.00140046	0
16899	TGGGGAATATTGCACAATGGAGGAAACTCTGATGCAGCAACGCCGCGTGGAGGATGACGCATTTCGGTGTGTAAACTCCTTTTATATGGGAAGATAATGACGGTACCATATGAATAAGCACCGGCTAACTCCGTGCCAGCAGCCGCGGTAATACGGAGGGTGCAAGCGTTACTCGGAATCACTGGGCGTAAAGCGCGCGCAGGCGGCTATTTAAGTTGGATGTGAAAGCCTACGGCTCAACCGTAGAACTGCATCCAAAACTATTTAGCTAGAGTGTGGGAGAGGAAGATGGAATTAGTTGTGTAGGGGTAAAATCCGTAGAGATAACTAGGAATACCAAAAGCGAAGGCAATCTTCTGGAACACTACTGACGCTGAGGCGCGAAAGCGTGGGGAGCAA…	402	Bacteria_Campilobacterota_Campylobacteria_Campylobacterales_Sulfurovaceae_Sulfurovum_NA	0.0802333	0.0929536	0.0460842	0.0252712	0	0	0	0	0.00515827	0.00102336	0.0328978	0.0285592	0.0261888	0.0341563	0.05402	0.0202086	0.0374174	0.0755892	0.0393391	0.294348	0.0383415	0.0993295	0.0437924	0.05348	0.0159872	0.0759834	0	0.103203	0.0424518	0.0731797	0.0104436	0.0659879	0.0108678	0.0223493	0	0	0	0.00574191	0.00575627	0.00397662	0	0	0	0	0	0.00077275
8440	TGAGGAATATTGCACAATGGGGGAAACCCTGATGCAGCAACGCCGCGTGGAGGATGAAGGCTTCGGTCGTAAACTCCTTTTCTGGGGGAAGAGAACGGACGGTACCCCAGGAATAAGTCACGGCTAACTACGTGCCAGCAGCCGCGGTAATACGTAGGTGGCGAGCGTTATCCGGAATTACTGGGCGTAAAGCGCGCGCAGGCGGTTAAATAAGTTTGGCGTGAAAGCTCCCGGCTTAACTGGGAGAGGTCGTTGAAAACTGTTTAACTTGAGGCAATGAGAGGGGTACGGAATTCCAGGTGTAGTGGTGGAATGCGTAGATATCTGGAGGAACACCAGTGGCGAAAGCGGTACCCTGGCATTGACCTGACGCTCATGTGCGAAAGCGTGGGGAGCGAA…	401	Bacteria_Chloroflexi_Anaerolineae_Caldilineales_Caldilineaceae_NA_NA	0.0795115	0.0496984	0.0497538	0.0381098	0	0	0	0	0.00167356	0.00104604	0.0328978	0.0166595	0.0224475	0.126866	0.123474	0.0929593	0.0498898	0.151178	0.0679494	0.151773	0.109547	0.0993295	0.0291949	0.0382	0.0426326	0.0642936	0.0151599	0.0932153	0.0547765	0.0836339	0.052218	0.0534188	0	0.00372488	0	0	0	0.00114838	0.00287813	0.000994154	0	0	0	0	0	0
7323	TCGAGAATCTTCCGCAATGGGCGAAAGCCTGACGGAGCGACGCCGCGTGATGGACGAAGGCCCTCGGGTTGTAAACATCTGTCGTAGGGGAGGAAATTTTGACCGATCCTAGGAGGAAGCACAGGCTAAGTTCGTGCCAGCAGCCGCGGTAATACGAACTGTGCGAACGTTATTCGGAATCACTGGGCTTAAAGGGTGCGTAGGCGGGTTAGTAGGTCAGATGTGAAAGCCCACGGCTCAACCGTGGAATTGCGTTTGAAACCACTAGTCTTGAGGGGATCAGAGGAGAGCGGAACTGATGGTGGAGCGGTGAAATGCGTTGATATTATCAGGAACACCGGTGGCGAAGGCGGCTCTCTGGGATCTTTCTGACGCTGAGGCACGAAAGCTAGGGGAGCG…	403	Bacteria_Planctomycetota_Planctomycetes_Pirellulales_Pirellulaceae_Blastopirellula_NA	0.0793564	0.0460654	0.0920619	0.0389248	0	0	0.000806764	0.00161353	0.000239844	0.000415423	0.0516966	0.0380789	0.115979	0.0243974	0.0334409	0.149543	0.0582048	0.0755892	0.0858308	0.0689877	0.0985923	0.0744971	0.120429	0.14516	0.11191	0.0292244	0.171813	0.0332912	0.0328659	0.0156814	0.214094	0.0125691	0	0	0	0	0	0	0.000719533	0	0	0	0	0.00322706	0	0
8805	TGAGGAATATTGCGCAATGGGGGAAACCCTGACGCAGCGACGCCGCGTGAGTGAGGAAGGTTTTCGGATCGTAAAGCTCTGTCAGAAGGGAAGAAGTGTTATATGGTTAATACCCATATAATTTGACGGTACCTTCAGAGGAAGCACCGGCTAACTCCGTGCCAGCAGCCGCGGTAATACGGAGGGTGCAAGCGTTGTTCGGAATTACTGGGCGTAAAGGGCGCGTAGGCGGCCTGATAAGTCAGATGTGAAAGTCCACGGCTCAACCGTGGAAGTGCATTTGAAACTGTCAGGCTTGAGTATCGGAGGGGAGTGTGGAATTCCCGGTGTAGAGGTGAAATTCGTAGAGATCGGGAGGAACACCGGTGGCGAAGGCGACACTCTGGACGAATACTGACG…	428	Bacteria_Desulfobacterota_Desulfobulbia_Desulfobulbales_Desulfobulbaceae_NA_NA	0.0791597	0.021435	0.116193	0.0397504	0	0	0.000806764	0.00161353	0	0	0.169189	0.0737779	0.153391	0.161023	0.145339	0.181877	0.0706773	0.102268	0.0751019	0.0459918	0.0712056	0.13037	0.131377	0.08404	0.0692779	0.111053	0.0656931	0.0932153	0.0876424	0.0209085	0.109658	0	0	0	0	0	0	0	0	0	0	0	0	0.00322706	0.00140046	0
4576	TAGGGAATATTGGTCAATGGAGGCAACTCTGAACCAGCCATGCCGCGTGAAGGAAGAAGGCGTTCTGCGTCGTAAACTTCTTTTATACAGGAAGAAAAGCCCATGCGTGGGTCTATGACGGTACTGTAAGAATAAGGACCGGCTAACTCCGTGCCAGCAGCCGCGGTAATACGGAGGGTCCGAGCGTTGTCCGGAATTATTGGGTTTAAAGGGTACGTAGGCTGTTTGATCAGTCAGAGGTGAAATCCCAAGGCTTAACCTTGGAACTGCCTTTGATACTGTCAAACTTGAATTTACTAGGGGTAAGCGGAATTTATGATGTAGCGGTGAAATGCATAGATATCATAAAGAACACCGATAGCGAAGGCAGCTTACTGGAGTATTATTGACGCTGAGGTA…	420	Bacteria_Bacteroidota_Bacteroidia_Cytophagales_Cyclobacteriaceae_NA_NA	0.0791184	0.0945776	0.00608153	0.0085482	0.000708677	0.00122746	0	0	0.00156538	0.00211895	0.00469969	0	0.00374125	0.00487948	0.0154343	0	0.0415749	0.0800356	0.0715256	0.289748	0.00547735	0.0248324	0	0.00382	0.0159872	0.00584488	0.00505331	0.123177	0.039713	0.0261356	0	0.0502765	0.00271695	0.00186244	0	0	0.00212603	0	0.000719533	0.00397662	0	0	0	0	0.00140046	0
6846	TCGAGAATCTTCCGCAATGGACGAAAGTCTGACGGAGCGACGCCGCGTGATTGATGACGCTCTTCGGAGTGTAAAGATCTTTTATATGGGAAGAAGTTTATTGACGGTACCATATGAATAAGGGGCTCCTAAACTCGTGCCAGCAGGAGCGGTAATACGAGTGCCCCAAGCGTTACCCGGATTCACTGGGCGTAAAGGGTACGTAGGCGGCATAGTTAGTCGATTGTTAAAGCACCGGGCTCAACCCGGGACAAGCAATCGAAACGGCTAAGCTAGAGGATGTGAGAGGTGAGTGGAACTCATGGTGTAGGGGTGAAATCCGTTGATATCATGGGGAACACCAAAAGCGAAGGCAACTCACTGGCACATTCCTGACGCTGAGGTACGAAAGCGTGGGTA…	406	Bacteria_Patescibacteria_Parcubacteria_Candidatus_Kaiserbacteria_NA_NA_NA	0.0783586	0.0446629	0.096343	0.0550256	0	0	0.00089423	0.00178846	0.000239844	0.000415423	0.0187988	0.149936	0.0785664	0.0487948	0.0823162	0.0525422	0.0748347	0.137839	0.0500679	0.0413926	0.18623	0.0807052	0.0875848	0.07258	0.0319744	0.0526039	0.151599	0.086557	0.0588848	0.0156814	0.0678833	0.0157114	0	0	0	0	0	0	0.000719533	0	0.00357692	0	0	0	0	0
6904	TCGAGAATCTTCCGCAATGGACGAAAGTCTGACGGAGCGACGCCGCGTGCTGGATGAAGGCCCTCGGGTTGTAAACAGCTGTCGTAGGGGAGGAAATTTTGACCGATCCTAGGAGGAAGCACAGGCTAAGTTCGTGCCAGCAGCCGCGGTAATACGAACTGTGCAAACGTTATTCGGAATCACTGGGCTTAAAGGGTGCGTAGGCGGACTTGTAGGTCAGGTGTGAAATCCCACGGCTCAACCGTGGAATTGCGCTTGAAACCACTCGTCTTGAGGGGATCAGAGGAGAGCGGAACTGATGGTGGAGCGGTGAAATGCGTTGATATTATCAGGAACACCGGTGGCGAAAGCGGCTCTCTGGGATCTTTCTGACGCTGAGGCACGAAAGCTAGGGGAGCG…	403	Bacteria_Planctomycetota_Planctomycetes_Pirellulales_Pirellulaceae_Blastopirellula_NA	0.0782478	0.0600479	0.0677649	0.0516342	0	0	0	0	0	0	0.159789	0.0475986	0.0224475	0.204938	0.150484	0.0808342	0.157984	0.164518	0.0393391	0.0321943	0.120502	0.0496648	0.0437924	0.03056	0.11724	0.0642936	0.0404265	0.00998735	0.0205412	0.0313627	0.0339417	0	0	0	0	0	0	0	0	0	0	0	0	0	0	0
11896	TGAGGAATATTGGACAATGGGCGAGAGCCTGATCCAGCCATGCCGCGTGCAGGATGACTGCCCTATGGGTTGTAAACTGCTTTTATATAGGAAGAAACCTTTCCACGTGTGGAAAGCTGACGGTACTATAAGAATAAGGATCGGCTAACTCCGTGCCAGCAGCCGCGGTAATACGGAGGATCCAAGCGTTATCCGGAATCATTGGGTTTAAAGGGTCCGTAGGTGGATAATTAAGTCAGAGGTGAAATCCTGCAGCTCAACTGTAGAATTGCCTTTGATACTGGTTATCTTGAATTATTGTGAAGTGGTTAGAATATGTAGTGTAGCGGTGAAATGCATAGATATTACATAGAATACCAATTGCGAAGGCAGATCACTAACAATATATTGACACTGATG…	422	Bacteria_Bacteroidota_Bacteroidia_Flavobacteriales_Flavobacteriaceae_Winogradskyella_NA	0.0782233	0.0750611	0.0381106	0.0266648	0.000708677	0.00122746	0	0	0.00199959	0.00116037	0.0281981	0.0142796	0.0112238	0.0195179	0.0295824	0.00808342	0.0582048	0.0666963	0.218153	0.17017	0.0547735	0.0869133	0.0255456	0.04584	0.0266454	0.0409141	0.00505331	0.0399494	0.975022	0.376353	0.0313308	0.285948	0.00135847	0.00372488	0	0	0.00212603	0.00229677	0.000719533	0.00298246	0	0	0	0	0.00140046	0.00077275
6915	TCGAGAATCTTCCGCAATGGACGAAAGTCTGACGGAGCGACGCCGCGTGCTGGATGAAGGCCCTCGGGTTGTAAACAGCTGTCGTAGGGGAGGAAATTTTGACCGATCCTAGGAGGAAGCACAGGCTAAGTTCGTGCCAGCAGCCGCGGTAATACGAACTGTGCAAACGTTATTCGGAATCACTGGGCTTAAAGGGTGCGTAGGCGGGTTGGTAGGTCAGATGTGAAAGCCCACGGCTCAACCGTGGAATTGCGTTTGAAACCACTAGTCTTGAGGGGATCAGAGGAGAGCGGAACTGATGGTGGAGCGGTGAAATGCGTTGATATTATCAGGAACACCGGTGGCGAAAGCGGCTCTCTGGGATCCTTCTGACGCTGAGGCACGAAAGCTAGGGGAGCG…	403	Bacteria_Planctomycetota_Planctomycetes_Pirellulales_Pirellulaceae_Blastopirellula_NA	0.0777968	0.0359443	0.0579014	0.0187362	0	0	0.00356141	0.00267571	0.0629965	0.00413129	0.0281981	0.0809177	0.0636013	0.0536742	0.117043	0.0485005	0.0498898	0.111161	0.0572205	0.142575	0.0492962	0.068289	0.0729874	0.04202	0.0426326	0.093518	0.0454798	0.0798988	0.0178024	0.0574983	0.0156654	0.0502765	0.0760746	0.0353864	0	0	0	0.0597159	0.0676361	0.0616376	0.00357692	0.00421461	0	0.00645411	0.00140046	0.00077275
7004	TCGAGAATCTTCCGCAATGGACGAAAGTCTGACGGAGCGACGCCGCGTGGTGGATGAAGCCCTTAGGGGCGTAAACACCTTTTATGAAGGAGGAATTTTATTGACGTTACTTCATGAATAAGGGGCTCCCAACTCTGTGCCAGCAGGAGCGGTAATACAGAGGCCCCAAGCATTATCCGGATTCACTGGGCGTAAAGGGTCCGTAGGCGGTGTTATTAGTCGGATGTTAAATCCTGGGGCTCAACCCCAGACTCGCATTCGAAACGGTAACACTAGAAGAAGTAAGAGGTGAGCAGAACTCTCGGTGTAGGGGTGAAATCCGTTGATATCGAGGGGAATACCAAATGCGAAGGCAGCTCACTGGTACTTTCTTGACGCTGAGGGACGAAAGCATGGGTA…	406	Bacteria_Patescibacteria_Parcubacteria_Candidatus_Kaiserbacteria_NA_NA_NA	0.0773352	0.0915948	0.0115865	0.0116904	0	0	0.000806764	0.00161353	0	0	0.00939938	0.035699	0.00374125	0.00487948	0.0385857	0	0	0.0489106	0.0107288	0.11038	0	0.0062081	0.0145975	0.01146	0.0159872	0.204571	0.00505331	0.223051	0.00958589	0.0104542	0.0026109	0.00314228	0	0	0	0	0	0	0	0	0	0	0	0.00322706	0	0
16747	TGGGGAATATTGCACAATGGACGAAAGTCTGATGCAGCAACGCCGCGTGGAGGATGACACATTTCGGTGCGTAAACTCCTTTTATATGAGAAGATAATGACGGTATCATATGAATAAGCACCGGCTAACTCCGTGCCAGCAGCCGCGGTAATACGGAGGGTGCAAGCGTTATTCGGAATCACTGGGCGTAAAGGGTGCGTAGGCGGTTTGATAAGTCTGATGTGAAATCCTATGGCTCAACCATAGAACTGCATTGGAAACTGTCAGACTAGAATACTGAAGGGGCAGATGGAATTAGTGGTGTAGGGGTAAAATCCGTAGATATCACTAGGAATACCGAAAGCGAAAGCGATCTGCTGGGAAGTTATTGACGCTGAGGCACGAAAGCGTGGGGAGCAA…	402	Bacteria_Campilobacterota_Campylobacteria_Campylobacterales_Sulfurimonadaceae_Sulfurimonas_NA	0.0770604	0.0662975	0.0310767	0.0303772	0	0	0	0	0.000331385	0.000573975	0.00939938	0.00475986	0.02993	0.0146384	0.0334409	0.0202086	0.124725	0.0400178	0.164509	0.174769	0.0219094	0.0124162	0.0474418	0.09168	0.0373035	0.0233795	0.0151599	0.0366203	0.0123247	0.0261356	0.0365526	0.0471342	0.00271695	0	0	0	0	0	0	0.000994154	0	0	0	0	0.00140046	0
13634	TGAGGAATATTGGGCAATGGGCGAAAGCCTGACCCAGCCACGCCGCGTGTGTGATGAAGGCCTTCGGGTCGTAAAGCACTGTGGGGAGAGACGAAAAAGCGCATCAGGAAATGGTTGCGCCTTGACGGTACCTCCTTAGCAAGCACCGGCTAACTCTGTGCCAGCAGCCGCGGTAATACAGAGGGTGCGAACGTTGCTCGGATTTACTGGGCGTAAAGCGCGTGTAGGCGGACTCGCAAGTCGGTTGTGAAATCCCTGGGCTTAACCTAGGAACTGCATCCGAAACTGCTTGTCTTGAGTAATGGAGAGGGTGGCGGAATTCCCGGTGTAGAGGTGAAATTCGTAGATATCGGGAGGAACATCAGTGGCGAAGGCGGCCACCTGGACATTTACTGACGC…	427	Bacteria_Myxococcota_Polyangia_Polyangiales_Sandaracinaceae_NA_NA	0.0768141	0.0623135	0.145416	0.120127	0	0	0.000806764	0.00161353	0	0	0.286681	0.211814	0.0411538	0.287889	0.100323	0.0525422	0.157984	0.137839	0.0178814	0.0183967	0.295777	0.13037	0.0291949	0.02292	0.101252	0.134432	0.0101066	0.0366203	0.0602542	0.0313627	0.0026109	0	0	0.00186244	0	0	0	0	0	0	0	0	0	0.00322706	0.00140046	0
17644	TGGGGAATATTGCACAATGGGCGAAAGCCTGATGCAGCAATGCCGCGTGTGTGAAGAAGGCCTGCGGGTTGTAAAGCACTTTCAGTAGGGAGGAAACAGTTGCGGGTTAATATCCCGCGACCTTGACGTTACCTACAGAAGAAGCACCGGCTAACTCTGTGCCAGCAGCCGCGGTAATACAGAGGGTGCAAGCGTTAATCGGAATTACTGGGCGTAAAGCGCGCGTAGGCGGCTTGGTCAGTCGGATGTGAAAGCCCCGGGCTTAACCTGGGAATTGCATTCGATACTGCCAGGCTAGAATGTAGTAGAGGGAAGTGGAATTCCAGGTGTAGCGGTGAAATGCGTAGATATCTGGAGGAACATCAGTGGCGAAGGCGACTTCCTGGACTAACATTGACG…	428	Bacteria_Proteobacteria_Gammaproteobacteria_B2M28_NA_NA_NA	0.0765864	0.0460967	0.0833383	0.0793964	0	0	0.000806764	0.00161353	0	0	0.0704953	0.252273	0.0374125	0.170782	0.163346	0.0363754	0.0457323	0.1245	0.0321865	0.0735869	0.0876376	0.0869133	0.0218962	0.02674	0.101252	0.151967	0.0202132	0.0632532	0.0178024	0.0156814	0.0130545	0.00314228	0.00135847	0	0	0	0	0	0	0	0	0	0	0.00322706	0	0
13640	TGAGGAATATTGGGCAATGGGCGAAAGCCTGACCCAGCCACGCCGCGTGTGTGATGAAGGCCTTCGGGTCGTAAAGCACTGTGGGGAGAGACGAAAAAGCGCATGAGGAAATGCTTGCGCCTTGACGGTACCTCCTTAGCAAGCACCGGCTAACTCTGTGCCAGCAGCCGCGGTAATACAGAGGGTGCGAACGTTGCTCGGATTTACTGGGCGTAAAGCGCGTGTAGGCGGACTCGCAAGTCGGTTGTGAAATCCCTGGGCTTAACCTAGGAACTGCATCCGAAACTGCTTGTCTTGAGTAATGGAGAGGGTGGCGGAATTCCCGGTGTAGAGGTGAAATTCGTAGATATCGGGAGGAACATCAGTGGCGAAGGCGGCCACCTGGACATTTACTGACGC…	427	Bacteria_Myxococcota_Polyangia_Polyangiales_Sandaracinaceae_NA_NA	0.0752496	0.0474863	0.101897	0.0792882	0	0	0.00284211	0.00349428	0	0	0.197387	0.171355	0.0336713	0.175661	0.115757	0.0485005	0.0956222	0.120053	0.0536442	0.0183967	0.147888	0.136578	0.00729874	0.0191	0.074607	0.157812	0.0252666	0.056595	0.0383436	0.0313627	0.0156654	0.00628457	0	0	0	0	0	0	0	0	0.00715384	0.00421461	0	0	0	0
31498	TGGGGAATTTTGCGCAATGGGCGAAAGCCTGACGCAGCGACGCCGCGTGGGGGAAGAAGGCCTTAGGGTTGTAAACTCCTTTAGTACGGGAAGAAGCCTTCGGGTGACGGTACCGTAAGAATAAGCCACGGCTAACTCTGTGCCAGCAGCCGCGGTAATACAGAGGTGGCAAGCGTTGTTCGGATTTACTGGGCTTAAAGGGCGTGTAGGCGTCTTGACAAGTCAGATGTGGAAGCCCTGGGCTTAACCCAGGAAGTGCATTTGAAACTGTCAGGATTGAGTCGTGCAAGGGAGGGCGGAATTCCTGGTGTAGCGGTGAAATGCGTAGATATCAGGAGGAAGGCCGGTGGTGAAGACGGCCCTCTAGGCAATGACTGACGCTGAGGCGCGAAAGCGTGG…	409	Bacteria_Nitrospirota_Thermodesulfovibrionia_NA_NA_NA_NA	0.0751811	0.0337629	0.103579	0.031209	0	0	0	0	0	0	0.15039	0.0594983	0.0897901	0.126866	0.100323	0.0646674	0.0789922	0.142285	0.107288	0.0413926	0.0876376	0.136578	0.109481	0.09168	0.0532907	0.0642936	0.0606397	0.0532659	0.0410824	0.0313627	0.0156654	0	0.00135847	0	0	0	0	0	0	0	0	0	0	0	0	0
9127	TGAGGAATATTGCGCAATGGGGGCAACCCTGACGCAGCGACGCCGCGTGGATGATGAAGGCCTTCGGGTTGTAAAATCCTGTCAGATGGGAAGAAGTGCTATATGGTTAATATCTGTATAGTTTGACGGTACCATCAAAGGAAGCACCGGCTAACTCCGTGCCAGCAGCCGCGGTAATACGGAGGGTGCAAGCGTTGTTCGGAATTACTGGGCGTAAAGCGCGCGTAGGCGGTCTGTTATGTCAGGTGTGAAAGTCCATGGCTCAACCATGGAAGTGCATTTGAAACTGATAGACTTGAGTACTGGAGGGGGTGGTGGAATTCCCGGTGTAGAGGTGAAATTCGTAGATATCGGGAGGAATACCGGTGGCGAAGGCGACCACCTGGCCAGATACTGACG…	428	Bacteria_Desulfobacterota_Desulfobulbia_Desulfobulbales_Desulfocapsaceae_NA_NA	0.0744323	0.0488636	0.101172	0.0463818	0	0	0.00170099	0.00196933	0.000571229	0.000513402	0.15039	0.161835	0.0598601	0.165902	0.0964643	0.0323337	0.0997797	0.102268	0.0393391	0.050591	0.125979	0.0807052	0.0912342	0.0382	0.0639488	0.169501	0.0101066	0.0599241	0.0588848	0.0470441	0.0104436	0.00314228	0	0	0	0	0	0	0.000719533	0.000994154	0.00357692	0	0	0.00322706	0	0
20644	TGGGGAATATTGCGCAATGGGCGAAAGCCTGACGCAGCAACGCCGCGTGTGGGATGACAGCTTTCGGGTTGTAAACCACTTTCAGGGATGACGAAAATGACGGTAATCCCAGAAGAAGGTCCGGCCAACTACGTGCCAGCAGCCGCGGTAACACGTAGGGACCAAGCGTTGTCCGGATTTATTGGGCGTAAAGAGCTCGTAGGCGGTTCCGTAAGTCGGATGTGAAAACTCAGGGCTCAACCCTGAGACGCCATCTGATACTGCGGTGACTAGAGTCCGGTAGAGGAGCATGGAATTCCTGGTGTAGCGGTGGAATGCGCAGATATCAGGAGGAACACCAACGGCGAAGGCAGTGCTCTGGGCCGGTACTGACGCTGAGGAGCGAAAGCATGGGGAGCA…	403	Bacteria_Actinobacteriota_Acidimicrobiia_Microtrichales_Microtrichaceae_Sva0996_marine_group_NA	0.0735084	0.0119306	0.0926384	0.0501104	0.000708677	0.00122746	0.000806764	0.00161353	0	0	0.0563963	0.0214194	0.108496	0.0634332	0.0308686	0.0606257	0.0789922	0.0622499	0.0715256	0.0781861	0.0547735	0.111746	0.131377	0.16426	0.0852651	0.0642936	0.0909596	0.056595	0.0287577	0.0313627	0.133156	0.0282805	0.00135847	0	0	0	0.00212603	0	0	0	0	0	0	0.00322706	0	0
31495	TGGGGAATTTTGCGCAATGGGCGAAAGCCTGACGCAGCGACGCCGCGTGGGGGAAGAAGGCCTTAGGGTTGTAAACTCCTTTAGTACGGGAAGAAGCCTTCGGGTGACGGTACCGTAAGAATAAGCCACGGCTAACTCTGTGCCAGCAGCCGCGGTAATACAGAGGTGGCAAGCGTTGTTCGGATTTACTGGGCTTAAAGGGCGTGTAGGCGTCCTGATAAGTCAGATGTGGAAGCCCTGGGCTTAACCCAGGAAGTGCATTTGAAACTGTCGGGATTGAGTCGTGCAAGGGAGGGCGGAATTCCTGGTGTAGCGGTGAAATGCGTAGATATCAGGAGGAAGGCCGGTGGTGAAGACGGCCCTCTAGGCAATGACTGACGCTGAGGCGCGAAAGCGTGG…	409	Bacteria_Nitrospirota_Thermodesulfovibrionia_NA_NA_NA_NA	0.0732064	0.027377	0.0918658	0.0390886	0.000708677	0.00122746	0.00101161	0.00202323	0.00119387	0.000225917	0.169189	0.0999572	0.0823076	0.209818	0.145339	0.0727508	0.0914647	0.106714	0.100136	0.0229959	0.0985923	0.0434567	0.069338	0.08022	0.0586198	0.0818283	0.0606397	0.0632532	0.0999671	0.0418169	0.0313308	0.0157114	0	0.00186244	0	0	0.00212603	0.00114838	0.00143907	0.000994154	0	0	0.00404645	0	0	0
25049	TGGGGAATATTGGACAATGGGGGCAACCCTGATCCAGCCATGCCGCGTGAGTGATGAAGGCCCTAGGGTTGTAAAGCTCTTTTGTGCGGGAAGATAATGACGGTACCGCAAGAATAAGCCCCGGCTAACTTCGTGCCAGCAGCCGCGGTAATACGAAGGGGGCTAGCGTTGCTCGGAATCACTGGGCGTAAAGGGTGCGTAGGCGGGTTTTTAAGTCAGGGGTGAAATCCTGGAGCTCAACTCCAGAACTGCCTTTGATACTGAAGATCTTGAGTCCGGGAGAGGTGAGTGGAACTGCGAGTGTAGAGGTGAAATTCGTAGATATTCGCAAGAACACCAGTGGCGAAGGCGGCTCACTGGCCCGGTACTGACGCTGAGGCACGAAAGCGTGGGGAGCAA…	402	Bacteria_Proteobacteria_Alphaproteobacteria_Rhizobiales_Xanthobacteraceae_Bradyrhizobium_NA	0.0728572	0.0202001	0.0400094	0.0142795	0.0682863	0.0101946	0.102206	0.0252239	0.0259851	0.00589982	0.0469969	0.0285592	0.0336713	0.0292769	0.0501614	0.0202086	0.0914647	0.0444642	0.0929833	0.0873844	0.0164321	0.0496648	0.0474418	0.0573	0.0799361	0.0409141	0.0757997	0.0699114	0.0588848	0.0940881	0.0365526	0.0628457	0.0380373	0.029799	0.0799574	0.0611207	0.0637809	0.0264128	0.0316595	0.0198831	0.110885	0.113794	0.0647433	0.119401	0.0574189	0.0533197
31166	TGGGGAATTTTGCGCAATGGACGAAAGTCTGACGCAGCAATACCGCGTGAAGGATGAAGGCCCTTGGGTCGTAAACTTCTGTCAGTGGGGAAGAAATGCCCGTAAGGGAGATGACGGTACCCACAAAGGAAGCACCGGCTAACTCCGTGCCAGCAGCCGCGGTAATACGGAGGGTGCAAGCGTTGTTCGGAATTATTGGGCGTAAAGAGCATGTAGGCGGACTACTAAGTCTGATGTGAAAGCCCGGGGCTCAACCCCGGAAGTGCATTGGATACTGGTCGTCTTGAGTATGGGAGAGGAAAGTGGAATTCCGAGTGTAGGAGTGAAATCCGTAGATATTCGGAGGAACACCAGTGGCGAAGGCGGCTTTCTGGACCAATACTGACGCTGAGATGCGAA…	416	Bacteria_Desulfobacterota_Desulfuromonadia_Desulfuromonadia_or_Geopsychrobacteraceae_Desulfuromusa_NA	0.0712399	0.0229051	0.0409354	0.0382137	0	0	0	0	0	0	0.0140991	0	0.00374125	0.107348	0.0347271	0.14146	0.0374174	0.0578035	0.103712	0.0551902	0.0383415	0.0931214	0.0875848	0.04966	0.0959233	0.0642936	0.0656931	0.0898861	0.0246494	0	0.104436	0.00628457	0	0	0	0	0	0	0	0	0	0	0	0	0	0
7371	TCGAGAATCTTCCGCAATGGGCGAAAGCCTGACGGAGCGACGCCGCGTGCGGGATGAAGGCCTTCGGGTTGTAAACCGCTGTCAGTGGGGAGCAAATCTAGTTTACTAGTTGAGCTATCCGCAGAGGAAGCACAGGCTAAGTTCGTGCCAGCAGCCGCGGTAACACGAACTGTGCGAACGTTATTCGGAATCATTGGGCTTAAAGAGTTCGTAGGCGGCCTGATAAGTTGGGTGTGAAATCCCTCGGCTCAACCGAGGAACTGCGCCCAATACTGTCAGGCTTGAGGGAGACAGAGGTGAGTGGAACTGATGGTGGAGCGGTGAAATGCGTTGATATCATCAGGAACACCGGTGGCGAAAGCGGCTCACTGGGTCTCTTCTGACGCTGAGGAACGAAAG…	414	Bacteria_Planctomycetota_Planctomycetes_Pirellulales_Pirellulaceae_NA_NA	0.0710645	0.0334718	0.0824305	0.0439006	0	0	0.000806764	0.00161353	0.000571229	0.000513402	0.159789	0.0928174	0.0374125	0.297648	0.252093	0.0404171	0.0748347	0.102268	0.0357628	0.0735869	0.10407	0.0931214	0.0401431	0.04966	0.11191	0.0584488	0.0151599	0.0965444	0.0602542	0.0731797	0.0234981	0.0345651	0	0	0	0	0	0	0.000719533	0.000994154	0	0	0	0.00322706	0	0
3549	TAAGGAATATTGGACAATGGGCGAAAGCCTGATCCAGCCATCCCGCGTGCAGGATGACGGCCCTATGGGTTGTAAACTGCTTTTAGATAGGAAGAAACCCCTGGATTCACTCTAGGGCTGACGGTACTATCAGAATAAGCACCGGCTAACTCCGTGCCAGCAGCCGCGGTAATACGGAGGGTGCAAGCGTTATCCGGAATCACTGGGTTTAAAGGGTGCGTAGGCGGGTAGATAAGTCAGAGGTGAAAGCCCGCAGCTTAACTGTGGAATTGCCTTTGATACTGTTTATCTTGAATGAGGTTGAGGTTAGCGGAATGTGACATGTAGCGGTGAAATGCATAGATATGTCATAGAACACCAATTGCGTAGGCAGCTAACTAGGCCTTTATTGACGCTGAG…	423	Bacteria_Bacteroidota_Bacteroidia_Chitinophagales_Saprospiraceae_NA_NA	0.0701082	0.0664387	0.0421798	0.0337769	0	0	0	0	0	0	0.0234984	0.0118997	0.0823076	0.00975895	0.02701	0.109126	0.0914647	0.0133393	0.0894071	0.00459918	0.0164321	0.0124162	0.0875848	0.06112	0.106581	0.0233795	0.202132	0.029962	0.0219106	0.0104542	0.20365	0.00628457	0.00135847	0	0	0	0	0	0	0	0	0	0	0	0.00140046	0
3450	TAAGGAATATTGGACAATGGAGGCAACTCTGATCCAGCCATCCCGCGTGCAGGATGACAGCCCTATGGGTCGTAAACTGCTTTTATATGGGACGAACCGCCTTGATTTATTGGGGTTTGACGGTACCATAAGAATAAGCACCGGCTAACTCCGTGCCAGCAGCCGCGGTAATACGGAGGGTGCAAGCGTTATCCGGAATTACTGGGTTTAAAGGATGCGTAGGCGGGCTAATAAGTCAGAAGTGAAAGCTCACGGCTCAACTGTGGAATTGCTTTTGATACTGTTAGTCTTGAATTAGGTTGAGGTTGGCGGAATGAGTCATGTAGCGGTGAAATGCATAGATATGACTTAGAACACCAATTGCGAAGGCAGCTGACTAGACCTTAATTGACGCTGAGG…	422	Bacteria_Bacteroidota_Bacteroidia_Chitinophagales_Saprospiraceae_NA_NA	0.0691164	0.0395402	0.0833464	0.0452142	0	0	0	0	0	0	0.0140991	0.0475986	0.112238	0.00975895	0.0372995	0.0485005	0.0997797	0.0444642	0.0572205	0.151773	0.0821603	0.062081	0.127728	0.13752	0.0266454	0.0526039	0.0505331	0.0699114	0.0260188	0.0365898	0.0704942	0.021996	0	0	0	0	0	0	0	0	0	0	0	0	0	0
23305	TGGGGAATATTGGACAATGGGCGCAAGCCTGATCCAGCAATGCCGCGTGTGTGAAGAAGGCCTGCGGGTTGTAAAGCACTTTCAGTAGAGAAGAAAAGCCTATGGTTAATACCCGTGGGTCTTGACGTTACCTACAGAAGAAGCTCCGGCTAACTCCGTGCCAGCAGCCGCGGTAATACGGAGGGAGCGAGCGTTAATCGGAATTACTGGGCGTAAAGCGCGCGTAGGCGGCTTTGTAAGTCGGATGTGAAAGCCCTGGGCTTAACCTGGGAATGGCATTCGATACTGCAGAGCTAGAGTATGGTAGAGGGAAGTGGAATTCCGGGTGTAGCGGTGAAATGCGTAGATATCCGGAGGAACACCAGTGGCGAAGGCGACTTCCTGGGCCAATACTGACGC…	427	Bacteria_Proteobacteria_Gammaproteobacteria_Steroidobacterales_Woeseiaceae_Woeseia_NA	0.0689413	0.0523947	0.122148	0.0844383	0	0	0.000806764	0.00161353	0.000382794	0.000663019	0.253783	0.188015	0.0673426	0.156143	0.140195	0.0646674	0.0956222	0.142285	0.0393391	0.0183967	0.158843	0.124162	0.0437924	0.0191	0.0639488	0.140277	0.00505331	0.0466076	0.0506683	0.0261356	0.0104436	0.00628457	0	0	0	0	0	0.00114838	0	0	0	0	0	0.00322706	0	0
11190	TGAGGAATATTGGACAATGGAGGCAACTCTGATCCAGCCATGCCGCGTGCAGGAAGACTGCCCTATGGGTTGTAAACTGCTTTTATACGGGAAGAAACACCCCCTCGTGAGGGGGCTTGACGGTACCGTAAGAATAAGGATCGGCTAACTCCGTGCCAGCAGCCGCGGTAATACGGAGGATCCAAGCGTTATCCGGAATCATTGGGTTTAAAGGGTCCGTAGGTGGATAATTAAGTCAGAGGTGAAAGTCTGCAGCTCAACTGTAGAATTGCCTTTGATACTGGTTATCTTGAATTATTATGAAGTAGTTAGAATATGTAGTGTAGCGGTGAAATGCATAGATATTACATAGAATACCAATTGCGAAGGCAGATTACTAATAATCAATTGACACTGATG…	422	Bacteria_Bacteroidota_Bacteroidia_Flavobacteriales_Flavobacteriaceae_Gaetbulibacter_NA	0.0677796	0.0213304	0.0730572	0.0574346	0.000727627	0.00126029	0	0	0.000811074	0.000736795	0.0187988	0.0166595	0.115979	0.0243974	0.0282962	0.133376	0.0748347	0.0400178	0.0929833	0.0643885	0.0547735	0.0248324	0.131377	0.14898	0.0586198	0.0526039	0.0555864	0.103203	0.0314965	0	0.0339417	0.0125691	0	0.00372488	0	0.00218288	0	0	0.00143907	0.000994154	0	0	0	0	0	0
6752	TCGAGAATCTTCCGCAATGGACGAAAGTCTGACGGAGCGACGCCGCGTGATGGACGAAGGCCCTCGGGTTGTAAACATCTGTCGTAGGGGAGGAAATTTTGACCGATCCTAGGAGGAAGCACAGGCTAAGTTCGTGCCAGCAGCCGCGGTAATACGAACTGTGCGAACGTTATTCGGAATCACTGGGCTTAAAGGGTGCGTAGGCGGGCAGGTAGGTCAGATGTGAAAGCCCACGGCTCAACCGTGGAATTGCGTTTGAAACCACTTGTCTTGAGGGGATCAGAGGAGAGCGGAACTGATGGTGGAGCGGTGAAATGCGTTGATATTATCAGGAACACCGGTGGCGAAGGCGGCTCTCTGGGATCTTTCTGACGCTGAGGCACGAAAGCTAGGGGAGCG…	403	Bacteria_Planctomycetota_Planctomycetes_Pirellulales_Pirellulaceae_Blastopirellula_NA	0.0677097	0.0381655	0.0788683	0.0459477	0.000888415	0.00153878	0.00206527	0.00238575	0.000479689	0.000830845	0.0892941	0.0951973	0.130944	0.0536742	0.0720266	0.121251	0.128882	0.102268	0.0500679	0.0229959	0.131456	0.0124162	0.0583899	0.03438	0.101252	0.0409141	0.0353732	0.0599241	0.0178024	0.00522712	0.0365526	0.00942685	0.00135847	0.00186244	0.00266525	0	0	0	0.00143907	0	0	0.00421461	0.00404645	0	0	0
6889	TCGAGAATCTTCCGCAATGGACGAAAGTCTGACGGAGCGACGCCGCGTGCGGGATGAAGGCCTTCGGGTTGTAAACCGCTGTCATAGGGGAGGAAATTTTGACCGATCCTAAGAGGAAGCACAGGCTAAGTTCGTGCCAGCAGCCGCGGTAATACGAACTGTGCGAACGTTATTCGGAATCACTGGGCTTAAAGGGTGCGTAGGCGGCTATGAAGGTCAGGTGTGAAATCCCACGGCTCAACCGTGGAACTGCGCCTGAAACCACATAGCTTGAGGAAGTCAGAGGTAAGCGGAACTGATGGTGGAACGGTGAAATGTGTTGATATCATCAGGAACACCGGTGGCGAAAGCGGCTTACTGGGACTTTTCTGACGCTGAGGCACGAAAGCTAGGGGAGCG…	403	Bacteria_Planctomycetota_Planctomycetes_Pirellulales_Pirellulaceae_Blastopirellula_NA	0.0676843	0.0423834	0.0816935	0.0479974	0	0	0	0	0	0	0.0798947	0.173735	0.0523776	0.0536742	0.115757	0.0444588	0.120567	0.128946	0.0321865	0.050591	0.10407	0.0869133	0.0328443	0.04202	0.0905942	0.0701385	0.0151599	0.0332912	0.0383436	0.0522712	0.0026109	0.00628457	0.00135847	0	0	0	0	0	0	0	0	0	0	0	0	0
7005	TCGAGAATCTTCCGCAATGGACGAAAGTCTGACGGAGCGACGCCGCGTGGTGGATGAAGCCCTTAGGGGCGTAAACACCTTTTATGAAGGAGGAATTTTATTGACGTTACTTCATGAATAAGGGGCTCCCAACTCTGTGCCAGCAGGAGCGGTAATACAGAGGCCCCAAGCATTATCCGGATTCACTGGGCGTAAAGGGTCCGTAGGCGGTGTTATTAGTCGGGTGTTAAATCCTGGGGCTCAACCCCAGACTCGCATTCGAAACGGTAACACTAGAAGAAGTAAGAGGTGAGCAGAACTCTCGGTGTAGGGGTGAAATCCGTTGATATCGAGGGGAATACCAAATGCGAAGGCAGCTCACTGGTACTTTCTTGACGCTGAGGGACGAAAGCATGGGTA…	406	Bacteria_Patescibacteria_Parcubacteria_Candidatus_Kaiserbacteria_NA_NA_NA	0.0670797	0.0782045	0.0154599	0.0242521	0	0	0	0	0	0	0	0.069018	0.014965	0.0243974	0.0218652	0	0	0.0711427	0	0.0689877	0.00547735	0	0.00729874	0.01146	0.0213163	0.187036	0.00505331	0.183101	0.00547765	0.00522712	0.0026109	0.00314228	0	0	0	0	0	0	0	0	0	0	0	0	0	0
8334	TGAGGAATATTGCACAATGGAGGAAACTCTGATGCAGCAACGCCGCGTGGAGGATGACGCATTTCGGTGTGTAAACTCCTTTTATAAGGGAAGAAAATGACGGTACCTTATGAATAAGCACCGGCTAACTCCGTGCCAGCAGCCGCGGTAATACGGAGGGTGCAAGCGTTACTCGGAATCACTGGGCGTAAAGGACACGTAGGCGGGATGCCAAGTCTGATGTGAAATCCTATGGCTCAACCATAGAACTGCATTGGAAACTGGTAACCTAGAGTATGGGAGGGGGAGATGGAATTAGTGGTGTAGGGGTAAAATCCGTAGATATCACTAGGAATACCGAAAGCGAAGGCGATCTCCTGGAACAATACTGACGCTAAGGTGTGAAAGCGTGGGGAGCAA…	402	Bacteria_Campilobacterota_Campylobacteria_Campylobacterales_Sulfurimonadaceae_Sulfurimonas_NA	0.066959	0.0505775	0.0440832	0.0279304	0	0	0	0	0.00689545	0.00523906	0.00939938	0.035699	0.0598601	0.0341563	0.0244376	0.0323337	0.00831497	0.00444642	0.110865	0.11498	0.0383415	0.0124162	0.0802861	0.07258	0.0692779	0.122742	0.0151599	0.0898861	0.0109553	0.0836339	0.0104436	0.216817	0.0054339	0.0223493	0	0	0	0.00344515	0.0043172	0.012924	0	0	0	0	0	0.00077275
28246	TGGGGAATCTTGCGCAATGGGCGAAAGCCTGACGCAGCAACGCCGCGTGAGCGATGAAGGTCTTCGGATCGTAAAGCTCTGTCAAGTGGGAAGAAAAAAATGACGGTACCACTAGAGGAAGCCCCGGCTAACTTCGTGCCAGCAGCCGCGGTAATACGAAGGGGGCAAGCGTTGTTCGGAATTATTGGGCGTAAAGCGTATGTAGGTGGTCTTTCAAGTCAGACGTGTAAGCCCTCGGCTCAACCGAGGAATTGCGTTTGAAACTGATTGACTTGAGTATAGGAGAGGAAAGCGGAATTCCCAGTGTAGCGGTGAAATGCGTTGATATTGGGAAGAACACCGGTGGCGAAGGCGGCTTTCTGGCCTATTACTGACACTGAGATACGAAAGCTAGGGGAG…	405	Bacteria_Nitrospinota_Nitrospinia_Nitrospinales_Nitrospinaceae_Nitrospina_NA	0.0666716	0.0585428	0.0786761	0.0589634	0	0	0.00105365	0.0021073	0.000622639	0.00058029	0.0281981	0.0309391	0.11972	0.0585537	0.0681681	0.695174	0.0873072	0.0444642	0.0965596	0.0137975	0.10407	0.0124162	0.17517	0.08022	0.0692779	0.0116898	0.186973	0.0233038	0.0383436	0.00522712	0.0678833	0.00314228	0	0	0	0	0	0.00114838	0.000719533	0	0	0.00421461	0	0	0	0
11870	TGAGGAATATTGGACAATGGGCGAGAGCCTGATCCAGCCATGCCGCGTGCAGGAAGACTGCCCTATGGGTTGTAAACTGCTTTTATATAGGAAGAAACCTTTCCACGTGTGGAAAGCTGACGGTACTATAAGAATAAGGATCGGCTAACTCCGTGCCAGCAGCCGCGGTAATACGGAGGATCCAAGCGTTATCCGGAATCATTGGGTTTAAAGGGTCCGTAGGTGGATAATTAAGTCAGGGGTGAAAGTCTGCAGCTCAACTGTAGAATTGCCTTTGATACTGGTTATCTTGAATTATTGTGAAGTGGTTAGAATATGTAGTGTAGCGGTGAAATGCATAGATATTACATAGAATACCAATTGCGAAGGCAGATCACTAACAATATATTGACACTGATG…	422	Bacteria_Bacteroidota_Bacteroidia_Flavobacteriales_Flavobacteriaceae_Winogradskyella_NA	0.0664575	0.0398621	0.0438497	0.0179521	0	0	0	0	0.000479689	0.000830845	0.0281981	0.0380789	0.0486363	0.0585537	0.0501614	0.0363754	0.0873072	0.084482	0.0751019	0.124178	0.0383415	0.0744971	0.0218962	0.0573	0.0639488	0.0116898	0.00505331	0.0798988	0.380697	0.0993152	0.0313308	0.0754148	0	0	0	0	0	0	0.00143907	0	0	0	0	0	0	0
622	CAGGGAATCTTCCACAATGGGCGAAAGCCTGATGGAGCGACGCCGCGTGAGGGATGAAGGCTTTAGGGTCGTAAACCTCTTTTCTCAGGGAAGAGCAAGGACGGTACCTGAGGAATAAGTGACGGCTAACTACGTGCCAGCAGCCGCGGTAATACGTAGGTCACAAATGTTATCCGGAATTATTGGGCGTAAAGGGTCCGTAGGCGGTTCGGTAAGTCTCCTGTGAAATCTTCAGGCTCAACTTGAAGAGGTCGGGGGATACTGCTGAACTTGAGACAGACAGAGGCAAATGGAATTCCCGGTGTAGTGGTGAAATGCGTAGATATCGGGAGGAACACCAGTGGCGAAAGCGGTTTGCTGGGTCTGTTCTGACGCTGAGGGACGAAAGCGTGGGTAGCA…	403	Bacteria_Chloroflexi_Dehalococcoidia_SAR202_clade_NA_NA_NA	0.066286	0.030762	0.0929375	0.10925	0.0239635	0.030854	0.0779755	0.0183027	3.50726	0.63337	0.0328978	0.0142796	0.0411538	0.0243974	0.0501614	0.198044	0.0582048	0.0666963	0.0929833	0.0321943	0.0219094	0.0372486	0.270053	0.23302	0.11191	0.0175346	0.080853	0.0699114	0.0794259	0.0731797	0.109658	0.0377074	3.31604	2.22934	0.00799574	0.00436576	0.0595289	2.78598	3.76316	3.97264	0.100154	0.0590045	0.0849755	0.0677682	0.00700231	0.00386375
12788	TGAGGAATATTGGGCAATGGAGGCAACTCTGACCCAGCCATGCCGCGTGCAGGAAGACGGCCCTACGGGTTGTAAACTGCTTTTATTTGGGAAGAAACCCCTTTACGTGTAAAGGGCTGACGGTACCAAACGAATAAGCACCGGCTAACTCCGTGCCAGCAGCCGCGGTAATACGGAGGGTGCAAGCGTTATCCGGATTTATTGGGTTTAAAGGGTCCGTAGGCGGACCAATAAGTCAGTGGTGAAATCTTTCGGCTCAACCGGAAAACTGCCATTGATACTGTTGGTCTTGAATATGTTTGAAGTGGGCGGAATATGGCATGTAGCGGTGAAATGCATAGATATGCCATAGAACACCGATAGCGAAGGCAGCTCACTAAGCCATAATTGACGCTAATG…	422	Bacteria_Bacteroidota_Bacteroidia_Flavobacteriales_Crocinitomicaceae_NA_NA	0.066093	0.0427218	0.0904387	0.0771596	0	0	0	0	0.000382794	0.000663019	0.122192	0.228474	0.0187063	0.18542	0.186498	0.0525422	0.0873072	0.1245	0.0357628	0.0183967	0.142411	0.0434567	0.0510912	0.02674	0.106581	0.0993629	0.0202132	0.0366203	0.0739483	0.0104542	0	0.00628457	0.00135847	0	0	0	0	0.00114838	0	0	0	0	0	0	0	0
17908	TGGGGAATATTGCACAATGGGCGAAAGCCTGATGCAGCCATGCCGCGTGTGTGAAGAAGGCCTTCGGGTTGTAAAGCACTTTCAGTTGTGAGGAAAGGGATGTAGTTAATAGCTGCATCCTATGACGTTAGCAACAGAAGAAGCACCGGCTAACTCCGTGCCAGCAGCCGCGGTAATACGGAGGGTGCGAGCGTTAATCGGAATTACTGGGCGTAAAGCGTGCGTAGGCGGTTTGTTAAGCAAGATGTGAAAGCCCAGGGCTCAACCTTGGAACTGCATTTTGAACTGGCAAACTAGAGTACTGTAGAGGGTGGTGGAATTTCCAGTGTAGCGGTGAAATGCGTAGAGATTGGAAGGAACATCAGTGGCGAAGGCGGCCACCTGGACAGATACTGACGC…	427	Bacteria_Proteobacteria_Gammaproteobacteria_Alteromonadales_Colwelliaceae_Colwellia_NA	0.0659139	0.103763	0.000671384	0.00177632	0.17954	0.0120977	0	0	0	0	0.00469969	0	0	0	0	0	0.220347	0.0177857	0.243187	0.0459918	0	0	0	0	0	0	0	0	0.00136941	0	0	0	0.00135847	0	0.178571	0.192094	0.167956	0	0	0	0	0	0	0	0	0
3480	TAAGGAATATTGGACAATGGAGGCAACTCTGATCCAGCCATCCCGCGTGTAGGAAGACTGCCCTATGGGTTGTAAACTACTTTTAGATAGGAAGAACAGCAGACACTTGTGTTTGCCTGACGGTACTATCAGAATAAGCACCGGCTAACTCCGTGCCAGCAGCCGCGGTAATACGGAGGGTGCAAGCGTTATCCGGAATCACTGGGTTTAAAGGGTGCGTAGGCGGCCTGGTAAGTCAGAGGTGAAATACACGAGCTTAACTGGTGAATTGCCTTTGAAACTATCAAGCTAGAATTATGTTGAGGTCAGCGGAATGAGTCATGTAGCGGTGAAATGCATAGATATGACTTAGAACACCAATTGCGTAGGCAGCTGGCTAGGCATTAATTGACGCTGAGG…	422	Bacteria_Bacteroidota_Bacteroidia_Chitinophagales_Saprospiraceae_NA_NA	0.0658753	0.0291927	0.0724453	0.061276	0	0	0.00101161	0.00202323	0	0	0.0140991	0.0071398	0.0710838	0.0439153	0.0514476	0.14146	0.0457323	0.0400178	0.0929833	0.105781	0.0602509	0.0496648	0.178819	0.12606	0.0799361	0.0233795	0.0859063	0.0532659	0.0451906	0.00522712	0.253257	0.0125691	0	0	0	0	0	0	0	0	0	0	0.00404645	0	0	0.00077275
8461	TGAGGAATATTGCACAATGGGGGAAACCCTGATGCAGCAACGCCGCGTGGAGGATGACGCATTTCGGTGTGTAAACTCCTTTTATGAGTCAAGAAAATGACGGTAGCTCATGAATAAGCACCGGCTAACTCCGTGCCAGCAGCCGCGGTAATACGGAGGGTGCAAGCGTTATTCGGAATCACTGGGCGTAAAGGACGCGTAGGCGGGATGCCAAGTCTGATGTGAAATCCTATGGCTCAACCATAGAACTGCATTGGAAACTGGTAACCTAGAGTATGGGAGGGGGAGATGGAATTAGTGGTGTAGGGGTAAAATCCGTAGATATCACTAGGAATACCGAAAGCGAAGGCGATCTCCTGGAACAATACTGACGCTAAGGCGTGAAAGCGTGGGGAGCAA…	402	Bacteria_Campilobacterota_Campylobacteria_Campylobacterales_Sulfurimonadaceae_Sulfurimonas_NA	0.0657358	0.048078	0.0548809	0.0291291	0	0	0.00089423	0.00178846	0.000811074	0.000736795	0.0516966	0.0594983	0.0785664	0.0487948	0.0321548	0.0242503	0.0207874	0.0311249	0.0357628	0.0827853	0.0164321	0.0310405	0.0437924	0.10314	0.0532907	0.151967	0.0303199	0.119848	0.00273883	0.00522712	0.0287199	0.00314228	0.00271695	0	0	0	0	0	0.00143907	0.000994154	0.00357692	0	0	0	0	0
8495	TGAGGAATATTGCACAATGGGGGCAACCCTGATGCAGCAACGCCGCGTGGAGGATGAAGGCTTCGGTTGTAAACTCCTTTTCTGGGGGAAGAGAACGGACGGTACCCCAGGAATAAGTCACGGCTAACTACGTGCCAGCAGCCGCGGTAATACGTAGGTGGCGAGCGTTATCCGGAATTACTGGGCGTAAAGCGCGCGCAGGCGGTTGGATAAGTTTGGCGTGAAAGCTCCCGGCTTAACTGGGAGAGGTCGTTGAAAACTGTTCAACTTGAGGTAGTGAGAGGGGTACGGAATTCCAGGTGTAGTGGTGGAATGCGTAGATATCTGGAGGAACATCAGTGGCGAAAGCGGTACCCTGGCATTTACCTGACGCTCATGTGCGAAAGCGTGGGGAGCGAA…	401	Bacteria_Chloroflexi_Anaerolineae_Caldilineales_Caldilineaceae_NA_NA	0.065519	0.0354727	0.0668263	0.0326301	0	0	0	0	0.000239844	0.000415423	0.0422972	0.0761578	0.0710838	0.102469	0.140195	0.0889176	0.0498898	0.106714	0.0429154	0.11038	0.0985923	0.111746	0.0182468	0.04966	0.0213163	0.0993629	0.0303199	0.0632532	0.0753177	0.0209085	0.0182763	0.0251383	0	0	0	0	0	0	0.000719533	0	0	0	0	0	0	0
25657	TGGGGAATCTTAGACAATGGGCGAAAGCCTGATCTAGCGATGCCGCGTGAGTGAAGAAGGCCTTAGGGTCGTAAAACTCTTTCGCCAGAGATGATAATGACAGTATCTGGTAAAGAAACCCCGGCTAACTCCGTGCCAGCAGCCGCGGTAATACGGAGGGGGTTAGCGTTGTTCGGAATTACTGGGCGTAAAGCGCACGTAGGCGGACTGATCAGTTAGAGGTGAAATCCCAGGGCTCAACCCTGGAACTGCCTTTAATACTGTCAGTCTAGAGATCGAGAGAGGTGAGTGGAATTCCAAGTGTAGAGGTGAAATTCGTAGATATTTGGAGGAACACCAGTGGCGAAGGCGGCTCACTGGCTCGATACTGACGCTGAGGTGCGAAAGCGTGGGGAGCAA…	402	Bacteria_Proteobacteria_Alphaproteobacteria_Rhodobacterales_Rhodobacteraceae_Roseobacter_clade_NAC11-7_lineage_NA	0.064665	0.0375112	0.0339855	0.0220161	0.000888415	0.00153878	0	0	0.000382794	0.000663019	0.0187988	0.0499786	0.00748251	0.0341563	0.0643095	0.028292	0.0332599	0.0755892	0.0429154	0.128777	0.0273868	0.0744971	0.0291949	0.03056	0.0373035	0.0993629	0.0202132	0.0798988	0.00684706	0.0365898	0.0287199	0.0157114	0	0	0.00266525	0	0	0.00114838	0	0	0	0	0	0	0.00140046	0
11147	TGAGGAATATTGGACAATGGAGGCAACTCTGATCCAGCCATGCCGCGTGCAGGAAGACTGCCCTATGGGTTGTAAACTGCTTTTATACAGGAAGAAACGCATTCACGTGTGAGTGTTTGACGGTACTGTAAGAATAAGGATCGGCTAACTCCGTGCCAGCAGCCGCGGTAATACGGAGGATCCGAGCGTTATCCGGAATCATTGGGTTTAAAGGGTCCGTAGGCGGGTTTATAAGTCAGTGGTGAAAGTTTGCGGCTTAACCGTAAAATTGCCATTGATACTGTAGATCTTGAATTAGTGTGAAGTGGTTAGAATGTGTAGTGTAGCGGTGAAATGCATAGATATTACACAGAATACCAATTGCGAAGGCAGATCACTAACACTATATTGACGCTGAGG…	422	Bacteria_Bacteroidota_Bacteroidia_Flavobacteriales_Flavobacteriaceae_Ulvibacter_NA	0.0646429	0.0389245	0.0809313	0.0360766	0.00177683	0.00307756	0.00089423	0.00178846	0.000382794	0.000663019	0.108093	0.0499786	0.14965	0.0780716	0.0553062	0.125293	0.0914647	0.0755892	0.0679494	0.0229959	0.0712056	0.0496648	0.0729874	0.06494	0.11724	0.0175346	0.101066	0.0233038	0.039713	0.0104542	0.0939923	0.00314228	0	0	0.00533049	0	0	0.00114838	0	0	0.00357692	0	0	0	0	0
8428	TGAGGAATATTGCACAATGGGCGCAAGCCTGATGCAGCAACGCCGCGTGGAGGATGACGCATTTCGGTGTGTAAACTCCTTTTATCAGAGAAGAAAATGACGGTATCTGATGAATAAGCGCCGGCTAACTCCGTGCCAGCAGCCGCGGTAATACGGAGGGCGCAAGCGTTACTCGGAATCACTGGGCGTAAAGGACGCGTAGGCGGGTTGGTCAGTCAGGTGTGAAATCCTACAGCTCAACTGTAGAACTGCACTTGAAACTGCCAACCTAGAGTATGGGAGGGGGAGATGGAATTAGTGGTGTAGGGGTAAAATCCGTAGATATCACTAGGAATACCGAAAGCGAAGGCGATCTCCTGGAACATTACTGACGCTGAGGCGTGAAAGCGTGGGGAGCAA…	402	Bacteria_Campilobacterota_Campylobacteria_Campylobacterales_Sulfurimonadaceae_Sulfurimonas_NA	0.0644094	0.0501074	0.0507058	0.0513059	0.000888415	0.00153878	0	0	0.000331385	0.000573975	0.136291	0.0880575	0.00374125	0.258612	0.156915	0.0444588	0.0831497	0.111161	0.0500679	0.0183967	0.0273868	0.0807052	0.00729874	0.01146	0.0479616	0.157812	0.0101066	0.0366203	0.0273883	0.00522712	0	0.00628457	0	0	0.00266525	0	0	0	0	0.000994154	0	0	0	0	0	0.00077275
3434	TAAGGAATATTGGACAATGGAGGCAACTCTGATCCAGCCATCCCGCGTGAAGGATGACTGCCCTATGGGTTGTAAACTTCTTTTAGACAGGAAGAATAGCTATGATTTATCATAGTATGACGGTACTGTCAGAATAAGCACCGGCTAACTCCGTGCCAGCAGCCGCGGTAATACGGAGGGTGCAAGCGTTATCCGGAATCACTGGGTTTAAAGGGTGCGTAGGCGGCCTGACAAGTCAGAGGTGAAATACACGAGCTTAACTGGTGAATTGCCTTTGAAACTGTCAAGCTAGAATTATGTTGAGGTTAGCGGAATGAGTCATGTAGCGGTGAAATGCATAGATATGACTTAGAACACCAATTGCGTAGGCAGCTAGCTAGGCATACATTGACGCTGAGG…	422	Bacteria_Bacteroidota_Bacteroidia_Chitinophagales_Saprospiraceae_NA_NA	0.0643103	0.0282366	0.0547581	0.0335658	0	0	0	0	0.000239844	0.000415423	0.00939938	0.035699	0.0486363	0.0341563	0.0231514	0.0565839	0.0582048	0.0266785	0.0679494	0.0781861	0.093115	0.0248324	0.0875848	0.08404	0.0639488	0.0642936	0.0353732	0.119848	0.136941	0.0313627	0.0365526	0.0377074	0	0	0	0	0	0	0.000719533	0	0	0	0	0	0	0.00077275
10876	TGAGGAATATTGGACAATGGAGGCAACTCTGATCCAGCCATGCCGCGTGCAGGAAGACTGCCCTATGGGTTGTAAACTGCTTTTATACAGGAAGAAACACTCCCTCGTGAAGGGAGCTTGACGGTACTGTAAGAATAAGGATCGGCTAACTCCGTGCCAGCAGCCGCGGTAATACGGAGGATCCAAGCGTTATCCGGAATCATTGGGTTTAAAGGGTCCGTAGGTGGATAATTAAGTCAGAGGTGAAAGTCTGCCGCTCAACGGTAGAATTGCCTTTGATACTGGTTATCTTGAATTATTATGAAGTAGTTAGAATATGTAGTGTAGCGGTGAAATGCATAGATATTACATAGAATACCAATTGCGAAGGCAGATTACTAATAATCAATTGACACTGAT…	423	Bacteria_Bacteroidota_Bacteroidia_Flavobacteriales_Flavobacteriaceae_Gaetbulibacter_NA	0.0642975	0.0300383	0.0625359	0.042769	0.000727627	0.00126029	0	0	0.00281658	0.00261163	0.0234984	0.0166595	0.123461	0.0341563	0.0334409	0.101043	0.0706773	0.0444642	0.110865	0.0597894	0.0492962	0.0372486	0.0729874	0.1146	0.0532907	0.0292244	0.10612	0.0399494	0.0301271	0.0261356	0.0339417	0.0125691	0.00135847	0.00372488	0	0.00218288	0	0.00574191	0.000719533	0.00198831	0	0	0	0	0	0
6843	TCGAGAATCTTCCGCAATGGACGAAAGTCTGACGGAGCGACGCCGCGTGATTGATGACGCTCTTCGGAGTGTAAAGATCTTTTATATGGGAAGAAGTTTATTGACGGTACCATATGAATAAGGGGCTCCTAAACTCGTGCCAGCAGGAGCGGTAATACGAGTGCCCCAAGCGTTACCCGGATTCACTGGGCGTAAAGGGTACGTAGGCGGCATAGTTAGTCGATTGTTAAAGCACCAGGCTCAACCTGGGACAGGCAATCGAAACGGCTAAGCTAGAGGATGTGAGAGGTGAGTGGAACTCATGGTGTAGGGGTGAAATCCGTTGATATCATGGGGAACACCAAAAGCGAAGGCAACTCACTGGCACATTCCTGACGCTGAGGTACGAAAGCGTGGGTA…	406	Bacteria_Patescibacteria_Parcubacteria_Candidatus_Kaiserbacteria_NA_NA_NA	0.0641847	0.0758923	0.0664846	0.0394496	0	0	0	0	0.000331385	0.000573975	0.0563963	0.0118997	0.0710838	0.0195179	0.0180067	0.0606257	0.0873072	0.0177857	0.0679494	0	0.142411	0.0496648	0.0766367	0.0573	0.0479616	0.0116898	0.237506	0.0432785	0.0424518	0	0.240203	0.00314228	0	0	0	0	0	0	0	0.000994154	0	0	0	0	0	0
16212	TGAGGAATTTTGCGCAATGGGCGAAAGCCTGACGCAGCAACGCCGCGTGAGTGATGAAGGCTTTCGGGTCGTAAAGCTCTGTCAAGTGGGAAGAACCTGCAGTATGTTAATACCATATTGCACTGACGGTACCACTGAAGGAAGCACCGGCTAACTCCGTGCCAGCAGCCGCGGTAATACGGGGGGTGCAAGCGTTATTCGGAATCATTGGGCGTAAAGGGCACGCAGGCGGCCTGATAAGTCAGATGTGAAAGCCCGGGGCTTAACCCCGGAAGTGCATTTGATACTGTCAGGCTTGAGTATGGGAGAGGGAAGTGGAATTCCTGGTGTAGAGGTGAAATTCGTAGATATCAGGAGGAACACCGGTGGCGAAGGCGACTTCCTGGACCAATACTGACG…	428	Bacteria_Desulfobacterota_Desulfobacteria_Desulfobacterales_Desulfosarcinaceae_Desulfosarcina_NA	0.0641692	0.0560592	0.0456904	0.0404009	0	0	0.00105365	0.0021073	0	0	0.0375975	0.069018	0.014965	0.102469	0.145339	0.0121251	0.0457323	0.146732	0.0178814	0.0689877	0.115024	0.068289	0.00729874	0.00764	0.0213163	0.146122	0	0.0665823	0.0314965	0.0104542	0	0.00314228	0.00135847	0	0	0	0	0	0	0	0	0.00421461	0	0	0	0.00077275
21431	TGGGGAATATTGCGCAATGGGGGAAACCCTGACGCAGCCATGCCGCGTGTGTGATGAAGGCTTTCGAGTCGTAAAGCACTGTCGAGGGGGAAGAAGTTCTGACGGTACCCCTCAAGAAAGCACCGGCTAACTCCGTGCCAGCAGCCGCGGTAATACGGAGGGTGCAAGCGTTGCTCGGAATCACTGGGCGTAAAGCGTACGCAGGCGGGACGTTAAGTCGGATGTGAAAGCCCGGGGCTCAACCCCGGAACTGCATTCGAAACTGGCGACCTAGAGTATGGGAGAGGAGAGCGGAATTCCTGGTGTAGAGGTGAAATTCGTAGATATCAGGAGGAACACCCGTGGCGAAAGCGGCTCTCTGGCCCAATACTGACGCTCATGTACGAAAGCGTGGGTAGC…	404	Bacteria_Bdellovibrionota_Bdellovibrionia_Bdellovibrionales_Bdellovibrionaceae_OM27_clade_NA	0.0639288	0.0367437	0.0462904	0.0125366	0	0	0.000806764	0.00161353	0.000239844	0.000415423	0.0563963	0.0499786	0.0374125	0.0731922	0.0861747	0.0404171	0.0374174	0.0578035	0.0500679	0.11498	0.0328641	0.062081	0.0547405	0.03056	0.0426326	0.105208	0.0101066	0.0932153	0.016433	0.0627254	0.0182763	0.0502765	0.00135847	0	0	0	0	0	0.000719533	0	0	0	0	0.00322706	0	0
26353	TGGGGAATCTTAGACAATGGGGGAAACCCTGATCTAGCCATGCCGCGTGAGTGAAGAAGGCCTTAGGGTTGTAAAGCTCTTTCAACGGTGAAGATAATGACGGTAGCCGTAGAAGAAGTCCCGGCTAACTCCGTGCCAGCAGCCGCGGTAAGACGGAGGGGACTAGCGTTGTTCGGAATTACTGGGCGTAAAGCGCGCGTAGGCGGGCTGGAAAGTCAGAGGTGAAATCCCGGGGCTCAACCCCGGAACTGCCTTTGAAACTTCCAGTCTTGAGTCCGGAAGAGGTGAGTGGAATTCCGAGTGTAGAGGTGAAATTCGTAGATATTCGGAAGAACACCAGTGGCGAAGGCGGCTCACTGGTCCGGTACTGACGCTGAGGTGCGAAAGCGTGGGGAGCAA…	402	Bacteria_Proteobacteria_Alphaproteobacteria_Rhodobacterales_Rhodobacteraceae_NA_NA	0.063616	0.0339527	0.0490527	0.0203597	0	0	0	0	0	0	0.0469969	0.0285592	0.0860489	0.0780716	0.0913195	0.0889176	0.0748347	0.0311249	0.121594	0.0827853	0.0383415	0.0310405	0.0474418	0.06494	0.0905942	0.0292244	0.0454798	0.0332912	0.02328	0.0156814	0.0574398	0.0251383	0	0	0	0	0	0	0	0	0	0	0	0	0	0.0015455
19216	TGGGGAATATTGCACAATGGGGGAAACCCTGATGCAGCAACGCCGCGTGAGTGATGACGGTCTTCGGATTGTAAAGCTCTGTCTTCAGGGACGATAATGACGGTACCTGAGGAGGAAGCCACGGCTAACTACGTGCCAGCAGCCGCGGTAATACGTAGGTGGCAAGCGTTGTCCGGATTTACTGGGCGTAAAGGGAGCGTAGGTGGATATTTAAGTGGGATGTGAAATACTCGGGCTTAACCTGGGTGCTGCATTCCAAACTGGATATCTAGAGTGCAGGAGAGGAAAGTAGAATTCCTAGTGTAGCGGTGAAATGCGTAGAGATTAGGAAGAATACCAGTGGCGAAGGCGACTTTCTGGACTGTAACTGACACTGAGGCTCGAAAGCGTGGGGAGCAA…	402	Bacteria_Firmicutes_Clostridia_Clostridiales_Clostridiaceae_Clostridium_sensu_stricto_1_NA	0.0634814	0.0213713	0.0473315	0.00927303	0.0588543	0.0028433	0.103038	0.0335218	0.035098	0.00490499	0.0422972	0.0380789	0.0523776	0.0975895	0.0411581	0.0363754	0.0873072	0.0355714	0.100136	0.0551902	0.0438188	0.0496648	0.0401431	0.06494	0.0532907	0.0642936	0.0454798	0.0665823	0.0438212	0.0784068	0.0574398	0.0502765	0.0298864	0.0279366	0.0559701	0.0589378	0.0616549	0.0321547	0.032379	0.0407603	0.146654	0.10958	0.0687897	0.0871305	0.0406134	0.043274
22282	TGGGGAATATTGGACAATGGGCGAAAGCCTGATCCAGCCATGCCGCGTGAGTGAAGAAGGCCTTAGGGTTGTAAAGCTCTTTCACCGATGAAGATAATGACTGTAGTCGGAGAAGAAGCCCCGGCTAACTTCGTGCCAGCAGCCGCGGTAATACGAAGGGGGCTAGCGTTGTTCGGAATTACTGGGCGTAAAGCGCGCGTAGGCGGATACTTAAGTCAGTGGTGAAATCCCGAGGCTCAACCTCGGAACTGCCTTTGATACTGGGTATCTTGAGTTCGAGAGAGGTAAGTGGAATTCCGAGTGTAGAGGTGAAATTCGTAGATATTCGGAGGAACACCAGAGGCGAAGGCGGCTTACTGGCTCGATACTGACGCTGAGGCGCGAAAGCGTGGGGAGCAA…	402	Bacteria_Proteobacteria_Alphaproteobacteria_Rhizobiales_Rhizobiaceae_Cohaesibacter_NA	0.0630415	0.0666669	0.0649521	0.0648256	0	0	0	0	0	0	0.0140991	0	0.014965	0.00975895	0.0231514	0.0565839	0.0498898	0.0222321	0.0393391	0	0.0547735	0.167619	0.0656886	0.13752	0.165201	0.0292244	0.171813	0.0266329	0.0246494	0.0104542	0.172319	0.00628457	0.00135847	0.00186244	0	0	0	0	0	0	0	0	0	0	0	0
6920	TCGAGAATCTTCCGCAATGGACGAAAGTCTGACGGAGCGACGCCGCGTGCTGGATGAAGGCCCTCGGGTTGTAAACAGCTGTCGTAGGGGAGGAAATTTTGACCGATCCTAGGAGGAAGCACAGGCTAAGTTCGTGCCAGCAGCCGCGGTAATACGAACTGTGCAAACGTTATTCGGAATCACTGGGCTTAAAGGGTGCGTAGGCGGGTTTGTAGGTCAGATGTGAAATCCCACGGCTCAACCGTGGAATTGCGTTTGAAACCATGAGCCTTGAGGGGATCAGAGGAGAGCGGAACTGATGGTGGAGCGGTGAAATGCGTTGATATTATCAGGAACACCGGTGGCGAAAGCGGCTCTCTGGGATCTTTCTGACGCTGAGGCACGAAAGCTAGGGGAGCG…	403	Bacteria_Planctomycetota_Planctomycetes_Pirellulales_Pirellulaceae_Blastopirellula_NA	0.0627812	0.017661	0.0359466	0.0262777	0	0	0	0	0.000571229	0.000513402	0.0140991	0.0166595	0.0636013	0.0341563	0.0604509	0.14146	0.0374174	0.0933748	0.0536442	0.0597894	0.0273868	0.0062081	0.0510912	0.07258	0.0639488	0.046759	0.0707464	0.0765697	0.0178024	0.0418169	0.0496071	0.0125691	0	0	0	0	0	0	0.000719533	0.000994154	0	0	0	0	0	0
8364	TGAGGAATATTGCACAATGGAGGAAACTCTGATGCAGCAACGCCGCGTGGAGGATGACGCATTTCGGTGTGTAAACTCCTTTTATGAGTCAAGAAAATGACGGTAGCTCATGAATAAGCACCGGCTAACTCCGTGCCAGCAGCCGCGGTAATACGGAGGGTGCAAGCGTTATTCGGAATCACTGGGCGTAAAGGACGCGTAGGCGGGATGCCAAGTCTGATGTGAAATCCTATGGCTTAACCATAGAACTGCATTGGAAACTGGTAACCTAGAGTATGGGAGGGGGAGATGGAATTAGTGGTGTAGGGGTAAAATCCGTAGATATCACTAGGAATACCGAAAGCGAAGGCGATCTCCTGGAACAATACTGACGCTAAGGCGTGAAAGCGTGGGGAGCAA…	402	Bacteria_Campilobacterota_Campylobacteria_Campylobacterales_Sulfurimonadaceae_Sulfurimonas_NA	0.0624546	0.036847	0.0657222	0.0411599	0.00141735	0.00245493	0.00101161	0.00202323	0.0043814	0.00296026	0.0375975	0.0380789	0.0636013	0.0487948	0.0411581	0.0727508	0.0374174	0.0222321	0.0643731	0.0873844	0.093115	0.0124162	0.135027	0.08022	0.0586198	0.134432	0.0252666	0.0699114	0.00410824	0.0574983	0.0417744	0.0659879	0.0054339	0.0186244	0	0	0.00425206	0.00114838	0.00503673	0.00695908	0	0	0.00404645	0	0	0.00077275
7566	TCGAGAATCTTCGGCAATGGACGAAAGTCTGACCGAGCGACGCCGCGTGCGGGATGAAGGCCTTCGGGTTGTAAACCGCTGTCAGTTTGGAGGAAAGGTCTGTGAAGAGCAGATTTTGACCGATATTCAGAGGAAGGACGGGCTAAGTTCGTGCCAGCAGCCGCGGTAAGACGAACCGTCCAAACGTTATTCGGTATCACTGGGCTTAAAGCGTGCGTAGGCGGCTTGGTAGGTGTGATGTGAAAGCCCACGGCTCAACCGTGGAATTGCGTCGCAAACCCCCAAGCTTGAGGAAGACAGGGGTGTTGGGAACTTATGGTGGAGCGGTGAAATGCGTTGATATCATAGGGAACACCGGTGGCGAAGGCGCAACACTGGGTCTTTTCTGACGCTGAGGCA…	420	Bacteria_Planctomycetota_Planctomycetes_Pirellulales_Pirellulaceae_Rhodopirellula_NA	0.0624214	0.0278075	0.0569552	0.0520525	0	0	0	0	0.000382794	0.000663019	0.0422972	0.00951973	0.0224475	0.0975895	0.110612	0.0404171	0.0540473	0.111161	0.0393391	0.0597894	0.153366	0.0993295	0.0182468	0.05348	0.0639488	0.0526039	0.0252666	0.0932153	0.0246494	0.0261356	0.0234981	0.0188537	0	0	0	0	0	0.00114838	0	0	0	0	0	0	0	0
14409	TGAGGAATCTTCCACAATGGACGAAAGTCTGATGGAGCGACACCGCGTGAAGGATGAAGGCCTAACGGTTGTAAACTTCTTTTCTGAGGGAGCATAATGAGAGTACCTCAGGAATAAGGGACGGCTAAATACGTGCCAGCAGCCGCGGTAATACGTATGTCTCGAGCGTTACCCGGAATCACTGGGTGTAAAGGGTTCGTAGGCGGTTTGATAAGTTGGACATGAAAGACCGGAGCTCAACTCCGTGTTTGTATTCAAAACTGTTAAACTAGAATTAGGGAGAGGTAAGCGGAATTCTAAGTGTAGGGGTGCAATCCGTAGATACTTAGAGGAACACCAAAAGCGAAGGCAGCTTACTGGAACTATATTGACGCTGAGGAACGAAAGCGTGGGTAGCGA…	402	Bacteria_Patescibacteria_Gracilibacteria_JGI_0000069-P22_NA_NA_NA	0.0615795	0.0481001	0.0019752	0.0025198	0.000708677	0.00122746	0	0	0.000331385	0.000573975	0.00469969	0	0	0	0.0102895	0.0242503	0.149669	0.0355714	0.0965596	0.00919836	0.00547735	0	0.00364937	0	0.0532907	0.00584488	0.0859063	0.056595	0.00273883	0	0.0391635	0.00314228	0.00135847	0	0	0	0.00212603	0	0	0.000994154	0	0	0	0	0	0
16684	TGGGGAATATTGCACAATGGACGAAAGTCTGATGCAGCAACACCGCGTGGAGGATGACACATTTCGGTGCGTAAACTCCTTTTATATGGGAAGATAATGACGGTACCATATGAATAAGCACCGGCTAACTCCGTGCCAGCAGCCGCGGTAATACGGAGGGTGCAAGCGTTACTCGGAATCACTGGGCGTAAAGCGCGCGCAGGCGGCCTTTTAAGTTGGATGTGAAAGCCTACGGCTCAACCGTAGAACTGCATCCAAAACTATTAGGCTAGAGTGTGGGAGAGGAAGATGGAATTAGTTGTGTAGGGGTAAAATCCGTAGAGATAACTAGGAATACCAAAAGCGAAGGCAATCTTCTGGAACATTACTGACGCTGAGGCGCGAAAGCGTGGGGAGCAA…	402	Bacteria_Campilobacterota_Campylobacteria_Campylobacterales_Sulfurovaceae_Sulfurovum_NA	0.0608649	0.0426815	0.0302877	0.0155492	0	0	0	0	0.00124528	0.00116058	0.0140991	0.0452187	0.0523776	0.0390358	0.0218652	0	0.0415749	0.0666963	0.0178814	0.137975	0.0109547	0.0372486	0.0291949	0.02292	0.0266454	0.0993629	0.0202132	0.0765697	0.0383436	0.0209085	0	0.0408497	0.00271695	0.0260742	0	0	0	0.00229677	0.00143907	0	0	0	0	0	0	0
11087	TGAGGAATATTGGACAATGGAGGCAACTCTGATCCAGCCATGCCGCGTGCAGGAAGACTGCCCTATGGGTTGTAAACTGCTTTTATACAGGAAGAAACCTTCTCACGTGTGGGAAGTTGACGGTACTGTAAGAATAAGCACCGGCTAACTCCGTGCCAGCAGCCGCGGTAATACGGAGGGTGCAAGCGTTATCCGGAATCATTGGGTTTAAAGGGTCCGTAGGCGGACTATTAAGTCAGAGGTGAAATCCCACAGCTCAACTGTGGAACTGCCTTTGATACTGGTAGTCTTGAGTTATATGGAAGTAGATAGAATGTGTAGTGTAGCGGTGAAATGCATAGATATTACACAGAATACCGATTGCGAAGGCAGTCTACTACGTATATACTGACGCTAATG…	422	Bacteria_Bacteroidota_Bacteroidia_Flavobacteriales_Flavobacteriaceae_Lutibacter_NA	0.060665	0.0341633	0.042063	0.0298616	0	0	0	0	0.000382794	0.000663019	0.0187988	0.0214194	0.0261888	0.0195179	0.0398719	0.0202086	0.0415749	0.0177857	0.114441	0.0413926	0.0328641	0.105538	0.0437924	0.04584	0.0639488	0.0759834	0.0303199	0.0998735	0.115031	0.109769	0.0678833	0.0282805	0	0	0	0	0	0.00114838	0	0	0	0	0	0	0	0.00077275
26277	TGGGGAATCTTAGACAATGGGCGCAAGCCTGATCTAGCGATGCCGCGTGAGTGAAGAAGGCCCTAGGGTCGTAAAGCTCTTTCGCCAGGGAAGATAATGACTGTACCTGGTAAAGAAGTCCCGGCTAACTCCGTGCCAGCAGCCGCGGTAATACGGAGGGGACTAGCGTTGTTCGGAATTACTGGGCGTAAAGCGCGCGTAGGCGGATCAGAAAGTTAGAGGTGAAATCCCAGGGCTCAACCCTGGAACTGCCTTTAAAACTTCTGGTCTTGAGTTCGAGAGAGGTGAGTGGAATTCCAAGTGTAGAGGTGAAATTCGTAGATATTTGGAGGAACACCAGTGGCGAAGGCGGCTCACTGGCTCGATACTGACGCTGAGGTGCGAAAGCGTGGGGAGCAA…	402	Bacteria_Proteobacteria_Alphaproteobacteria_Rhodobacterales_Rhodobacteraceae_NA_NA	0.059975	0.0536631	0.027765	0.0269343	0	0	0	0	0	0	0	0	0.0448951	0.00487948	0.00900333	0.0525422	0.0374174	0.0222321	0.0607968	0.0229959	0	0.0372486	0.0510912	0.06112	0.0852651	0.0292244	0.181919	0.0399494	0.0123247	0	0.143599	0.00628457	0	0.00372488	0	0	0	0	0	0	0	0	0	0	0	0
26269	TGGGGAATCTTAGACAATGGGCGCAAGCCTGATCTAGCCATGCCGCGTGTGTGATGAAGGTCTTAGGATCGTAAAGCACTTTCGCCAGGGATGATAATGACAGTACCTGGTAAAGAAGCCCCGGCTAACTCCGTGCCAGCAGCCGCGGTAATACGGAGGGGGCTAGCGTTGTTCGGAATTACTGGGCGTAAAGCGTACGTAGGCGGATCAGAAAGTAAGGGGTGAAATCCCGAGGCTCAACCTCGGAACTGCCTCTTAAACTCCTGGTCTTGAGTTCGAGAGAGGTGAGTGGAATTCCAAGTGTAGAGGTGAAATTCGTAGATATTTGGAGGAACACCAGTGGCGAAGGCGGCTCACTGGCTCGATACTGACGCTGAGGTACGAAAGTGTGGGGAGCAA…	402	Bacteria_Proteobacteria_Alphaproteobacteria_Rhodobacterales_Rhodobacteraceae_Sulfitobacter_NA	0.0597042	0.026096	0.0466373	0.0231763	0	0	0.00105365	0.0021073	0.000479689	0.000830845	0.0234984	0.00951973	0.0785664	0.0341563	0.0218652	0.0323337	0.0623623	0.0489106	0.0858308	0.0965828	0.0547735	0.0558729	0.0583899	0.04584	0.074607	0.0409141	0.0151599	0.0532659	0.0835342	0.0365898	0.0313308	0.0377074	0.00135847	0	0	0	0	0	0.00143907	0	0	0.00421461	0	0	0.00280092	0.00077275
22050	TGGGGAATATTGGACAATGGGCGAAAGCCTGATCCAGCAATGCCGCGTGTGTGAAGAAGGCCTGCGGGTTGTAAAGCACTTTCAGTAGAGAAGAAAAGCCTACGGTTAATAGCCGTGAGTCTTGACGTAACCTACAGAAGAAGCACCGGCTAACTCCGTGCCAGCAGCCGCGGTAATACGGAGGGTGCAAGCGTTAATCGGAATTACTGGGCGTAAAGCGCGCGTAGGCGGCTTTGTAAGTCGGATGTGAAAGCCCCGGGCTTAACCTGGGAATTGCATTCGATACTGCAGAGCTAGAGTATGGTAGAGGGAAGTGGAATTCCGGGTGTAGCGGTGAAATGCGTAGATATCCGGAGGAACACCAGTGGCGAAGGCGACTTCCTGGGCCAATACTGACGC…	427	Bacteria_Proteobacteria_Gammaproteobacteria_Steroidobacterales_Woeseiaceae_Woeseia_NA	0.0595535	0.0515006	0.0706053	0.051727	0	0	0	0	0.000331385	0.000573975	0.0892941	0.114237	0.00748251	0.136625	0.113185	0.028292	0.0706773	0.1245	0.0214577	0.0183967	0.125979	0.111746	0.00729874	0.0382	0.0852651	0.134432	0.00505331	0.0166456	0.0451906	0.0365898	0.0026109	0	0	0	0	0	0	0	0	0.000994154	0	0	0	0	0	0.00077275
23081	TGGGGAATATTGGACAATGGGCGCAAGCCTGATCCAGCAATGCCGCGTGTGTGAAGAAGGCCTGCGGGTTGTAAAGCACTTTCAGTAGAGAAGAAAAGCCTACGGTTAATACCCGTGAGTCTTGACGTAACCTACAGAAGAAGCACCGGCTAACTCCGTGCCAGCAGCCGCGGTAATACGGAGGGTGCAAGCGTTAATCGGAATTACTGGGCGTAAAGCGCGCGTAGGCGGCTTTGTAAGTCGGATGTGAAATCCCCGGGCTCAACCCGGGAACTGCATTCGATACTGCAGAGCTAGAGTATGGTAGAGGGAAGTGGAATTCCGGGTGTAGCGGTGAAATGCGTAGATATCCGGAGGAACACCAGTGGCGAAGGCGACTTCCTGGGCCAATACTGACGC…	427	Bacteria_Proteobacteria_Gammaproteobacteria_Steroidobacterales_Woeseiaceae_Woeseia_NA	0.0590331	0.0429175	0.106684	0.071789	0	0	0	0	0.000239844	0.000415423	0.202087	0.0404589	0.0636013	0.151264	0.0951781	0.0848759	0.145512	0.0933748	0.0536442	0.0137975	0.109547	0.211075	0.0474418	0.07258	0.0639488	0.046759	0.0252666	0.029962	0.0383436	0.0261356	0.026109	0.0125691	0.00271695	0	0	0	0	0	0.000719533	0	0	0	0	0	0	0.00077275
26330	TGGGGAATCTTAGACAATGGGCGCAAGCCTGATCTAGCGATGCCGCGTGAGTGATGAAGGCCTTAGGGTCGTAAAGCTCTTTCGCCAGGGAAGATAATGACTGTACCTGGTAAAGAAGTCCCGGCTAACTCCGTGCCAGCAGCCGCGGTAATACGGAGGGGACTAGCGTTGTTCGGAATTACTGGGCGTAAAGCGCGCGTAGGCGGATTGGAAAGTAAGAGGTGAAATCCCAGGGCTCAACCCTGGAACTGCCTTTTAAACTATCAGTCTAGAGTTCGAGAGAGGTGAGTGGAATTCCAAGTGTAGAGGTGAAATTCGTAGATATTTGGAGGAACATCAGTGGCGAAGGCGGCTCACTGGCTCGATACTGACGCTGAGGTGCGAAAGCATGGGGAGCAA…	402	Bacteria_Proteobacteria_Alphaproteobacteria_Rhodobacterales_Rhodobacteraceae_NA_NA	0.058976	0.0266178	0.0644245	0.0372755	0	0	0	0	0.00195946	0.00130574	0.0281981	0.0190395	0.123461	0.0292769	0.0154343	0.0889176	0.0706773	0.0400178	0.0858308	0.050591	0.0492962	0.0558729	0.0948836	0.08022	0.0905942	0.0116898	0.0757997	0.0466076	0.0342353	0.0418169	0.0365526	0.0188537	0	0	0	0	0	0.00344515	0.00143907	0.000994154	0	0	0	0	0	0
10776	TGAGGAATATTGGACAATGGAGGCAACTCTGATCCAGCCATGCCGCGTGCAGGAAGACGGTCCTATGGATTGTAAACTGCTTTTATATAGGAAGAAACCTTTCCACGTGTGGAAAGCTGACGGTACTATAAGAATAAGCACCGGCTAACTCCGTGCCAGCAGCCGCGGTAATACGGAGGGTGCAAGCGTTATCCGGAATCATTGGGTTTAAAGGGTCCGTAGGCGGACTAATAAGTCAGGGGTGAAATCCAACAGCTTAACTGTTGAACTGCCCTTGATACTGTTAGTCTTGAATTATATGGAAGTAGATAGAATGTGTAGTGTAGCGGTGAAATGCTTAGAGATTACACAGAATACCGATTGCGAAGGCAGTCTACTACGTATATATTGACGCTAATG…	422	Bacteria_Bacteroidota_Bacteroidia_Flavobacteriales_Flavobacteriaceae_Lutibacter_NA	0.0584952	0.0204591	0.0547334	0.0173415	0.000727627	0.00126029	0.00287203	0.00196268	0	0	0.0328978	0.0809177	0.0486363	0.0634332	0.0257238	0.0646674	0.0374174	0.0266785	0.0464917	0.0873844	0.0383415	0.0558729	0.0729874	0.05348	0.0692779	0.0584488	0.0656931	0.0765697	0.130094	0.114997	0.279366	0.0251383	0	0.00186244	0	0.00218288	0	0	0	0	0	0.00421461	0.00404645	0.00322706	0.00140046	0.00077275
31506	TGGGGAATTTTGCGCAATGGGCGAAAGCCTGACGCAGCGACGCCGCGTGGGGGAAGAAGGCCTTAGGGTTGTAAACTCCTTTAGTATGGGAAGAAGCCTTGAGCAATCAAGGTGACGGTACCGTAAGAATAAGCCACGGCTAACTCTGTGCCAGCAGCCGCGGTAAGACAGAGGTGGCAAGCGTTGTTCGGATTTACTGGGCTTAAAGGGCGTGTAGGCGTCCTGATAAGTCAGATGTGGAAGCCCTGGGCTCAACCCAGGAATTGCATTTGAAACTGTCGGGATTGAGTCGTGCAAGGGAGGGCGGAATTCCTGGTGTAGCGGTGAAATGCGTAGATATCAGGAGGAAGGCCGGTGGTGAAGACGGCCCTCTAGGCAATGACTGACGCTGAGGCGCGA…	417	Bacteria_Nitrospirota_Thermodesulfovibrionia_NA_NA_NA_NA	0.0584912	0.0341724	0.0531212	0.0319728	0	0	0.00105365	0.0021073	0	0	0.122192	0.0571184	0.0261888	0.112228	0.0926057	0.0565839	0.0831497	0.1245	0.0500679	0.0137975	0.0383415	0.0496648	0.0401431	0.0382	0.0586198	0.0526039	0.0252666	0.0599241	0.0260188	0.0104542	0.0052218	0.00628457	0	0	0	0	0	0	0	0	0	0.00421461	0	0	0	0
27899	TGGGGAATCTTGCACAATGGGCGCAAGCCTGATGCAGCGATGCCGCGTGCGGGAAGAAGGCCCTAGGGTTGTAAACCGCTTTCAGTAGGGAAGAAAATGACGGTACCTACAGAAGAAGGTGCGGCCAACTACGTGCCAGCAGCCGCGGTGACACGTAGGCACCAAGCGTTATCCGGATTTATTGGGCGTAAAGAGCTCGTAGGCGGTTTGGTAAGTCGGGTGTGAAAACTCTGGGCTCAACCCAGAGAGGCCACCCGATACTGCTATGACTAGAGTACGGTAGGGGAGCGGGGAATTCCTGGTGTAGCGGTGAAATGCGCAGATATCAGGAGGAACACCAGTGGCGAAGGCGCCGCTCTGGGCCGTAACTGACGCTGAGGAGCGAAAGCATGGGTAGCA…	403	Bacteria_Actinobacteriota_Acidimicrobiia_Microtrichales_Ilumatobacteraceae_Ilumatobacter_NA	0.0583053	0.0269612	0.0772788	0.037878	0	0	0	0	0.000811074	0.000736795	0.0986935	0.130896	0.0897901	0.107348	0.0720266	0.0606257	0.0582048	0.084482	0.0321865	0.050591	0.0657282	0.0931214	0.0474418	0.01528	0.0532907	0.0759834	0.0151599	0.0965444	0.0314965	0.0313627	0.0208872	0.0188537	0.00135847	0.00186244	0	0	0	0	0.00143907	0.000994154	0	0	0	0	0	0.00077275
16753	TGGGGAATATTGCACAATGGACGAAAGTCTGATGCAGCAACGCCGCGTGGAGGATGACACATTTCGGTGCGTAAACTCCTTTTATATGAGAAGATAATGACGGTATCATATGAATAAGCACCGGCTAACTCCGTGCCAGCAGCCGCGGTAATACGGAGGGTGCAAGCGTTATTCGGAATCACTGGGCGTAAAGGGTGCGTAGGCGGTTTGGTAAGTCTGATGTGAAATCCTATGGCTCAACCATAGAACTGCATTGGAAACTGCTAGACTAGAATACTGAAGGGGCAGATGGAATTAGTGGTGTAGGGGTAAAATCCGTAGATATCACTAGGAATACCGAAAGCGAAAGCGATCTGCTGGGAAGTTATTGACGCTGAGGCACGAAAGCGTGGGGAGCAA…	402	Bacteria_Campilobacterota_Campylobacteria_Campylobacterales_Sulfurimonadaceae_Sulfurimonas_NA	0.0582984	0.0352194	0.0127749	0.00856737	0	0	0	0	0.00133682	0.000842602	0.0140991	0.00475986	0.014965	0.00975895	0.0192929	0.0242503	0.0457323	0.0400178	0.0393391	0.119579	0.0109547	0	0.0255456	0.0191	0.0532907	0.0584488	0.0101066	0.0998735	0.00136941	0.00522712	0.0026109	0.00628457	0	0	0	0	0	0.00229677	0.000719533	0.000994154	0	0	0	0	0	0
17277	TGGGGAATATTGCACAATGGAGGAAACTCTGATGCAGCCATGCCGCGTGTGTGAAGAAGGCTTTCGGGTTGTAAAGCACTTTCAGTGGGGAGGAAAGGGTGTACGTTAATAGCGTGCATCTGTGACGTTACCCACAGAAGAAGCACCGGCTAACTCCGTGCCAGCAGCCGCGGTAATACGGAGGGTGCGAGCGTTAATCGGAATTACTGGGCGTAAAGCGCGCGTAGGTGGTTAATTAAGTCAGATGTGAAAGCCCAGGGCTCAACCTTGGAACTGCATTTGAAACTGGTTAACTAGAGTTTTGTAGAGGGTGGTAGAATTTCAGGTGTAGCGGTGAAATGCGTAGAGATCTGAAGGAATACCAGTGGCGAAGGCGGCCACCTGGACAAAGACTGACAC…	427	Bacteria_Proteobacteria_Gammaproteobacteria_Alteromonadales_Psychromonadaceae_Psychromonas_NA	0.0575283	0.0871955	0.0175648	0.0103493	0.00232472	0.000296271	0.00105365	0.0021073	0.00564866	0.00513023	0.00939938	0.0071398	0.0187063	0.0146384	0.0295824	0.00404171	0.0498898	0.0355714	0.0822545	0.262153	0.0328641	0.0062081	0.0218962	0.02674	0.00532907	0	0.00505331	0.0199747	0.0273883	0.0156814	0.0313308	0.0251383	0.00679237	0.0446986	0.00266525	0.00218288	0.00212603	0.00344515	0.0115125	0.00198831	0	0.00421461	0	0	0	0.00077275
12231	TGAGGAATATTGGACAATGGGCGCAAGCCTGATCCAGCTAAGTCGCGTGAGTGAAGAAGGCTTTAGGGTTGTAAAACTCTTTCAGTGGGGAAGATAATGACGGTACCCACAGAAGAAGCCCCGGCTAACTCCGTGCCAGCAGCCGCGGTAATACGGAGGGGGTAAGCGTTGTTCGGAATTACTGGGCGTAAAGGGCGCGTAGGCGGTTTTTTTAGTCAGAGGTGAAAACCCGGAGCTTAACTTCGGAACTGCCTTTGATACTGGAGAACTAGAGTCCGGGAGAGGTGAGTGGAATTCCTAGTGTAGAGGTGAAATTCGTAGATATTAGGAGGAACACCAGTAGCGAAGGCGACTCACTGGCCCGGAACTGACGCTGAGGCGCGAAAGCGTGGGGAGCGA…	402	Bacteria_Proteobacteria_Alphaproteobacteria_NA_NA_NA_NA	0.0574898	0.162606	0	0	0	0	0	0	0	0	0	0	0	0	0.00128619	0	0	0	0	0.459918	0	0	0	0	0	0	0	0	0	0	0	0	0	0	0	0	0	0	0	0	0	0	0	0	0	0
8335	TGAGGAATATTGCACAATGGAGGAAACTCTGATGCAGCAACGCCGCGTGGAGGATGACGCATTTCGGTGTGTAAACTCCTTTTATAAGGGAAGAAAATGACGGTACCTTATGAATAAGCACCGGCTAACTCCGTGCCAGCAGCCGCGGTAATACGGAGGGTGCAAGCGTTACTCGGAATCACTGGGCGTAAAGGACACGTAGGCGGGATGCCAAGTCTGATGTGAAATCCTATGGCTTAACCATAGAACTGCATTGGAAACTGGCAACCTAGAGTATGGGAGGGGGAGATGGAATTAGTGGTGTAGGGGTAAAATCCGTAGATATCACTAGGAATACCGAAAGCGAAGGCGATCTCCTGGAACAATACTGACGCTAAGGTGTGAAAGCGTGGGGAGCAA…	402	Bacteria_Campilobacterota_Campylobacteria_Campylobacterales_Sulfurimonadaceae_Sulfurimonas_NA	0.0574809	0.038367	0.0982866	0.086568	0.00145525	0.00252057	0.00186042	0.00218573	0.0113053	0.00172606	0.0140991	0.0214194	0.108496	0.0243974	0.0424443	0.0363754	0.0540473	0.0222321	0.143051	0.0689877	0.0602509	0.0558729	0.244508	0.18336	0.0479616	0.046759	0.0202132	0.056595	0.0150635	0.0627254	0.0574398	0.235671	0.00950932	0.104297	0	0.00436576	0	0.0126322	0.00935393	0.0119299	0	0.00421461	0	0.00322706	0.00280092	0.00077275
27592	TGGGGAATCTTGCACAATGGGCGAAAGCCTGATGCAGCCATGCCGCGTGAGTGAAGAAGGCCTTAGGGTTGTAAAGCTCTTTCGCTAGGGAAGATAATGACGGTACCTAGTAAAGAAGCCCCGGCTAACTCCGTGCCAGCAGCCGCGGTAATACGGAGGGGGCTAGCATTGTTCGGAATTACTGGGCGTAAAGCGCGCGTAGGCGGATTAACAAGTTGGGGGTGAAATCCCGGAGCTCAACTCCGGAACTGCCTCCAAAACTGTTAGTCTAGAGTTCGAGAGAGGTGAGTGGAATTCCTAGTGTAGAGGTGAAATTCGTAGATATTAGGAAGAACACCAGTGGCGAAGGCGGCTCACTGGCTCGATACTGACGCTGAGGTGCGAAAGCGTGGGGAGCGA…	402	Bacteria_Proteobacteria_Alphaproteobacteria_Parvibaculales_PS1_clade_NA_NA	0.0573042	0.0318566	0.0718527	0.036747	0	0	0.000806764	0.00161353	0.00143371	0.000632489	0.103393	0.0071398	0.0598601	0.0439153	0.0282962	0.0606257	0.0457323	0.0266785	0.0751019	0.0413926	0.0438188	0.0869133	0.0948836	0.10696	0.11191	0.0233795	0.0909596	0.0432785	0.0849036	0.088861	0.120101	0.0408497	0	0.00372488	0	0	0	0.00114838	0.0021586	0.000994154	0	0	0	0.00322706	0.00140046	0
8333	TGAGGAATATTGCACAATGGAGGAAACTCTGATGCAGCAACGCCGCGTGGAGGATGACGCATTTCGGTGTGTAAACTCCTTTTATAAGGGAAGAAAATGACGGTACCTTATGAATAAGCACCGGCTAACTCCGTGCCAGCAGCCGCGGTAATACGGAGGGTGCAAGCGTTACTCGGAATCACTGGGCGTAAAGGACACGTAGGCGGGATGCCAAGTCTGATGTGAAATCCTACAGCTTAACTGTAGAACTGCATTGGAAACTGGTAACCTAGAGTATGGGAGGGGGAGATGGAATTAGTGGTGTAGGGGTAAAATCCGTAGATATCACTAGGAATACCGAAAGCGAAGGCGATCTCCTGGAACAATACTGACGCTAAGGTGTGAAAGCGTGGGGAGCAA…	402	Bacteria_Campilobacterota_Campylobacteria_Campylobacterales_Sulfurimonadaceae_Sulfurimonas_NA	0.0569133	0.0389999	0.0340601	0.0200622	0.000888415	0.00153878	0.00101161	0.00202323	0.00731151	0.00257729	0.0140991	0.0547384	0.0224475	0.0292769	0.0334409	0.00808342	0.0207874	0.0222321	0.0357628	0.11038	0.0547735	0.0062081	0.0364937	0.04966	0.0373035	0.116898	0.0353732	0.0765697	0.00410824	0.0470441	0.0052218	0.0879839	0.00679237	0.0093122	0.00266525	0	0	0.0068903	0.0100735	0.00497077	0	0	0.00404645	0	0	0
26368	TGGGGAATCTTAGACAATGGGGGAAACCCTGATCTAGCCATGCCGCGTGAGTGACGAAGGCCTTAGGGTCGTAAAGCTCTTTCGCCAGGGAAGATAATGACGGTACCTGGTAAAGAAACCCCGGCTAACTCCGTGCCAGCAGCCGCGGTAATACGGAGGGGGTTAGCGTTGTTCGGAATTACTGGGCGTAAAGCGCACGTAGGCGGACTTTTAAGTTAGAGGTGAAATCCCAGGGCTCAACCCTGGAACTGCCTTTAATACTGGGAGTCTTGAGTTCGAGAGAGGTGAGTGGAATTCCGAGTGTAGAGGTGAAATTCGTAGATATTCGGAGGAACACCAGTGGCGAAGGCGGCTCACTGGCTCGATACTGACGCTGAGGTGCGAAAGCGTGGGGAGCAA…	402	Bacteria_Proteobacteria_Alphaproteobacteria_Rhodobacterales_Rhodobacteraceae_Tropicimonas_NA	0.0566165	0.0245997	0.0480869	0.0186665	0.00141735	0.00245493	0	0	0.00185664	0.000985767	0.0375975	0.0166595	0.0523776	0.0341563	0.0347271	0.0363754	0.0623623	0.0400178	0.0679494	0.0689877	0.0602509	0.068289	0.0364937	0.06494	0.0852651	0.0175346	0.080853	0.029962	0.0958589	0.088861	0.0469962	0.0314228	0	0.00744976	0	0	0.00425206	0.00114838	0.00143907	0.00298246	0	0	0	0	0	0
14414	TGAGGAATCTTCCACAATGGACGAAAGTCTGATGGAGCGACACCGCGTGAAGGATGAAGGTCTAACGATTGTAAACTTCTTTTCTGAAGGAGCATAATGAGAGTACTTCAGGAATAAGGGACGGCTAAATACGTGCCAGCAGCCGCGGTAATACGTATGTCCCAAGCATTGCCCGGAATCACTGGGTGTAAAGGGTTCGTAGGCGGAAAAATAAGTTGGATATGAAAGACCGAAGCTCAACTTCGTGTTTGTCTCCAAAACTGTTTTTCTAGAATTAGGGAGAGGTAAGCGGAATTCTAAGTGTAGGGGTGCAATCCGTAGATACTTAGAGGAACACCAAAAGCGAAGGCAGCTTACTGGAACTATATTGACGCTGAGGAACGAAAGCGTGGGTAGCGA…	402	Bacteria_Patescibacteria_Gracilibacteria_JGI_0000069-P22_NA_NA_NA	0.056557	0.0876867	0.00919785	0.0058906	0	0	0	0	0	0	0.00469969	0.00475986	0.014965	0	0.0347271	0.00404171	0.0166299	0.0355714	0.00715256	0.050591	0.00547735	0.0124162	0.0182468	0.00382	0.0159872	0.046759	0.0101066	0.269658	0	0.0104542	0	0	0	0.00186244	0	0	0	0	0	0	0	0	0	0	0	0
6814	TCGAGAATCTTCCGCAATGGACGAAAGTCTGACGGAGCGACGCCGCGTGATTGATGACGCACTTCGGTGTGTAAAGATCTTTTATATGGGAAGAAGTTTATTGACGGTACCATATGAATAAGGGGCTCCTAAACTCGTGCCAGCAGGAGCGGTAATACGAGTGCCCCAAGCGTTACCCGGATTCACTGGGCGTAAAGGGTACGTAGGCGGCATAGTTAGTCGATTGTTAAAGCACCAGGCTCAACCTGGGACAGGCAATCGAAACGGCTAAGCTAGAGGATGTGAGAGGTGAGTGGAACTCATGGTGTAGGGGTGAAATCCGTTGATATCATGGGGAACACCAAAAGCGAAGGCAACTCACTGGCACATTCCTGACGCTGAGGTACGAAAGCGTGGGTA…	406	Bacteria_Patescibacteria_Parcubacteria_Candidatus_Kaiserbacteria_NA_NA_NA	0.0565207	0.0652867	0.105449	0.146298	0	0	0.00194788	0.00226424	0	0	0.103393	0.0404589	0.0448951	0.156143	0.02701	0.0323337	0.203717	0.053357	0.0286103	0.00919836	0.432711	0.0310405	0.0474418	0.0382	0.0639488	0.0175346	0.0757997	0	0.0753177	0.00522712	0.0574398	0	0	0	0	0	0	0	0	0	0.00357692	0.00421461	0	0	0	0
6946	TCGAGAATCTTCCGCAATGGACGAAAGTCTGACGGAGCGACGCCGCGTGCTGGATGAAGGCCTTCGGGTTGTAAACAGCTGTCGTAGGGGAGGAAATTTTGACCGATCCTAGGAGGAAGCACAGGCTAAGTTCGTGCCAGCAGCCGCGGTAATACGAACTGTGCAAACGTTATTCGGAATCACTGGGCTTAAAGGGTGCGTAGGCGGACTTGTAGGTCAGATGTGAAATCCCACGGCTCAACCGTGGAATTGCGTTTGAAACCACTCGTCTTGAGGGGATCAGAGGAGAGCGGAACTGATGGTGGAGCGGTGAAATGCGTTGATATTATCAGGAACACCGGTGGCGAAAGCGGCTCTCTGGGATCTTTCTGACGCTGAGGCACGAAAGCTAGGGGAGCG…	403	Bacteria_Planctomycetota_Planctomycetes_Pirellulales_Pirellulaceae_Blastopirellula_NA	0.0564022	0.0239409	0.0539788	0.0201422	0	0	0.000806764	0.00161353	0.000571229	0.000513402	0.0469969	0.0285592	0.0860489	0.0243974	0.047589	0.0646674	0.0374174	0.0355714	0.0536442	0.0965828	0.0383415	0.0434567	0.0656886	0.06876	0.0692779	0.0350693	0.0404265	0.0832279	0.113661	0.177722	0.0626615	0.0785571	0.00271695	0.00186244	0	0	0	0	0.000719533	0.000994154	0	0	0	0.00322706	0.00140046	0.00077275
13190	TGAGGAATATTGGGCAATGGAGGCAACTCTGACCCAGCCATGCCGCGTGCAGGAAGACGGCCCTATGGGTTGTAAACTGCTTTTATATAGGAAGAAACCTTTCCACGTGTGGAGAGCTGACGGTACTATATGAATAAGCACCGGCTAACTCCGTGCCAGCAGCCGCGGTAATACGGAGGGTGCAAGCGTTATCCGGAATCATTGGGTTTAAAGGGTCCGTAGGCGGACTAATAAGTCAGGGGTGAAATCCCACAGCTCAACTGTGGAACTGCCTTTGATACTGTTAGTCTTGAGTTATATGGAAGTAGATAGAATGTGTAGTGTAGCGGTGAAATGCTTAGAGATTACACAGAATACCGATTGCGAAGGCAGTCTACTACGTATATACTGACGCTAATG…	422	Bacteria_Bacteroidota_Bacteroidia_Flavobacteriales_Flavobacteriaceae_Lutibacter_NA	0.0556454	0.0285932	0.0705073	0.0153069	0	0	0	0	0.000719533	0.00124627	0.061096	0.0618782	0.0523776	0.0341563	0.0514476	0.0525422	0.0457323	0.0755892	0.025034	0.0965828	0.0766829	0.062081	0.0839355	0.0955	0.0319744	0.0701385	0.0202132	0.0798988	0.167068	0.193403	0.0731051	0.0879839	0.00135847	0	0	0	0	0	0.0021586	0	0	0	0	0	0	0
7017	TCGAGAATCTTCCGCAATGGACGAAAGTCTGACGGAGCGACGCCGCGTGGTGGATGAAGCCCTTAGGGGCGTAAACACCTTTTATGAAGGAGGAATTTTATTGACGTTACTTCATGAATAAGGGGCTCCCAACTCTGTGCCAGCAGGAGCGGTAATACAGAGGCCCCAAGCATTATCCGGATTCACTGGGCGTAAAGGGTGCGTAGGCGGTGTTATTAGTCGGGTGTTAAATCCTGGGGCTCAACCCCAGACTCGCATTCGAAACGGTAACACTAGAAGAAGTCAGAGGTAAGCAGAACTCTCGGTGTAGGGGTGAAATCCGTTGATATCGAGGGGAATACCAAATGCGAAGGCAGCTTACTGGGACTTTCTTGACGCTGAGGCACGAAAGCGTGGGTA…	406	Bacteria_Patescibacteria_Parcubacteria_Candidatus_Kaiserbacteria_NA_NA_NA	0.0552693	0.0656509	0.0130589	0.0141257	0	0	0	0	0	0	0.0234984	0.0380789	0.00374125	0.00487948	0.0167205	0	0	0.0222321	0.0107288	0.0827853	0	0.0186243	0.00364937	0.00382	0.00532907	0.146122	0.0151599	0.159798	0	0	0.0026109	0.00628457	0.00135847	0	0	0	0	0	0	0	0	0	0	0	0	0
31377	TGGGGAATTTTGCGCAATGGGCGAAAGCCTGACGCAGCAATACCGCGTGAGTGATGAAGGCTCTTGGGTCGTAAAGCTCTGTCAGAGGGGAAGAACCTCCTGTCGTTTAATATGCGGCAGGCCTGACGGTACCCTCAAAGGAAGCACCGGCTAACTCCGTGCCAGCAGCCGCGGTAATACGGAGGGTGCAAGCGTTGTTCGGAATTATTGGGCGTAAAGAGCATGTAGGCGGCTCGCCAAGTCTGATGTGAAAGCCCTGGGCTCAACCCAGGAAGTGCATTGGAAACTGGCGAACTTGAGTACGGGAGAGGAAAGTGGAATTTCGAGTGTAGGGGTGAAATCCGTAGATATTCGAAGGAACACCAGTGGCGAAGGCGGCTTTCTGGACCGATACTGACG…	428	Bacteria_Desulfobacterota_Desulfuromonadia_Sva1033_NA_NA_NA	0.0549147	0.0274024	0.105858	0.0619842	0.000727627	0.00126029	0.000806764	0.00161353	0.00195353	0.00169261	0.061096	0.035699	0.130944	0.0780716	0.047589	0.0565839	0.0623623	0.0400178	0.0536442	0.101182	0.0492962	0.148994	0.208014	0.10696	0.0586198	0.0233795	0.0202132	0.0798988	0.277991	0.642936	0.14621	0.157114	0.00135847	0.00744976	0	0.00218288	0	0	0.00287813	0.00298246	0	0	0	0.00322706	0.00280092	0.00077275
6869	TCGAGAATCTTCCGCAATGGACGAAAGTCTGACGGAGCGACGCCGCGTGCGGGATGAAGGCCCTCGGGTTGTAAACCGCTGTCATAGGGGAGGAAATTTTGACCGATCCTAAGAGGAAGCACAGGCTAAGTTCGTGCCAGCAGCCGCGGTAATACGAACTGTGCAAACGTTATTCGGAATCACTGGGCTTAAAGGGTGCGTAGGCGGCAGTGTAGGTCAGATGTGAAAGCCCACGGCTCAACCGTGGAATTGCGTTTGAAACCACACAGCTTGAGGGAGATAGAGGAGAGCGGAACTGTTGGTGGAGCGGTGAAATGCGTTGATATTAACAGGAACACCGGTGGCGAAAGCGGCTCTCTGGATCTTTTCTGACGCTGAGGCACGAAAGCTAGGGGAGCG…	403	Bacteria_Planctomycetota_Planctomycetes_Pirellulales_Pirellulaceae_Blastopirellula_NA	0.0547232	0.0213498	0.0626784	0.0242491	0	0	0.00105365	0.0021073	0	0	0.061096	0.0166595	0.0523776	0.0439153	0.0360133	0.0646674	0.0623623	0.0489106	0.0607968	0.0597894	0.0766829	0.068289	0.0948836	0.06876	0.0852651	0.0116898	0.0656931	0.0432785	0.02328	0.00522712	0.0913814	0.00942685	0	0	0	0	0	0	0	0	0	0.00421461	0	0	0	0
6651	TCGAGAATCTTCCGCAATGCGCGAAAGCGTGACGGAGCAATGCCGCGTGATTGATGAAGGCCTTCGGGTTGTAAAAATCTGTCAGGGGGGAAAAACAGTGATGGTACCCCCAGAGGAAGCCACGGCTAACTACGTGCCAGCAGCCGCGGTAATACGTAGGTGGCGAGCGTTATTCGGAATCACTGGGCGTAAAGGGTCCGTAGGGGGTAAAGTCAGTCTGATGTGAAAGCCGGGAGCTCAACTCCCGAAGTGCATTGGATACTGCTTTACTAGAGTGTGTGAGAGGTAAGCGGAATTCGTGGTGTAGCGGTGGAATGCGTAGATATCACGAGGAAGACCAAAGGCGTAAGCAGCTTACTGGCACACAACTGACCCTGAGGGACGAAAGCTAGGGGAGCG…	403	Bacteria_Verrucomicrobiota_Lentisphaeria_Lentisphaerales_Lentisphaeraceae_Lentisphaera_NA	0.0546476	0.0521201	0.0158604	0.018036	0	0	0.000806764	0.00161353	0.000331385	0.000573975	0	0.00951973	0.00374125	0.0439153	0.0372995	0.0161668	0.0665198	0.0800356	0.0286103	0.0137975	0.0492962	0	0.0255456	0.02292	0.0106581	0.0175346	0.166759	0.0532659	0.0383436	0.0784068	0.0443853	0.0125691	0.00135847	0	0	0	0	0	0	0.000994154	0	0	0	0.00322706	0	0
22952	TGGGGAATATTGGACAATGGGCGCAAGCCTGATCCAGCAATGCCGCGTGTGTGAAGAAGGCCTGAGGGTTGTAAAGCACTTTCAATAGAGAAGAAATCTTTAAGGTTAATAACCTTAGAGCTTGACGTTAACTATACAAGAAGCACCGGCTAACTCCGTGCCAGCAGCCGCGGTAATACGGAGGGTGCAAGCGTTAATCGGAATTACTGGGCGTAAAGCGTACGTAGGTGGTTTTGTAAGTTGGATGTGAAAGCCCTGAGCTCAACTTGGGAATTGCATTCAAAACTGCATCACTAGAGTATGGGAGAGGGAAGTGGAATTTCCGGTGTAGCGGTGAAATGCGTAGATATCGGAAGGAACACCAATGGCGAAGGCAACTTCCTGGACCAATACTGACAC…	427	Bacteria_Proteobacteria_Gammaproteobacteria_Arenicellales_Arenicellaceae_NA_NA	0.0539562	0.0406097	0.0304561	0.016289	0	0	0.00089423	0.00178846	0	0	0	0.0333191	0.0448951	0.00975895	0.020579	0.028292	0.0332599	0.0311249	0.0500679	0.147174	0.0219094	0.0496648	0.0328443	0.03056	0.0373035	0.0642936	0.0151599	0.0532659	0.0150635	0.0209085	0.0234981	0.00628457	0	0	0	0	0	0	0	0	0.00357692	0	0	0	0	0
22039	TGGGGAATATTGGACAATGGGCGAAAGCCTGATCCAGCAATGCCGCGTGTGTGAAGAAGGCCTGCGGGTTGTAAAGCACTTTCAGTAGAGAAGAAAAGCCTACGGTTAATAACCGTGGGTCTTGACGTTACCTACAGAAGAAGCTCCGGCTAACTCCGTGCCAGCAGCCGCGGTAATACGGAGGGAGCGAGCGTTAATCGGAATTACTGGGCGTAAAGCGCGCGTAGGCGGCTTTGTCAGTCGGATGTGAAAGCCCTGGGCTTAACCTGGGAATGGCATTCGATACTGCAGAGCTAGAGTATGGTAGAGGGAAGTGGAATTTCCGGTGTAGCGGTGAAATGCGTAGATATCGGAAGGAACACCAGTGGCGAAGGCGACTTCCTGGGCCAATACTGACGC…	427	Bacteria_Proteobacteria_Gammaproteobacteria_Steroidobacterales_Woeseiaceae_Woeseia_NA	0.0539279	0.0527011	0.0570172	0.0439124	0	0	0.00194788	0.00226424	0.000239844	0.000415423	0.0892941	0.128516	0.0187063	0.0634332	0.0823162	0.0121251	0.0332599	0.164518	0.0107288	0.0321943	0.0766829	0.0558729	0.0109481	0.0191	0.0479616	0.0993629	0.0101066	0.0332912	0.02328	0.00522712	0	0.0157114	0	0	0	0	0	0	0.000719533	0	0.00357692	0.00421461	0	0	0	0
8667	TGAGGAATATTGCGCAATGGGCGAAAGCCTGACGCAGCGACGCCGCGTGGGGGATGAAGGTTTTCGGATTGTAAACCCCTTTTGTGAGGAAAGATAAAGCAGGTAACTGCCTAGACGGTACCTCAAGAAAAAGCCACGGCTAACTTCGTGCCAGCAGCCGCGGTAATACGAAGGTGGCGAGCGTTGTTCGGATTTACTGGGCGTAAAGAGCACGTAGGCGGTTGGGTAAGCCTCTTGGGAAATCTCTCGGCTTAACCGAGAAAGTTCGAGAGGAACTGTTCAGCTAGAGGACGGGAGAGGAGCGCGGAATTTCCGGTGTAGCGGTGAAATGCGTAGATATCGGGAAGAAGGCCGGTGGCGAAGGCGGCGCTCTGGAACGTACCTGACGCTGAGGTGCGA…	417	Bacteria_Nitrospirota_Nitrospiria_Nitrospirales_Nitrospiraceae_Nitrospira_NA	0.0538114	0.0440307	0.0879875	0.0967688	0	0	0.00101161	0.00202323	0.000331385	0.000573975	0.140991	0.285592	0.0336713	0.395238	0.357561	0.028292	0.0582048	0.137839	0.0214577	0.0413926	0.0712056	0.0434567	0.0218962	0.0191	0.0639488	0.0876732	0	0.0199747	0.00684706	0	0.0104436	0	0.00407542	0	0	0	0	0	0	0.000994154	0	0	0.00404645	0	0	0
4550	TAGGGAATATTGGTCAATGGACGCAAGTCTGAACCAGCCATGCCGCGTGCAGGATGACAGCTTTCTGAGTTGTAAACTGCTTTTATATAGGAACAAAGAGGCCATGCGTGGCAAGTTGCGTGTACTATATGAATAAGCACCGGCTAACTCCGTGCCAGCAGCCGCGGTAATACGGAGGGTGCAAGCGTTGTCCGGATTTATTGGGTTTAAAGGGTGCGTAGGTGGTTTTTTAAGTCAGTGGTGAAAGCCTACAGCTCAACTGTAGAGGTGCCATTGAAACTGGAGAACTTGAGTATGGACGAGGTAGGCGGAATTTGTGGTGTAGCGGTGAAATGCATAGATACCACAAAGAACACCAATAGCGAAGGCAGCTTACTGGACCATAACTGACACTGAGGC…	421	Bacteria_Bacteroidota_Bacteroidia_Cytophagales_Cyclobacteriaceae_NA_NA	0.0532287	0.056088	0.100565	0.100224	0.000727627	0.00126029	0	0	0	0	0.0986935	0.261793	0.00748251	0.243974	0.145339	0.0444588	0.0873072	0.151178	0.00357628	0.0137975	0.219094	0.0496648	0.0328443	0.03438	0.0639488	0.0993629	0	0.00665823	0.0739483	0.0156814	0.0026109	0.00628457	0.00135847	0	0	0.00218288	0	0	0	0	0	0	0	0	0	0
12612	TGAGGAATATTGGGCAATGGAGGCAACTCTGACCCAGCCATGCCGCGTGAAGGAAGAAGGTTCTATGGATTGTAAACTTCTTTTATTTGGGAAGAAACCTCTCTACGTGTAGAGAGCTGACGGTACCAAACGAATAAGGACCGGCTAACTCCGTGCCAGCAGCCGCGGTAATACGGAGGGTCCAAGCGTTATCCGGAATCATTGGGTTTAAAGGGTGCGCAGGCGGTTTATTAAGTCAGTGGTGAAATCTCGAGGCTCAACCTCGAAACTGCCATTGATACTGATAAACTTGAGTTCAGTTGGAGTAGGCGGAATGTGTAGTGTAGCGGTGAAATGCTTAGATATTACACAGAACACCGATAGCGAAGGCAGCTTACTAAACTGATACTGACGCTGAGG…	422	Bacteria_Bacteroidota_Bacteroidia_Flavobacteriales_Crocinitomicaceae_Crocinitomix_NA	0.0532091	0.0711929	0.0141355	0.011974	0.000727627	0.00126029	0.00101161	0.00202323	0.00134217	0.00144882	0.00469969	0.00237993	0.00374125	0.00487948	0.0192929	0.00404171	0.0249449	0.0222321	0.225306	0.0597894	0.0164321	0.0310405	0.0291949	0.01146	0.0266454	0.0350693	0.00505331	0.0266329	0.00547765	0.0784068	0.0026109	0.0785571	0	0.0111746	0	0.00218288	0	0.00114838	0.00287813	0	0	0	0.00404645	0	0	0
20647	TGGGGAATATTGCGCAATGGGCGAAAGCCTGACGCAGCAACGCCGCGTGTGGGATGACAGCTTTCGGGTTGTAAACCACTTTCAGGGATGACGAAAATGACGGTAATCCCAGAAGAAGGTCCGGCCAACTACGTGCCAGCAGCCGCGGTAACACGTAGGGACCAAGCGTTGTCCGGATTTATTGGGCGTAAAGAGCTCGTAGGCGGTTTCGTAAGTCGGATGTGAAAACTCAGGGCTCAACCCTGAGACGCCATCTGATACTGCGATGACTAGAGTCCGGTAGGGGAGCATGGAATTCCTGGTGTAGCGGTGGAATGCGCAGATATCAGGAGGAACACCAGTCGCGAAGGCGGTGCTCTGGGCCGGTACTGACGCTGAGGAGCGAAAGCATGGGGAGCA…	403	Bacteria_Actinobacteriota_Acidimicrobiia_Microtrichales_Microtrichaceae_Sva0996_marine_group_NA	0.0530124	0.0319884	0.0515946	0.0252198	0.00232472	0.000296271	0	0	0	0	0.0469969	0.0261793	0.0972726	0.0195179	0.020579	0.0404171	0.0706773	0.00889284	0.0751019	0.0413926	0.0328641	0.0310405	0.0656886	0.06112	0.106581	0.0175346	0.0606397	0.0432785	0.0178024	0.0209085	0.127934	0.00314228	0	0.00372488	0.00266525	0.00218288	0.00212603	0	0	0	0	0	0	0	0	0
24295	TGGGGAATATTGGACAATGGGGGAAACCCTGATCCAGCAATGCCGCGTGTGTGAAGAAGGCCTGCGGGTTGTAAAGCACTTTCAGTAGAGAAGAAAAGCTTAGGGTTAATACCCCTGAGTCTTGACGTTACCTACAGAAGAAGCTCCGGCTAACTCCGTGCCAGCAGCCGCGGTAATACGGAGGGAGCGAGCGTTAATCGGAATTACTGGGCGTAAAGCGCGCGTAGGTGGCTCTTTAAGTCGGATGTGAAAGCCCTGGGCTCAACCTGGGAATTGCATTCGAAACTGCAGAGCTAGAGTATGGTAGAGGGAAGTGGAATTTCCGGTGTAGCGGTGAAATGCGTAGATATCGGAAGGAACACCAGTGGCGAAGGCGACTTCCTGGGCCAATACTGACGC…	427	Bacteria_Proteobacteria_Gammaproteobacteria_Steroidobacterales_Woeseiaceae_Woeseia_NA	0.0529898	0.0491103	0.0585826	0.0412437	0.000708677	0.00122746	0	0	0.000239844	0.000415423	0.075195	0.128516	0.0224475	0.102469	0.114471	0.0444588	0.0291024	0.133393	0.0178814	0.0275951	0.0383415	0.0931214	0.0218962	0.03056	0.0373035	0.128587	0.0101066	0.0399494	0.0219106	0.0313627	0	0	0	0	0	0	0.00212603	0	0.000719533	0	0	0	0	0	0	0
17071	TGGGGAATATTGCACAATGGAGGAAACTCTGATGCAGCCATGCCGCGTGTGTGAAGAAGGCTTTCGGGTTGTAAAGCACTTTCAGCGAGGAGGAAAGGGTAATGGTTAATATCCATTATCTGTGACGTTACTCGCAGAAGAAGCACCGGCTAACTCCGTGCCAGCAGCCGCGGTAATACGGAGGGTGCGAGCGTTAATCGGAATTACTGGGCGTAAAGCGCGCGTAGGCGGTTAATTAAGTCAGATGTGAAAGCCCAGGGCTCAACCTTGGAACTGCATTTGAAACTGGTTAACTAGAGTTTTGTAGAGGGTGGTAGAATTTCAGGTGTAGCGGTGAAATGCGTAGAGATCTGAAGGAATACCAGTGGCGAAGGCGGCCACCTGGACAAAGACTGACGC…	427	Bacteria_Proteobacteria_Gammaproteobacteria_Alteromonadales_Psychromonadaceae_Psychromonas_ingrahamii	0.0529763	0.0299079	0.0154479	0.0174772	0.00717285	0.00447587	0.00275465	0.00188139	0.000239844	0.000415423	0	0	0.0448951	0.0292769	0.0102895	0.0444588	0.0374174	0.0133393	0.103712	0.0919836	0.0109547	0	0.0255456	0.02674	0.0426326	0.0409141	0.0505331	0.0432785	0.00821648	0	0.0026109	0	0.00815084	0.106159	0.010661	0.00873153	0.00212603	0	0.000719533	0	0.00357692	0.00421461	0	0.00322706	0.00140046	0
17896	TGGGGAATATTGCACAATGGGCGAAAGCCTGATGCAGCCATGCCGCGTGTGTGAAGAAGGCCTTCGGGTTGTAAAGCACTTTCAGTTGTGAGGAAAGGAGTGTAGTTAATAGCTGCATTCTGTGACGTTAACAACAGAAGAAGCACCGGCTAACTTCGTGCCAGCAGCCGCGGTAATACGAGGGGTGCAAGCGTTAATCGGAATTACTGGGCGTAAAGCGTTCGTAGGCGGTCTATTAAGCAAGATGTGAAAGCCCAGGGCTCAACCTTGGAACTGCATTTTGAACTGGTAGACTAGAGTACTGTAGAGGGTGGTGGAATTTCCAGTGTAGCGGTGAAATGCGTAGAGATTGGAAGGAACATCAGTGGCGAAGGCGGCCACCTGGACAGATACTGACGC…	427	Bacteria_Proteobacteria_Gammaproteobacteria_Alteromonadales_Colwelliaceae_Colwellia_psychrerythraea	0.0528629	0.0466603	0.017323	0.00995787	0.00376102	0.000950673	0.00105365	0.0021073	0.000571229	0.000513402	0.00469969	0.00475986	0.02993	0.0146384	0.0295824	0.00808342	0.0415749	0.0578035	0.107288	0.137975	0.0219094	0.0186243	0.0145975	0.02674	0.0373035	0.0175346	0.0101066	0.0133165	0.0219106	0.0365898	0.0234981	0.0345651	0.00135847	0.00558732	0.00266525	0.00436576	0.00425206	0	0.000719533	0.000994154	0	0.00421461	0	0	0	0
14256	TGAGGAATATTGGTCAATGGGCGCAAGCCTGAACCAGCCATGCCGCGTGAAGGATGACAGCGCTATGCGTTGTAAACTTCTTTTGTACAGGAAGAAATACTTCTACGTGTAGAAGCTTGACGGTACTGTACGAATAAGCATCGGCTAACTCCGTGCCAGCAGCCGCGGTAATACGGAGGATGCAAGCGTTATCCGGATTTATTGGGTTTAAAGGGTACGTAGGCGGAAAATTAAGTCAGTAGTGAAATCCTGCAGCTTAACTGTAGAACTGTTATTGATACTGGTTTTCTTGAATATAGTTGAGGTAGGCGGAATGTGTAATGTAGCGGTGAAATGCTTAGATATTACACAGAACACCGATTGCGAAGGCAGCTTACTAAGCTATGATTGACGCTGAGG…	422	Bacteria_Bacteroidota_Bacteroidia_Bacteroidales_Bacteroidetes_BD2-2_NA_NA	0.0525507	0.0308276	0.0780545	0.0666064	0	0	0	0	0	0	0.192687	0.118997	0.02993	0.18542	0.145339	0.0485005	0.0498898	0.084482	0.0214577	0.0367935	0.0492962	0.117954	0.0145975	0.02292	0.0426326	0.0818283	0.0101066	0.0932153	0.0410824	0.00522712	0.0026109	0.00314228	0	0	0	0	0	0	0	0	0	0	0	0	0	0
6908	TCGAGAATCTTCCGCAATGGACGAAAGTCTGACGGAGCGACGCCGCGTGCTGGATGAAGGCCCTCGGGTTGTAAACAGCTGTCGTAGGGGAGGAAATTTTGACCGATCCTAGGAGGAAGCACAGGCTAAGTTCGTGCCAGCAGCCGCGGTAATACGAACTGTGCAAACGTTATTCGGAATCACTGGGCTTAAAGGGTGCGTAGGCGGGCAGGTAGGTCAGATGTGAAAGCCCACGGCTCAACCGTGGAATTGCGTTTGAAACCACTTGTCTTGAGGGGATCAGAGGAGAGCGGAACTGATGGTGGAGCGGTGAAATGCGTTGATATTATCAGGAACACCGGTGGCGAAAGCGGCTCTCTGGGATCTTTCTGACGCTGAGGCACGAAAGCTAGGGGAGCG…	403	Bacteria_Planctomycetota_Planctomycetes_Pirellulales_Pirellulaceae_Blastopirellula_NA	0.0525483	0.01836	0.041994	0.0334678	0.000888415	0.00153878	0	0	0.00305051	0.000853089	0.0187988	0.0166595	0.108496	0.0390358	0.0321548	0.0485005	0.0582048	0.0400178	0.0643731	0.0551902	0.0273868	0.0248324	0.0328443	0.06494	0.0639488	0.0233795	0.0353732	0.0798988	0.02328	0.0156814	0.0130545	0.00628457	0.00271695	0	0.00266525	0	0	0.00229677	0.00287813	0.00397662	0	0	0	0	0	0
7040	TCGAGAATCTTCCGCAATGGACGAAAGTCTGACGGAGCGACGCCGCGTGGTGGATGAAGCCCTTAGGGGCGTAAACACCTTTTATGAGGGAGGAATTTTATTGACGTTACCTCATGAATAAGGGGCTCCCAACTCTGTGCCAGCAGGAGCGGTAATACAGAGGCCCCAAGCATTATCCGGATTCACTGGGCGTAAAGGGTGCGTAGGCGGTGTTATTAGTCGGGTGTTAAATCCTGGGGCTCAACCCCAGACTCGCATTCGAAACGGTAACACTAGAAGAAGTCAGAGGTAAACAGAACTCTCGGTGTAGGGGTGAAATCCGTTGATATCGAGGGGAATACCAAATGCGAAGGCAGTTTACTGGGACTTTCTTGACGCTGAGGCACGAAAGCGTGGGTA…	406	Bacteria_Patescibacteria_Parcubacteria_Candidatus_Kaiserbacteria_NA_NA_NA	0.0522199	0.0428629	0.0279259	0.0180836	0	0	0	0	0.000622639	0.00058029	0.0469969	0.0428388	0.0224475	0.00487948	0.0128619	0.0161668	0.0166299	0.0400178	0.00715256	0.0689877	0.0109547	0.0496648	0.00729874	0.01528	0.0639488	0.0526039	0.0252666	0.143152	0.00958589	0.0104542	0.0026109	0.00314228	0	0	0	0	0	0.00114838	0.000719533	0	0	0	0	0	0	0
6885	TCGAGAATCTTCCGCAATGGACGAAAGTCTGACGGAGCGACGCCGCGTGCGGGATGAAGGCCTTCGGGTTGTAAACCGCTGTCATAGGGGAGGAAATTTTGACCGATCCTAAGAGGAAGCACAGGCTAAGTTCGTGCCAGCAGCCGCGGTAATACGAACTGTGCAAACGTTATTCGGAATCACTGGGCTTAAAGGGTGCGTAGGCGGGTTGGTAGGTCAGATGTGAAAGCCCACGGCTCAACCGTGGAATTGCGTTTGAAACCCCCAGCCTTGAGGGAGATAGAGGAGAGCGGAACTGATGGTGGAGCGGTGAAATGCGTTGATATCATCAGGAACACCGGTGGCGAAAGCGGCTCTCTGGATCTTTTCTGACGCTGAGGCACGAAAGCTAGGGGAGCG…	403	Bacteria_Planctomycetota_Planctomycetes_Pirellulales_Pirellulaceae_Blastopirellula_NA	0.0521594	0.0320099	0.0561186	0.0290485	0	0	0	0	0	0	0.0281981	0.114237	0.0411538	0.0341563	0.0836024	0.0363754	0.0374174	0.084482	0.025034	0.0735869	0.0712056	0.0558729	0.0401431	0.04202	0.0266454	0.0818283	0.00505331	0.0832279	0.0520377	0.0836339	0.0417744	0.0345651	0	0	0	0	0	0	0	0	0	0	0	0	0	0
11999	TGAGGAATATTGGACAATGGGCGCAAGCCTGATCCAGCCATGCCGCGTGCAGGAAGACGGCCCTATGGGTTGTAAACTGCTTTTATACGGGAAGAATAAGGGACACGTGTGTCCTGGTGACGGTACCGTAAGAATAAGGACCGGCTAACTCCGTGCCAGCAGCCGCGGTAATACGGAGGGTCCGAGCGTTATCCGGAATTATTGGGTTTAAAGGGTCCGCAGGCGGGCAATTAAGTCAGGGGTGAAATGGTGCGGCTCAACCGTAGCACTGCCCTTGATACTGGTTGTCTTGAGTCATAGTGAAGTGGCCGGAATATGTAGTGTAGCGGTGAAATGCATAGATATTACATAGAACACCGATTGCGAAGGCAGGTCACTAACTATCGACTGACGCTGATG…	422	Bacteria_Bacteroidota_Bacteroidia_Flavobacteriales_Flavobacteriaceae_Eudoraea_NA	0.052148	0.0356652	0.0938674	0.136621	0	0	0.00190584	0.00220901	0.000239844	0.000415423	0.112793	0.392689	0.0187063	0.165902	0.117043	0.0202086	0.0706773	0.106714	0.0178814	0.0367935	0.0547735	0.0558729	0.0145975	0.00764	0.0373035	0.0993629	0.0151599	0.0332912	0.0479294	0.0261356	0.0052218	0	0	0	0	0	0	0	0.000719533	0	0.00357692	0	0.00404645	0	0	0.00077275
28219	TGGGGAATCTTGCGCAATGGACGAAAGTCTGACGCAGCAACGCCGCGTGTGTGATGAAGGCCTGTGGGTCGTAAAGCACTGTCAGAAGGGAAGAAAAAAATGACGTCGTACCTTCAAAGGAAGCACCGGCTAACTCCGTGCCAGCAGCCGCGGTAATACGGAGGGTGCAAGCGTTGTTCGGAATCATTGGGCGTAAAGCGCACGCAGGCGGACTTTCAAGTCTGATGTGAAATCCCGGGGCTCAACCTCGGAACTGCATTGGAAACTGGGAGTCTTGAATATGAGAGGGGTTAGTGGAATTCTTGGTGTAGGGGTGAAATCCGTAGATATCAGGAGGAACACCAGTGGCGAAGGCGACTGACTGGATCATTATTGACGCTGAGGTGCGAAAGCGTGGGT…	407	Bacteria_Desulfobacterota_Desulfuromonadia_Bradymonadales_NA_NA_NA	0.0521231	0.0550057	0.0155588	0.00793471	0	0	0	0	0	0	0.00939938	0.00475986	0.0112238	0.00975895	0.0115757	0	0.00415749	0	0.00357628	0.0275951	0.0273868	0.0186243	0.0145975	0.02292	0.101252	0.105208	0.0353732	0.139823	0.00821648	0	0.0026109	0	0	0.00186244	0	0	0	0	0	0	0	0	0	0	0.00140046	0
9697	TGAGGAATATTGGACAATGGAGGAGACTCTGATCCAGCCATGCCGCGTGCAGGAAGACGGCCCTATGGGTTGTAAACTGCTTTTATACGGGAAGAAAAACAGCTACGTGTAGTTGACTGACGGTACCGTAAGAATAAGGACCGGCTAACTCCGTGCCAGCAGCCGCGGTAATACGGAGGGTCCGAGCGTTATCCGGAATTATTGGGTTTAAAGGGTCCGTAGGCGGGCCATTAAGTCAGGGGTGAAAGTCTGCGGCTCAACCGTAGAATTGCCTTTGATACTGGTGGTCTTGAGTTATGGTGAAGTGGCTGGAATATGTAGTGTAGCGGTGAAATGCATAGATATTACATAGAACACCGATTGCGAAGGCAGGTCACTAACCATATACTGACGCTGATG…	401	Bacteria_Bacteroidota_Bacteroidia_Flavobacteriales_Flavobacteriaceae_Maribacter_NA	0.0519271	0.0255053	0.0581341	0.0214299	0	0	0	0	0.000382794	0.000663019	0.0281981	0.0475986	0.0748251	0.0585537	0.0565924	0.214211	0.0706773	0.0622499	0.0500679	0.0551902	0.0547735	0.068289	0.0912342	0.04202	0.0213163	0.0116898	0.0909596	0.0532659	0.0273883	0	0.0391635	0	0	0.00186244	0	0	0	0.00114838	0	0	0	0	0	0	0	0
7316	TCGAGAATCTTCCGCAATGGGCGAAAGCCTGACGGAGCGACGCCGCGTGATGGACGAAGGCCCTCGGGTTGTAAACATCTGTCGTAGGGGAGGAAATTTTGACCGATCCTAGGAGGAAGCACAGGCTAAGTTCGTGCCAGCAGCCGCGGTAATACGAACTGTGCAAACGTTATTCGGAATCACTGGGCTTAAAGGGTGCGTAGGCGGGCAGGTAGGTCAGATGTGAAAGCCCACGGCTCAACCGTGGAATTGCGTTTGAAACCACTTGTCTTGAGGGGATCAGAGGAGAGCGGAACTGATGGTGGAGCGGTGAAATGCGTTGATATCATCAGGAACACCGGTGGCGAAAGCGGCTCTCTGGGATCTTTCTGACGCTGAGGCACGAAAGCTAGGGGAGCG…	403	Bacteria_Planctomycetota_Planctomycetes_Pirellulales_Pirellulaceae_Blastopirellula_NA	0.0519235	0.0279814	0.0644838	0.0535503	0	0	0.00101161	0.00202323	0.00324486	0.00123849	0.00939938	0.0071398	0.145909	0.0536742	0.0231514	0.113168	0.0249449	0.0400178	0.0429154	0.0321943	0.0876376	0.0248324	0.0656886	0.11078	0.0959233	0.046759	0.0960129	0.0366203	0.016433	0.00522712	0.0339417	0.0125691	0.00135847	0.00558732	0	0	0	0.00459353	0.0021586	0.00298246	0	0	0.00404645	0	0	0
7728	TCGAGAATCTTCGGCAATGGGCGAAAGCCTGACCGAGCGATGCCGCGTGCGGGATGAAGGCCTTCGGGTTGTAAACCGCTGTCAGTAGGGAGGAAGGGTCCGTGAAGAGCGGATCTTGACCTATCTTCAGAGGAAGTCCGGGCTAAGTTCGTGCCAGCAGCCGCGGTAACACGAACCGGACAAACGTTATTCGGAATTATTGGGCTTAAAGGGTGCGTAGGCGGTCATGTAGGTGGGGTGTGAAATCCCTCGGCTCAACCGAGGAACTGCGCTCCAAACCACATAACTAGAGGGAGACAGAGGTAAGCGGAACTGATGGTGGAGCGGTGAAATGCGTTGATATCATCAGGAACACCAGTGGCGAAAGCGGCTTACTGGGTCTCTTCTGACGCTGAGGCA…	420	Bacteria_Planctomycetota_Planctomycetes_Pirellulales_Pirellulaceae_Bythopirellula_NA	0.0517915	0.0337108	0.0492336	0.018849	0.000727627	0.00126029	0.00101161	0.00202323	0.00109697	0.00115183	0.0657957	0.069018	0.0523776	0.0487948	0.0797438	0.0323337	0.0956222	0.0755892	0.0286103	0.050591	0.0657282	0.0248324	0.0401431	0.02674	0.0639488	0.0116898	0.00505331	0.0832279	0.0246494	0.0313627	0.0339417	0.0188537	0.00135847	0	0	0.00218288	0	0.00229677	0	0.000994154	0	0	0.00404645	0	0.00140046	0
1614	GAGGGAATATTGCGCAATGGGCGAAAGCCTGACGCAGCAACGCCGCGTGAGGGATGACGGCCTTCGGGTTGTAAACCTCTTTCAGTGGGGACGAAATTGACGGTACCCACAGAAGAAGCACCGGCCAACTACGTGCCAGCAGCCGCGGTAATACGTAGGGTGCAAGCATTGTCCGGATTTATTGGGCGTAAAGAGCTCGTAGGCGGCTTAACAAGTCGGCCGTGAAATACCGAGGCTCAACCTCGGGGAGTCGGTCGAAACTGTTATAGCTAGAGTACGGTAGAGGAGAGTGGAATTCTCGGTGTAGCGGTGGAATGCGCAGATATCGAGAGGAACACCAGTAGCGAAGGCGGCTCTCTGGGCCGTTACTGACGCTGAGGAGCGAAAGCGTGGGGAGCA…	403	Bacteria_Actinobacteriota_Acidimicrobiia_Actinomarinales_NA_NA_NA	0.0514235	0.0593427	0.0596786	0.052297	0	0	0	0	0.000239844	0.000415423	0.0187988	0.00951973	0.0972726	0.00975895	0.0128619	0.0202086	0.0291024	0.00444642	0.0321865	0.0321943	0.0273868	0.0186243	0.127728	0.11842	0.0639488	0.0175346	0.192026	0.0399494	0.0136941	0.00522712	0.143599	0.00628457	0.00135847	0	0	0	0	0	0.000719533	0	0	0	0	0	0	0
17645	TGGGGAATATTGCACAATGGGCGAAAGCCTGATGCAGCAATGCCGCGTGTGTGAAGAAGGCCTGCGGGTTGTAAAGCACTTTCAGTAGGGAGGAAACAGTTGCGGGTTAATATCCCGCGACCTTGACGTTACCTACAGAAGAAGCACCGGCTAACTCTGTGCCAGCAGCCGCGGTAATACAGAGGGTGCAAGCGTTAATCGGAATTACTGGGCGTAAAGCGCGCGTAGGCGGCTTGGTCAGTCGGATGTGAAAGCCCCGGGCTTAACCTGGGAATTGCATTCGATACTGCCAGGCTAGAATGTAGTAGAGGGAAGTGGAATTCCGGGTGTAGCGGTGAAATGCGTAGATATCCGGAGGAACATCAGTGGCGAAGGCGACTTCCTGGACTAACATTGACG…	428	Bacteria_Proteobacteria_Gammaproteobacteria_B2M28_NA_NA_NA	0.0514134	0.0378497	0.0323246	0.0281739	0	0	0.00105365	0.0021073	0	0	0.0845944	0.0452187	0.0187063	0.268371	0.10804	0.0444588	0.0873072	0.0889284	0.00357628	0.0689877	0.0328641	0.0372486	0	0.00764	0.0373035	0.093518	0.00505331	0.0266329	0.0191718	0	0.0026109	0	0	0	0	0	0	0	0	0	0	0.00421461	0	0	0	0.00077275
4023	TAGGGAATATTGCACAATGGGCGAAAGCCTGATGCAGCAACGCCGCGTGCGCGATGAAGGCCTTCGGGTTGTAAAGCGCTTTTCTGAGGGAAGAGGAAGGACGGTACCTCAGGAATAAGTCTCGGCTAACTACGTGCCAGCAGCCGCGGTAACACGTAGGAGGCAAGCGTTATCCGGATTTACTGGGCGTAAAGAGCGTGTAGGCGGCTTGACAAGTCGGATGTGAAAGCTCCTGGCTCAACTAGGAGAGGTCGTTCGAAACTGTCAGGATAGAGAATGGTAGAGGAAGATGGAATTCCCGGTGTAGTAGTGAAATGCGTAGATATCGGGAGGAACACCAGTGGCGAAGGCGGTCTTCTGGGCCATTTCTGACGCTGAGACGCGAAAGCATGGGGAGCG…	403	Bacteria_Chloroflexi_Anaerolineae_Anaerolineales_Anaerolineaceae_NA_NA	0.0510118	0.0294382	0.0608832	0.0312534	0	0	0	0	0	0	0.117492	0.0761578	0.0561188	0.0341563	0.0553062	0.028292	0.0332599	0.0489106	0.114441	0.0275951	0.0383415	0.0744971	0.0291949	0.03438	0.0692779	0.0526039	0.0353732	0.0266329	0.00547765	0.0156814	0.0182763	0	0	0	0	0	0	0	0	0	0	0	0	0	0.00140046	0
31170	TGGGGAATTTTGCGCAATGGACGAAAGTCTGACGCAGCAATACCGCGTGAAGGATGAAGGCCCTTGGGTCGTAAACTTCTGTCAGTGGGGAAGAAATGCCCGTAAGGGAGATGACGGTACCCACAAAGGAAGCACCGGCTAACTCCGTGCCAGCAGCCGCGGTAATACGGAGGGTGCAAGCGTTGTTCGGAATTATTGGGCGTAAAGAGCATGTAGGCGGACTGCTAAGTCTGATGTGAAAGCCCGGGGCTCAACCCCGGAAGTGCATTGGATACTGGTCGTCTTGAGTATGGGAGAGGAAAGTGGAATTCCGAGTGTAGGAGTGAAATCCGTAGATATTCGGAGGAACACCAGTGGCGAAGGCGGCTTTCTGGACCAATACTGACGCTGAGATGCGAA…	416	Bacteria_Desulfobacterota_Desulfuromonadia_Desulfuromonadia_or_Geopsychrobacteraceae_Desulfuromusa_NA	0.0509266	0.0184515	0.101371	0.0856555	0	0	0	0	0.000571229	0.000513402	0.0328978	0.0166595	0.190804	0.0487948	0.0102895	0.185919	0.0498898	0.0222321	0.0715256	0.0275951	0.0438188	0.0434567	0.164222	0.21774	0.0479616	0.0526039	0.0656931	0.0699114	0.02328	0.0261356	0.0704942	0.0157114	0	0	0	0	0	0	0.000719533	0.000994154	0	0	0	0	0.00140046	0
8459	TGAGGAATATTGCACAATGGGGGAAACCCTGATGCAGCAACGCCGCGTGGAGGATGACGCATTTCGGTGTGTAAACTCCTTTTATGAGTCAAGAAAATGACGGTAGCTCATGAATAAGCACCGGCTAACTCCGTGCCAGCAGCCGCGGTAATACGGAGGGTGCAAGCGTTACTCGGAATCACTGGGCGTAAAGGACGCGTAGGCGGGTTGTCAAGTCAGATGTGAAATCCTACAGCTTAACTGTAGAACTGCATTTGAAACTGGCAACCTAGAGTATGGGAGGGGGAGATGGAATTAGTGGTGTAGGGGTAAAATCCGTAGATATCACTAGGAATACCTAAAGCGAAGGCGATCTCCTGGAACATTACTGACGCTAAGGCGTGAAAGCGTGGGGAGCAA…	402	Bacteria_Campilobacterota_Campylobacteria_Campylobacterales_Sulfurimonadaceae_Sulfurimonas_NA	0.0508359	0.032349	0.0116225	0.0161266	0.00159709	0.00140915	0.00356141	0.00267571	0.00482096	0.00245272	0.0187988	0.0452187	0.00748251	0.0146384	0.0128619	0.00404171	0.0166299	0.0311249	0.0107288	0.0781861	0	0.0062081	0.00364937	0	0.0266454	0.0876732	0.0757997	0.0798988	0.00273883	0.0104542	0.0026109	0.00942685	0.00271695	0.0204868	0.00266525	0	0.00212603	0.00229677	0.00719533	0.00497077	0.00357692	0.00421461	0	0.00645411	0.00140046	0
16782	TGGGGAATATTGCACAATGGACGAAAGTCTGATGCAGCAACGCCGCGTGGAGGATGACACATTTCGGTGCGTAAACTCCTTTTATTAGGGAAGATAATGACGGTACCTAATGAATAAGCACCGGCTAACTCCGTGCCAGCAGCCGCGGTAATACGGGGGGTGCAAGCGTTACTCGGAATCACTGGGCGTAAAGAGCATGTAGGCTGGTTTGTAAGTTGGAAGTGAAATCCTATGGCTTAACCATAGAACTGCTTCCAAAACTGCAGACCTAGAGTATGGGAGAGGTAGATGGAATTTCTGGTGTAGGGGTAAAATCCGTAGAGATCAGAAGGAATACCGATTGCGAAGGCGATCTACTGGAACATTACTGACGCTGAGATGCGAAAGCGTGGGGAGCAA…	402	Bacteria_Campilobacterota_Campylobacteria_Campylobacterales_Arcobacteraceae_NA_NA	0.0506016	0.029621	0.0146691	0.0139394	0.0207801	0.0217044	0.0107809	0.00753252	0.0303386	0.00540035	0.00469969	0.00237993	0.00374125	0.0390358	0.0617371	0.0202086	0.103937	0.0400178	0.0536442	0.0827853	0.0219094	0.0062081	0.0255456	0.0382	0.0426326	0.0350693	0.0101066	0.0366203	0.00958589	0.0940881	0	0.0816993	0.0611313	0.346414	0.00799574	0.0458405	0.00850412	0.024116	0.0330985	0.0338012	0.0107308	0.021073	0.00809291	0.00322706	0.0112037	0.00231825
27582	TGGGGAATCTTGCACAATGGGCGAAAGCCTGATGCAGCAACGCCGCGTGCGGGAAGAAGGCCCTAGGGTTGTAAACCGCTTTCAGTAGGGAAGAAAATGACGGTACCTACAGAAGAAGGTGCGGCCAACTACGTGCCAGCAGCCGCGGTAACACGTAGGCACCAAGCGTTATCCGGATTTATTGGGCGTAAAGAGCTCGTAGGCGGTTCAGTCAGTCGGGTGTGAAAACTTGAGGCTTAACCTCAAGAGGTCACTCGATACTACTGTGACTAGAGTGCGGTAGGGGAGCGGGGAATTCCTGGTGTAGCGGTGAAATGCGCAGATATCAGGAGGAACACCAGTGGCGAAGGCGCCGCTCTGGGCCGTAACTGACGCTGAGGAGCGAAAGCATGGGTAGCA…	403	Bacteria_Actinobacteriota_Acidimicrobiia_Microtrichales_Ilumatobacteraceae_Ilumatobacter_NA	0.0505291	0.0315049	0.0365283	0.0249533	0	0	0	0	0.00105092	0.00108042	0.0469969	0.0380789	0.02993	0.0927101	0.0771714	0.0606257	0.0332599	0.102268	0.0357628	0.0735869	0.0164321	0.0869133	0.0182468	0.0191	0.0532907	0.0759834	0.0101066	0.0199747	0.0273883	0.0209085	0.0026109	0.00942685	0	0	0	0	0	0	0.0021586	0.000994154	0	0	0	0	0	0
5756	TAGGGAATTTTGCGCAATGGACGAAAGTCTGACGCAGCGATACCGTGTGTAGGAAGACGCCCTGCGGGGTGTAAACTACTGTCACTAGGGAAGAATAAAATGACGGTACCTAGAGAGGAAGCACCGGCTAACTCCGTGCCAGCAGCCGCGGTAATACGGAGGGTGCAAGCGTTGCGCGGAATTACTGGGCGTTAAGGGTCCGTAGGCTGTTTGTTAAGTCAGTTTTGTAAGCCATCGGCTCAACCGATGAAACGGAATTGATACTGGCAGACTAGAGTGTGAGAGGGGAAAGTGGAATTCCAGGAGTAGCGGTGAAATGTGTAGATACCTGGAGGAACGCCAAAGGTGAAGACAACTTTCTGGCTCATATCTGACGCTGAGGGACGAAAGCGTGGGGAG…	405	Bacteria_NA_NA_NA_NA_NA_NA	0.0504252	0.0502664	0.00614995	0.00689335	0	0	0.00178846	0.00357692	0.00243322	0.00221039	0	0	0	0.00487948	0.0655957	0	0.112252	0.0978213	0.0107288	0.0873844	0.0109547	0.0062081	0.0182468	0.00764	0.00532907	0	0	0.0898861	0.0328659	0.00522712	0.0026109	0.0314228	0.00271695	0.00558732	0	0	0	0	0.0043172	0.00298246	0.00715384	0	0	0	0	0
31479	TGGGGAATTTTGCGCAATGGGCGAAAGCCTGACGCAGCGACGCCGCGTGGGGGAAGAAGGCCTTAGGGTCGTAAACTCCTTTAGTACGGGAAGAAGCCGCAAGGTGACGGTACCGTAAGAATAAGCCACGGCTAACTCTGTGCCAGCAGCCGCGGTAATACAGAGGTGGCAAGCGTTGTTCGGATTTACTGGGCTTAAAGGGCGTGTAGGCGTCCTGATAAGTCAGATGTGGAAGCCCTGGGCTCAACCCAGGAAGTGCATTTGAAACTGTCAGGATTGAGTCATGCAAGGGAGGACGGAATTCCTGGTGTAGCGGTGAAATGCGTAGATATCAGGAGGAAGGCCGGTGGTGAAGACGGTCCTCTAGGCAATGACTGACGCTGAGGCGCGAAAGCGTGG…	409	Bacteria_Nitrospirota_Thermodesulfovibrionia_NA_NA_NA_NA	0.0499147	0.027537	0.0619155	0.0328793	0	0	0.000806764	0.00161353	0	0	0.131591	0.0475986	0.0710838	0.161023	0.0926057	0.0808342	0.0706773	0.0933748	0.0679494	0.0183967	0.0492962	0.0372486	0.0583899	0.0382	0.0479616	0.0409141	0.0101066	0.0499367	0.0383436	0.0104542	0.0156654	0	0.00135847	0	0	0	0	0	0	0	0	0	0	0.00322706	0	0
25033	TGGGGAATATTGGACAATGGGGGCAACCCTGATCCAGCCATGCCGCGTGAATGATGAAGGCCTTAGGGTTGTAAAATTCTTTCGCTAGGGATGATAATGACAGTACCTAGTAAAGAAGCCCCGGCTAACTCCGTGCCAGCAGCCGCGGTAATACGGAGGGGGCTAGCGTTGTTCGGAATTACTGGGCGTAAAGCGTGCGTAGGCGGATTATTAAGTTAGGGGTGAAATCCCGGGGCTCAACCTCGGAACTGCCTCTAAAACTGGTAATCTAGAGATATGGAGAGGTAAGTGGAATTCCTAGTGTAGAGGTGAAATTCGTAGATATTAGGAGGAACACCAGAGGCGAAGGCGGCTTACTGGACATATACTGACGCTGAGGCACGAAAGTGTGGGTAGCAA…	402	Bacteria_Proteobacteria_Alphaproteobacteria_Caulobacterales_Hyphomonadaceae_Hellea_balneolensis	0.0498655	0.0403557	0.0178632	0.008011	0.00624653	0.00181856	0.00186042	0.00218573	0.00186199	0.00180216	0.00469969	0.0118997	0.0187063	0.00487948	0.0180067	0.00404171	0.0748347	0.0177857	0.114441	0.0965828	0.0273868	0.0248324	0.0145975	0.02292	0.0426326	0.0292244	0.0101066	0.0133165	0.0972283	0.0993152	0.0339417	0.0628457	0.00407542	0.00744976	0.00799574	0.00436576	0.00637809	0	0.00359767	0.00198831	0	0.00421461	0	0.00322706	0.00280092	0.0046365
22291	TGGGGAATATTGGACAATGGGCGAAAGCCTGATCCAGCCATGCCGCGTGAGTGACGAAGGCCTTAGGGTTGTAAAACTCTTTTGGCGGGGACGATAATGACGGTACCCGCAGAATAAGCCCCGGCTAACTTCGTGCCAGCAGCCGCGGTAATACGAAGGGGGCTAGCGTTGTTCGGAATCACTGGGCGTAAAGCGCACGTAGGCGGACTGATCAGTTGGGGGTGAAATCCCAGGGCTCAACCCTGGAACTGCCTTCAATACTGTCAGTCTTGAGTCCGAGAGAGGTGAGTGGAATTCCTAGTGTAGAGGTGAAATTCGTAGATATTAGGAAGAACACCAGTGGCGAAGGCGGCTCACTGGCTCGGTACTGACGCTGAGGTGCGAAAGCGTGGGGAGCAA…	402	Bacteria_Proteobacteria_Alphaproteobacteria_Rhizobiales_Hyphomicrobiaceae_Filomicrobium_NA	0.0496966	0.0293807	0.0430504	0.0158735	0	0	0.00089423	0.00178846	0.00396975	0.00228928	0.0704953	0.0380789	0.0523776	0.0634332	0.0514476	0.0121251	0.0540473	0.0889284	0.0429154	0.0781861	0.0219094	0.0434567	0.0291949	0.04584	0.0692779	0.0409141	0	0.0233038	0.0684706	0.162041	0.0234981	0.0314228	0.00135847	0.00186244	0	0	0	0.00344515	0.0064758	0.00198831	0.00357692	0	0	0	0.00420139	0
31061	TGGGGAATTTTGCGCAATGGACGAAAGTCTGACGCAGCAACGCCGCGTGAAGGATGAAGGCCCTTGGGTCGTAAACTTCTGTCAGTGGGGAAGAAATGCCCGCAAGGGAGCTGACGGTACCCACAAAGGAAGCACCGGCTAACTCCGTGCCAGCAGCCGCGGTAATACGGAGGGTGCAAGCGTTGTTCGGAATTATTGGGCGTAAAGCGCGTGTAGGCGGTCTGTTAAGTCTGGTGTGAAAGCCCTGGGCTCAACCCAGGAAGTGCATTGGATACTGGCAGACTTGAGTATGGGAGAGGAAAGCGGAATTCCGAGTGTAGGAGTGAAATCCGTAGATATTCGGAGGAACACCAGTGGCGAAGGCGGCTTTCTGGACCAATACTGACGCTGAGACGCGAA…	416	Bacteria_Desulfobacterota_Desulfuromonadia_Desulfuromonadia_or_Geopsychrobacteraceae_Geopsychrobacter_NA	0.0496844	0.0169479	0.0741364	0.0576999	0	0	0.00186042	0.00218573	0.00319881	0.00102744	0.00469969	0.0452187	0.0972726	0.0390358	0.0360133	0.101043	0.0332599	0.0266785	0.0500679	0.050591	0.0547735	0.0310405	0.17517	0.11078	0.0639488	0.0526039	0.0404265	0.0798988	0.0821648	0.146359	0.122712	0.021996	0.00271695	0.00372488	0	0	0	0.00229677	0.0043172	0.00298246	0	0.00421461	0	0.00322706	0	0
26240	TGGGGAATCTTAGACAATGGGCGCAAGCCTGATCTAGCCATGCCGCGTGTGTGATGAAGGCCTTAGGGTCGTAAAGCACTTTCGCCAGAGATGATAATGACAGTATCTGGTAAAGAAACCCCGGCTAACTCCGTGCCAGCAGCCGCGGTAATACGGAGGGGGTTAGCGTTGTTCGGAATTACTGGGCGTAAAGCGTACGTAGGCGGATCAGAAAGTATGGGGTGAAATCCCAGGGCTCAACCCTGGAACTGCCTCATAAACTCCTGGTCTTGAGTTCGAGAGAGGTGAGTGGAATTCCAAGTGTAGAGGTGAAATTCGTAGATATTTGGAGGAACACCAGTGGCGAAGGCGGCTCACTGGCTCGATACTGACGCTGAGGTACGAAAGTGTGGGGAGCAA…	402	Bacteria_Proteobacteria_Alphaproteobacteria_Rhodobacterales_Rhodobacteraceae_Sulfitobacter_undariae	0.0496568	0.0369042	0.0258811	0.0181977	0.000888415	0.00153878	0.00161353	0.00322706	0.00671237	0.00383571	0.00939938	0	0.0224475	0.0146384	0.0218652	0.0121251	0.0291024	0.0444642	0.107288	0.105781	0.0273868	0.0248324	0.0474418	0.04966	0.0479616	0.0175346	0.0151599	0.029962	0.115031	0.193403	0.0365526	0.163399	0.0054339	0.0279366	0.00266525	0	0	0.00344515	0.00575627	0.0109357	0	0	0	0.00645411	0.0322106	0.0262735
7642	TCGAGAATCTTCGGCAATGGGCGAAAGCCTGACCGAGCAATGCCGCGTGCGGGATGAAGGCCTTCGGGTTGTAAACCGCTGTCAGTTGGGAGGAAATCACTTGGGGCTATCCCCTTGTGTTGACCTATCTTCAGAGGAAGGACGGGCTAAGTTCGTGCCAGCAGCCGCGGTAATACGAACCGTCCAAACGTTATTCGGAATCATTGGGCTTAAAGGGTGCGTAGGCGGCGCGGTAAGTGAGATGTGAAATCCCTCGGCTCAACCGAGGAACTGCGTTTCATACTGCCGTGCTTGAGGGAGACAGGGGTAAGCGGAACTGATGGTGGAGCGGTGAAATGCGTTGATATCATCAGGAACACCGGTGGCGAAGGCGGCTTACTGGGTCTCTTCTGACGCTGA…	424	Bacteria_Planctomycetota_Planctomycetes_Pirellulales_Pirellulaceae_Pir4_lineage_NA	0.0494179	0.0396438	0.0571564	0.0352549	0	0	0	0	0.000331385	0.000573975	0.061096	0.0975772	0.0374125	0.0634332	0.0964643	0.0121251	0.0789922	0.111161	0.0143051	0.0275951	0.10407	0.062081	0.00729874	0.03056	0.0266454	0.046759	0	0.0898861	0.0178024	0.0156814	0.0104436	0.00628457	0	0	0	0	0	0	0	0.000994154	0	0	0	0	0	0.00077275
6875	TCGAGAATCTTCCGCAATGGACGAAAGTCTGACGGAGCGACGCCGCGTGCGGGATGAAGGCCCTTGGGTTGTAAACCGCTGTCAGAGGGGATGAAATCATGGTGGGCAATCCCTCCATGTTGACAGAGCCTCAGAGGAAGCACGGGCTAAGTACGTGCCAGCAGCCGCGGTAACACGTACTGTGCGAACGTTATTCGGAATCACTGGGCTTAAAGGGTACGTAGGCGGTTTATCAAGTCAGGTGTGAAATGCCTGAGCTCAACTGAGGCACTGCGCTTGAAACTGATAAACTAGAGTATTCCAGAGGTGTGCGGAACTGCCAGTGGAGCGGTGAAATGCGTTGATATTGGCAGGAACACCGGAGGCGAAGGCGGCACACTGGGGGATAACTGACGCTGA…	424	Bacteria_Planctomycetota_Planctomycetes_Planctomycetales_Rubinisphaeraceae_NA_NA	0.0493709	0.0326799	0.0461513	0.0156834	0	0	0.00194788	0.00226424	0	0	0.0422972	0.0309391	0.0448951	0.0195179	0.0694543	0.0444588	0.0374174	0.0311249	0.0357628	0.0781861	0.0492962	0.0248324	0.0620393	0.06876	0.0479616	0.00584488	0.0454798	0.11319	0.0246494	0.0313627	0.112269	0.0565611	0	0	0	0	0	0	0	0	0.00357692	0.00421461	0	0	0	0
8354	TGAGGAATATTGCACAATGGAGGAAACTCTGATGCAGCAACGCCGCGTGGAGGATGACGCATTTCGGTGTGTAAACTCCTTTTATATGTCAAGAAAATGACGGTAGCATATGAATAAGCACCGGCTAACTCCGTGCCAGCAGCCGCGGTAATACGGAGGGTGCAAGCGTTATTCGGAATCACTGGGCGTAAAGGACGCGTAGGCGGGATGCCAAGTCTGATGTGAAATCCTATGGCTCAACCATAGAACTGCATTGGAAACTGGTAACCTAGAGTATGGGAGGGGGAGATGGAATTAGTGGTGTAGGGGTAAAATCCGTAGATATCACTAGGAATACCGAAAGCGAAGGCGATCTCCTGGAACAATACTGACGCTAAGGCGTGAAAGCGTGGGGAGCAA…	402	Bacteria_Campilobacterota_Campylobacteria_Campylobacterales_Sulfurimonadaceae_Sulfurimonas_NA	0.0493684	0.0497177	0.0215649	0.0173033	0.000708677	0.00122746	0.000806764	0.00161353	0.00223943	0.000773294	0.0187988	0.0571184	0.0187063	0.0146384	0.0385857	0.0202086	0.00831497	0.0355714	0.0357628	0.0827853	0.00547735	0.0062081	0.0255456	0.0191	0.0213163	0.157812	0.0101066	0.0432785	0.00821648	0.0104542	0.0208872	0	0.00135847	0.0130371	0	0	0.00212603	0.00229677	0.00143907	0.00298246	0	0	0	0.00322706	0	0
27859	TGGGGAATCTTGCACAATGGGCGCAAGCCTGATGCAGCAACGCCGCGTGCGGGAAGAAGGCCCTAGGGTTGTAAACCGCTTTCAGTAGGGAAGAAAATGACGGTACCTACAGAAGAAGGTGCGGCCAACTACGTGCCAGCAGCCGCGGTAACACGTAGGCACCAAGCGTTATCCGGATTTATTGGGCGTAAAGAGCTCGTAGGCGGTTCAGTCAGTCGGGTGTGAAAACTTGAGGCTTAACCTCAAGAGGTCACTCGATACTACTGTGACTAGAGTGCGGTAGGGGAGCGGGGAATTCCTGGTGTAGCGGTGAAATGCGCAGATATCAGGAGGAACACCAGTGGCGAAGGCGCCGCTCTGGGCCGTAACTGACGCTGAGGAGCGAAAGCATGGGTAGCA…	403	Bacteria_Actinobacteriota_Acidimicrobiia_Microtrichales_Ilumatobacteraceae_Ilumatobacter_nonamiensis	0.0493051	0.0256831	0.0489341	0.0204223	0	0	0	0	0.00119387	0.000225917	0.0657957	0.0523585	0.02993	0.102469	0.0565924	0.028292	0.0623623	0.0933748	0.0214577	0.0597894	0.0657282	0.068289	0.0145975	0.04584	0.0639488	0.0350693	0.0151599	0.0432785	0.0314965	0.0156814	0.0130545	0.00628457	0.00271695	0.00744976	0	0	0	0.00114838	0.00143907	0.000994154	0	0	0	0	0.00280092	0
8441	TGAGGAATATTGCACAATGGGGGAAACCCTGATGCAGCAACGCCGCGTGGAGGATGAAGGCTTCGGTCGTAAACTCCTTTTCTGGGGGAAGAGAACGGACGGTACCCCAGGAATAAGTCACGGCTAACTACGTGCCAGCAGCCGCGGTAATACGTAGGTGGCGAGCGTTATCCGGAATTACTGGGCGTAAAGCGCGCGCAGGCGGTTAGATAAGTTTGGCGTGAAAGCTCCCGGCTTAACTGGGAGAGGTCGTTGAAAACTGTTTAACTTGAGGCAATGAGAGGGGTACGGAATTCCAGGTGTAGTGGTGGAATGCGTAGATATCTGGAGGAACACCAGTGGCGAAAGCGGTACCCTGGCATTGACCTGACGCTCATGTGCGAAAGCGTGGGGAGCGAA…	401	Bacteria_Chloroflexi_Anaerolineae_Caldilineales_Caldilineaceae_NA_NA	0.0492972	0.0377058	0.066531	0.0339415	0	0	0	0	0.000382794	0.000663019	0.0375975	0.0737779	0.0561188	0.0927101	0.0990366	0.0606257	0.0415749	0.1245	0.0286103	0.0873844	0.115024	0.105538	0.0547405	0.02292	0.0213163	0.0292244	0.0151599	0.0466076	0.0451906	0.0313627	0.0104436	0.0251383	0	0	0	0	0	0.00114838	0	0	0	0	0	0	0	0.00077275
4187	TAGGGAATATTGCGCAATGGGGGAAACCCTGACGCAGCGACACCGCGTGAGTGATGAAGGCCTTTGGGTTGTAAAGCTCTGTTCTATGGGAAGAAAAAAATGACGGTACCATAGAAGAAAGGACCGGCTAACTTCGTGCCAGCAGCCGCGGTAATACGAGGGGTCCAAGCGTTGCTCGGAATCATTGGGCGTAAAGCGGGTGTAGGTGGTTTTATAAGTCAGAAGTGAAAGCCCTGGGCTCAACCCAGGAAGTGCTTTTGAAACTATTTAACTTGAGTATGGGAGAGGGAAGCAGAATTCCTGGTGTAGTGGTGAAATACGTAGATATCAGGAGGAACACCGGAGGCGAAGGCGGCTTCCTGGCCCAATACTGACACTCAGACCCGAAAGCGTGGGTAG…	405	Bacteria_Bdellovibrionota_Bdellovibrionia_Bdellovibrionales_Bdellovibrionaceae_Bdellovibrio_NA	0.0492082	0.0296779	0.0108242	0.00802377	0	0	0	0	0	0	0.00469969	0.0261793	0.00748251	0.0341563	0.0913195	0.0161668	0.0207874	0.053357	0.0321865	0.0689877	0.0164321	0.0062081	0.0109481	0.00382	0.0532907	0.0818283	0	0.0832279	0.00273883	0.00522712	0	0.0125691	0	0	0	0	0	0	0	0	0	0	0	0	0	0
16385	TGAGGAATTTTGCGCAATGGGGGAAACCCTGACGCAGCAACGCCGCGTGAGTGATGAAGGCTTTCGGGTCGTAAAGCTCTGTCAAGTGGGAAGAAACCAGATGGTATTAATACCACCATTTGTTGACGGTACCACTGAAGGAAGCACCGGCTAACTCCGTGCCAGCAGCCGCGGTAATACGGGGGGTGCGAGCGTTATTCGGAATTACTGGGCGTAAAGAGCGCGTAGGCGGTCTTTTAAGTCAGGTGTGAAAGCCCGGGGCTCAACCCCGGAAGTGCACTTGAAACTAAGAGACTTGAGTATGGGAGAGGGAAGTGGAATTCCTGGTGTAGCGGTGAAATGCGTAGATATCAGGAGGAACATCGGTGGCGAAGGCGACTTCCTGGACCAATACTGACG…	428	Bacteria_Desulfobacterota_Desulfobacteria_Desulfobacterales_Desulfosarcinaceae_Sva0081_sediment_group_NA	0.0490432	0.0404765	0.0461534	0.0373422	0	0	0.00161353	0.00322706	0	0	0.0892941	0.0928174	0.0336713	0.263492	0.159488	0.0323337	0.13304	0.0800356	0.0286103	0.0413926	0.0712056	0.0062081	0.0145975	0.01528	0.0532907	0.0292244	0.0101066	0.0166456	0.0191718	0	0.0026109	0	0	0	0	0	0	0	0	0	0	0	0	0.00645411	0	0
10276	TGAGGAATATTGGACAATGGAGGAGACTCTGATCCAGCCATGCCGCGTGTAGGAAGAATGCCCTATGGGTTGTAAACTACTTTTATACAGGAAGAAACACTGGTATGTATACCAGCTTGACGGTACTGTAAGAATAAGGACCGGCTAACTCCGTGCCAGCAGCCGCGGTAATACGGAGGGTCCGAGCGTTATCCGGAATCATTGGGTTTAAAGGGTCCGCAGGCGGTCTATTAAGTCAGAGGTGAAATCCCATAGCTCAACTATGGAACTGCCTTTGATACTGGTTGACTTGAGTCATATGGAAGTAGATAGAATGTGTAGTGTAGCGGTGAAATGCATAGATATTACACAGAATACCGATTGCGAAGGCAGTCTACTACGTATGTACTGACGCTGAGG…	422	Bacteria_Bacteroidota_Bacteroidia_Flavobacteriales_Flavobacteriaceae_Polaribacter_NA	0.0489606	0.0681906	0.00891073	0.00954921	6.99673	0.81521	7.83613	0.578979	0.288263	0.0525868	0.0140991	0.00237993	0.00374125	0.0195179	0.00514476	0.00808342	0.0540473	0.0222321	0.207424	0.0689877	0.0273868	0	0.0109481	0.00382	0.0106581	0.0116898	0	0.0166456	0.0246494	0.0627254	0.0104436	0.279663	1.88964	2.00026	7.17217	7.70994	6.10809	0.256089	0.259751	0.348948	8.66688	7.45143	7.79752	7.42868	0.490162	0.601199
21679	TGGGGAATATTGGACAATGGAGGAAACTCTGATCCAGCAATGCCGCGTGTGTGAAGAAGGCCTGAGGGTTGTAAAGCACTTTCAATAGAGAAGAAATCTTTAAGGTTAATAACCTTAGAGCTTGACGTTAACTATACAAGAAGCACCGGCTAACTCCGTGCCAGCAGCCGCGGTAATACGGAGGGTGCAAGCGTTAATCGGAATTACTGGGCGTAAAGCGTACGTAGGTGGTTTTGTAAGTTGGATGTGAAAGCCCTGAGCTCAACTTGGGAATTGCATTCAAAACTGCATCACTAGAGTATGGGAGAGGGAAGTGGAATTTCCGGTGTAGCGGTGAAATGCGTAGATATCGGAAGGAACACCAATGGCGAAGGCAACTTCCTGGACCAATACTGACAC…	427	Bacteria_Proteobacteria_Gammaproteobacteria_Arenicellales_Arenicellaceae_NA_NA	0.0485173	0.023303	0.0632166	0.0508276	0	0	0	0	0.000571229	0.000513402	0.0281981	0.00237993	0.142168	0.0146384	0.0167205	0.0687091	0.0540473	0.0133393	0.0822545	0.0597894	0.0602509	0.0186243	0.0839355	0.10696	0.0479616	0.0233795	0.0707464	0.0366203	0.0123247	0.0104542	0.0156654	0.00314228	0	0	0	0	0	0	0.000719533	0.000994154	0	0	0	0	0	0
8215	TCGGGAATTTTGGGCAATGGGCGAAAGCCTGACCCAGCAACGCCGCGTGAAGGATGAAGTCTTTCGGGATGTAAACTTCGGAAATATGGGAAGAATAAATGACGGTACCATATCTAAGGTCCGGCTAACTACGTGCCAGCAGCCGCGGTAATACGTAGGGACCAAGCGTTGTTCGGATTTACTGGGCGTAAAGGGTGCGTAGGCGGCGCTGCAAGTCAATTGTGAAATCTCCGGGCTTAACTCGGAACGGCCAATTGAGACTGCAGTGCTAGAGTGCAGGAAGGGCAACTGGAATTCTTGGTGTAGCGGTGAAATGCGTAGATATCAAGAGGAACACCTGAGGCGAAGGCGAGTTGCTAGACTGACACTGACGCTGAGGCACGAAAGCCAGGGGAGCGA…	402	Bacteria_Acidobacteriota_Blastocatellia_Blastocatellales_Blastocatellaceae_Blastocatella_NA	0.0481972	0.0274701	0.0539461	0.0357166	0	0	0	0	0.000382794	0.000663019	0.0375975	0.0118997	0.0561188	0.0292769	0.0450167	0.0808342	0.0706773	0.0444642	0.0965596	0.0275951	0.0657282	0.0124162	0.102182	0.09168	0.0692779	0.0233795	0.0303199	0.0233038	0.0150635	0.00522712	0.0992141	0.00628457	0	0	0	0	0	0.00114838	0	0	0	0	0	0	0	0
7260	TCGAGAATCTTCCGCAATGGGCGAAAGCCTGACGGAGCAATGCCGCGTGCGGGATGAAGGCCTTCGGGTTGTAAACCGCTGTCAGTAGGGAGGAAATTTTGACCGATCTACAGAGGAAGTCCGGGCTAAGTACGTGCCAGCAGCCGCGGTAATACGTACCGGACAAACGTTATTCGGAATCACTGGGCTTAAAGAGTACGTAGGCTGCCTTGAAGGTGAGGTGTGAAATCCCATGGCCTAACCATGGAACTGCATTTCAAACCACAAGGCTTGAGGGAGACAGGGGTAAGCGGAACTGATGGTGGAGCGGTGAAATGCGTTGATATCATCAGGAACACCGGTGGCGAAGGCGGCTTACTGGGTCTTTTCTGACGCTGAGGTACGAAAGCTAGGGTAGCG…	403	Bacteria_Planctomycetota_Planctomycetes_Pirellulales_Pirellulaceae_Blastopirellula_NA	0.0480931	0.0267339	0.0378697	0.0177283	0.000888415	0.00153878	0	0	0.000239844	0.000415423	0.0234984	0.0642582	0.02993	0.0292769	0.0553062	0.028292	0.0332599	0.0400178	0.0357628	0.0965828	0.0328641	0.062081	0.0218962	0.03056	0.0373035	0.046759	0.0151599	0.0798988	0.0369741	0.0731797	0.0443853	0.0408497	0	0	0.00266525	0	0	0	0.000719533	0	0	0	0	0	0	0
23748	TGGGGAATATTGGACAATGGGCGCAAGCCTGATCCAGCAATGCCGCGTGTGTGAAGAAGGCCTTCGGGTTGTAAAGCACTTTCACTCGCGAAGATGATGACGGTAGCGAGAGAAGAAGCCCCGGCTAACTCCGTGCCAGCAGCCGCGGTAATACGGAGGGGGCTAGCGTTGTTCGGAATTACTGGGCGTAAAGGGCGTGTAGGCGGCTTTGACAGTCAGGCGTGAAAGCCCCGGGCTTAACCTGGGAATTGCGCTTGATACATCGAGGCTAGAGTTCGGGAGAGGAGAGTGGAATTCCCAGTGTAGAGGTGAAATTCGTAGATATTGGGAAGAACACCAGTGGCGAAGGCGGCTCTCTGGACCGATACTGACGCTAAGGCGCGAAAGCGTGGGGAGCAA…	402	Bacteria_Proteobacteria_Alphaproteobacteria_NA_NA_NA_NA	0.0480853	0.0276019	0.0494454	0.052005	0	0	0.00101161	0.00202323	0.000239844	0.000415423	0.15509	0.0737779	0.0448951	0.0927101	0.114471	0.0323337	0.0748347	0.0889284	0.0393391	0.0275951	0.0219094	0.0124162	0.00364937	0.03438	0.074607	0.0409141	0.0151599	0.0233038	0.016433	0.0104542	0.0104436	0.00942685	0	0.00186244	0	0	0	0	0.000719533	0	0	0	0.00404645	0	0	0.00077275
17487	TGGGGAATATTGCACAATGGGCGAAAGCCTGATGCAGCAATACCGCGTGTGTGAAGAAGGCCTGAGGGTTGTAAAGCACTTTCAATTGTGAGGAAAAGCTTTTGGTTAATAACCTTGAGTCTTGACGTTAGCAATACAAGAAGCACCGGCTAACTCCGTGCCAGCAGCCGCGGTAATACGGAGGGTGCAAGCGTTAATCGGAATTACTGGGCGTAAAGAGTACGTAGGTGGTCTATTAAGTCAGATGTGAAAGCCCCGGGCTTAACCTGGGAACTGCATTTGAAACTGGTAAACTCGAGTATGGTAGAGGGGGGTAGAATTTCTAGTGTAGCGGTGAAATGCGTAGATATTAGAAGGAATACCAGTGGCGAAGGCGGCCCCCTGGACCAATACTGACAC…	427	Bacteria_Proteobacteria_Gammaproteobacteria_Thiotrichales_Thiotrichaceae_NA_NA	0.0480745	0.0446145	0.0344859	0.0419383	0	0	0	0	0.000331385	0.000573975	0.0234984	0.128516	0.02993	0.0243974	0.0681681	0.0121251	0.00831497	0.0622499	0.0178814	0.050591	0.0109547	0.0186243	0.0145975	0.01528	0.0213163	0.111053	0	0.11319	0.00273883	0.0104542	0	0.00628457	0	0	0	0	0	0	0	0.000994154	0	0	0	0	0	0
25971	TGGGGAATCTTAGACAATGGGCGCAAGCCTGATCTAGCCATGCCGCGTGAGTGATGAAGGCCTTAGGGTCGTAAAGCTCTTTCGCTAGGGATGATAATGACAGTACCTAGTAAAGAAGTCCCGGCTAACTCCGTGCCAGCAGCCGCGGTAATACGGAGGGGACTAGCGTTGTTCGGAATTACTGGGCGTAAAGCGTACGTAGGCGGATCAGAAAGTATGGGGTGAAATCCCAGGGCTCAACCCTGGAACTGCCTCATAAACTCCTGGTCTAGAGTTCGAGAGAGGTGAGTGGAATTCCGAGTGTAGAGGTGAAATTCGTAGATATTCGGAGGAACACCAGTGGCGAAGGCGGCTCACTGGCTCGATACTGACGCTGAGGTACGAAAGTGTGGGGAGCAA…	402	Bacteria_Proteobacteria_Alphaproteobacteria_Rhodobacterales_Rhodobacteraceae_Sedimentitalea_NA	0.0480155	0.0291355	0.0521974	0.0168625	0.00145525	0.00252057	0.00105365	0.0021073	0	0	0.0563963	0.0785378	0.0374125	0.0195179	0.0707405	0.0242503	0.0914647	0.0800356	0.0214577	0.0551902	0.0602509	0.062081	0.0401431	0.03056	0.0532907	0.0526039	0.0101066	0.0199747	0.062993	0.0418169	0.0182763	0.0534188	0	0.00372488	0	0.00436576	0	0	0	0	0	0.00421461	0	0	0	0
7404	TCGAGAATCTTCCGCAATGGGCGAAAGCCTGACGGAGCGACGCCGCGTGCTGGATGAAGGCCCTCGGGTTGTAAACAGCTGTCGTAGGGGAGGAAATTTTGACCGATCCTAGGAGGAAGCACAGGCTAAGTTCGTGCCAGCAGCCGCGGTAATACGAACTGTGCGAACGTTATTCGGAATCACTGGGCTTAAAGGGTGCGTAGGCGGATTTGTAGGTCAGATGTGAAAGCCCACGGCTCAACCGTGGAATTGCGTTTGAAACCCCAAGTCTTGAGGGGATCAGAGGAGAGCGGAACTGATGGTGGAGCGGTGAAATGCGTTGATATTATCAGGAACACCGGTGGCGAAAGCGGCTCTCTGGGATCTTTCTGACGCTGAGGCACGAAAGCTAGGGGAGCG…	403	Bacteria_Planctomycetota_Planctomycetes_Pirellulales_Pirellulaceae_Blastopirellula_NA	0.0480078	0.0210291	0.055695	0.0247598	0.00141735	0.00245493	0	0	0.000479689	0.000830845	0.0328978	0.0214194	0.0823076	0.0243974	0.0295824	0.0404171	0.0540473	0.0222321	0.0751019	0.0781861	0.0438188	0.0558729	0.0656886	0.08786	0.0373035	0.0233795	0.0505331	0.0432785	0.039713	0.0261356	0.161876	0.0251383	0	0	0	0	0.00425206	0	0.00143907	0	0	0	0	0	0	0
28286	TGGGGAATCTTGCGCAATGGGCGAAAGCCTGACGCAGCAACGCCGTGTGAGGGATGAAGGTTTTAGGATCGTAAACCTCTGTCGAGTGGGAAGAAAAAAATGACGGTACCACTAAAGGAAGCTCCGGCTAACTCCGTGCCAGCAGCCGCGGTAATACGGGGGGAGCGAGCGTTGTTCGGAATTATTGGGCGTAAAGCGTATGTAGGCGGTCAAATAAGTCAGACGTGTAAGCCCTCGGCTCAACCGAGGAATTGCGTTTGAAACTATTTAACTTGAGTATAGAAGAGGAAAGCGGAATTCCCAGTGTAGCGGTGAAATGCGTTGATATTGGGAAGAACATCTGTGGCGAAGGCGGCTTTCTGGTCTATTACTGACGCTGAGATACGAAAGCCAGGGTAG…	405	Bacteria_Nitrospinota_Nitrospinia_Nitrospinales_Nitrospinaceae_NA_NA	0.0477063	0.0295619	0.0223264	0.0219906	0	0	0.00089423	0.00178846	0	0	0.00469969	0	0.0336713	0.00975895	0.0244376	0.145502	0.0457323	0.0266785	0.0751019	0.0735869	0.0109547	0.0062081	0.0510912	0.04966	0.0799361	0	0.0606397	0.0199747	0.0123247	0.0104542	0.0391635	0.00942685	0	0	0	0	0	0	0	0	0.00357692	0	0	0	0.00140046	0
8337	TGAGGAATATTGCACAATGGAGGAAACTCTGATGCAGCAACGCCGCGTGGAGGATGACGCATTTCGGTGTGTAAACTCCTTTTATAAGGGAAGAAAATGACGGTACCTTATGAATAAGCACCGGCTAACTCCGTGCCAGCAGCCGCGGTAATACGGAGGGTGCAAGCGTTACTCGGAATCACTGGGCGTAAAGGACACGTAGGCGGGTAGCCAAGTCTGATGTGAAATCCTACAGCTTAACTGTAGAACTGCATTGGAAACTGGTTACCTAGAGTATGGGAGGGGGAGATGGAATTAGTGGTGTAGGGGTAAAATCCGTAGATATCACTAGGAATACCGAAAGCGAAGGCGATCTCCTGGAACATTACTGACGCTAAGGTGTGAAAGCGTGGGGAGCAA…	402	Bacteria_Campilobacterota_Campylobacteria_Campylobacterales_Sulfurimonadaceae_Sulfurimonas_NA	0.0474159	0.0329768	0.0709749	0.0650882	0	0	0.000806764	0.00161353	0.0017651	0.000540835	0.0516966	0.035699	0.0112238	0.0341563	0.02701	0.0242503	0.0249449	0.00889284	0.100136	0.0321943	0.0383415	0.0310405	0.156923	0.1719	0.0479616	0.0701385	0.0151599	0.0798988	0.00273883	0.0261356	0.0182763	0.0251383	0	0.00744976	0	0	0	0.00114838	0.0021586	0.00198831	0	0	0	0.00322706	0.00280092	0
13993	TGAGGAATATTGGTCAATGGAGGAAACTCTGAACCAGCCATGCCGCGTGCAGGAAGACGGCCCTACGGGTTGTAAACTGCTTTTATTTGGGAAGAAACCCTCGGACGTGTCCGAGGCTGACGGTACCAAACGAATAAGCACCGGCTAACTCCGTGCCAGCAGCCGCGGTAATACGGAGGGTGCAAGCGTTATCCGGAATTATTGGGTTTAAAGGGTCCGTAGGCGGACCTTTAAGTCAGTGGTGAAATCCTTCGGCTCAACCGGAGAACTGCCATTGAAACTGAAGGTCTTGAATATAGTTGAAGTGGGCGGAATATGGCATGTAGCGGTGAAATGCTTAGATATGCCATAGAACACCGATAGCGAAGGCAGCTCACTAAGTTATTATTGACGCTAAGG…	422	Bacteria_Bacteroidota_Bacteroidia_Flavobacteriales_Crocinitomicaceae_NA_NA	0.0472561	0.037798	0.0543911	0.0289816	0	0	0	0	0.000714179	0.000623286	0.0375975	0.111857	0.0486363	0.0341563	0.0463028	0.0161668	0.0457323	0.0578035	0.0178814	0.0643885	0.0547735	0.068289	0.0328443	0.02674	0.0373035	0.0233795	0.00505331	0.126506	0.0903812	0.0365898	0.0026109	0.0691302	0	0.00186244	0	0	0	0.00114838	0	0.000994154	0	0	0	0	0	0
8349	TGAGGAATATTGCACAATGGAGGAAACTCTGATGCAGCAACGCCGCGTGGAGGATGACGCATTTCGGTGTGTAAACTCCTTTTATATGTCAAGAAAATGACGGTAGCATATGAATAAGCACCGGCTAACTCCGTGCCAGCAGCCGCGGTAATACGGAGGGTGCAAGCGTTACTCGGAATCACTGGGCGTAAAGGACGCGTAGGCGGGTTGTCAAGTCAGATGTGAAATCCTACAGCTTAACTGTAGAACTGCATTTGAAACTGGCAACCTAGAGTATGGGAGGGGGAGATGGAATTAGTGGTGTAGGGGTAAAATCCGTAGATATCACTAGGAATACCTAAAGCGAAGGCGATCTCCTGGAACATTACTGACGCTAAGGCGTGAAAGCGTGGGGAGCAA…	402	Bacteria_Campilobacterota_Campylobacteria_Campylobacterales_Sulfurimonadaceae_Sulfurimonas_NA	0.047143	0.0300908	0.0694724	0.0587344	0	0	0	0	0.000382794	0.000663019	0.0375975	0.0309391	0.112238	0.0341563	0.0192929	0.0929593	0.0457323	0.0177857	0.0607968	0.00459918	0.0383415	0	0.167871	0.09932	0.074607	0.046759	0.0303199	0.0965444	0.00136941	0	0.0052218	0.00314228	0	0.00186244	0	0	0	0.00114838	0	0	0	0	0	0	0.00140046	0
11037	TGAGGAATATTGGACAATGGAGGCAACTCTGATCCAGCCATGCCGCGTGCAGGAAGACTGCCCTATGGGTTGTAAACTGCTTTTATACAGGAAGAAACCGCTCTACGTGTAGAGCTCTGACGGTACTGTAAGAATAAGGATCGGCTAACTCCGTGCCAGCAGCCGCGGTAATACGGAGGATCCAAGCGTTATCCGGAATCATTGGGTTTAAAGGGTCCGTAGGTGGATAATTAAGTCAGAGGTGAAAGTTTGCAGCTCAACTGTAAAATTGCCTTTGATACTGGTTATCTTGAGTTATTATGAAGTAGTTAGAATATGTAGTGTAGCGGTGAAATGCATAGATATTACATAGAATACCAATTGCGAAGGCAGATTACTAATAATATACTGACACTGATG…	422	Bacteria_Bacteroidota_Bacteroidia_Flavobacteriales_Flavobacteriaceae_Formosa_NA	0.0468284	0.0374608	0.034693	0.0290969	0	0	0	0	0.0017651	0.000540835	0.0140991	0.00951973	0.00748251	0.0146384	0.0514476	0.0202086	0.0374174	0.053357	0.0536442	0.128777	0.0383415	0.0869133	0.0291949	0.0573	0.0213163	0.0116898	0.0151599	0.0532659	0.471078	0.109769	0.0130545	0.147687	0.00271695	0.00558732	0	0	0	0.00114838	0.0021586	0.00198831	0	0	0	0	0.00280092	0.00231825
26499	TGGGGAATCTTAGACAATGGGGGCAACCCTGATCTAGCGATGCCGCGTGAGTGATGAAGGTCTTAGGATCGTAAAGCTCTTTCGCCAGAGATGATAATGACAGTATCTGGTAAAGAAACCCCGGCTAACTCCGTGCCAGCAGCCGCGGTAATACGGAGGGGGTTAGCGTTGTTCGGAATTACTGGGCGTAAAGCGCACGTAGGCGGACTGGAAAGTTGGGGGTGAAATCCCGGGGCTCAACCCCGGAACTGCCTCCAAAACTTCCAATCTAGAGATCGAGAGAGGTGAGTGGAATTCCAAGTGTAGAGGTGAAATTCGTAGATATTTGGAGGAACACCAGTGGCGAAGGCGGCTCACTGGCTCGATACTGACGCTGAGGTGCGAAAGCGTGGGGAGCAA…	402	Bacteria_Proteobacteria_Alphaproteobacteria_Rhodobacterales_Rhodobacteraceae_NA_NA	0.0465363	0.0409547	0.0184605	0.0145312	0.00159709	0.00140915	0	0	0.000479689	0.000830845	0.0140991	0.0118997	0.00748251	0.0146384	0.020579	0.00808342	0.0207874	0.0622499	0.0500679	0.137975	0	0.0434567	0.0255456	0.02674	0.0159872	0.046759	0.0151599	0.0233038	0.123247	0.141132	0.0156654	0.0785571	0.00135847	0.00744976	0.00266525	0	0.00212603	0	0.00143907	0	0	0	0	0	0.00140046	0.0015455
7027	TCGAGAATCTTCCGCAATGGACGAAAGTCTGACGGAGCGACGCCGCGTGGTGGATGAAGCCCTTAGGGGCGTAAACACCTTTTATGAAGGAGGAATTTTATTGACGTTACTTCATGAATAAGGGGCTCCCAACTCTGTGCCAGCAGGAGCGGTAATACAGAGGCCCCAAGCATTATCCGGATTCACTGGGCGTAAAGGGTTCGTAGGCGGTGTTATTAGTCGGGTGTTAAATCCTGGGGCTCAACCCCAGACTCGCATTCGAAACGGTAACACTAGAAGAAGTAAGAGGTGAACAGAACTCTCGGTGTAGGGGTGAAATCCGTTGATATCGAGGGGAATACCAAATGCGAAGGCAGTTCACTGGTGCTTTCTTGACGCTGAGGAACGAAAGCGTGGGTA…	406	Bacteria_Patescibacteria_Parcubacteria_Candidatus_Kaiserbacteria_NA_NA_NA	0.0459742	0.0316455	0.00591745	0.00373366	0	0	0.00105365	0.0021073	0	0	0.00939938	0	0.00374125	0.0195179	0.0115757	0.00808342	0.0166299	0.0355714	0.025034	0.0551902	0.0109547	0.0062081	0.00729874	0.00382	0.0852651	0.0350693	0.0151599	0.0998735	0.00273883	0.0209085	0	0	0	0.00186244	0	0	0	0	0	0	0	0.00421461	0	0	0	0
24982	TGGGGAATATTGGACAATGGGGGCAACCCTGATCCAGCCATACCGCGTGTGTGAAGAAGGCCTTAGGGTTGTAAAGCACTTTCAGCAGGGAGGAAAAGTAAGTAGTTAATAGCTGCTTACCCTGACGTTACCTGCAGAAGAAGCACCGGCAAACTCCGTGCCAGCAGCCGCGGTAATACGGAGGGTGCGAGCGTTAATCGGAATTACTGGGCGTAAAGCGCGCGTAGGCGGCCTGACAAGTTGGATGTGAAAGCCCTGGGCTCAACCTAGGAACTGCATTCAAAACTGTCGGGCTAGAGTATGGTAGAGGATAGTGGAATTTCAGGTGTAGCGGTGAAATGCGTAGAGATCTGAAGGAACATCAGTGGCGAAGGCGGCTATCTGGACCAATACTGACGC…	427	Bacteria_Proteobacteria_Gammaproteobacteria_Cellvibrionales_Porticoccaceae_C1-B045_NA	0.0456719	0.0194181	0.051936	0.0456991	0	0	0.00089423	0.00178846	0.00137695	0.00150431	0.0281981	0.0071398	0.145909	0.0243974	0.0334409	0.0929593	0.0540473	0.0222321	0.0751019	0.0413926	0.0273868	0.0496648	0.0364937	0.06876	0.0586198	0.0233795	0.0606397	0.029962	0.0520377	0.23522	0.0469962	0.163399	0.00135847	0	0	0	0	0.00114838	0	0.00298246	0.00357692	0	0	0	0	0
380	CAGGGAATATTGCACAATGGGCGAAAGCCTGATGCAGCGACGCCGCGTGCGGGATGAAGGCCTTCGGGTTGTAAACCGCTTTCAGGAGGGAAGAAAATGACGGTACCTCCAGAAGAAGGCCCGGCCAACTACGTGCCAGCAGCCGCGGTAATACGTAGGGGCCAAACGTTGTCCGGAATTATTGGGCGTAAAGAGCTCGTAGGCGGCTTGACAAGTCGGACGTGAAAACCCGGGGCTCAACCCCGGGACGCCGTTCGAAACTGTCATAGCTAGGGTCCGGTAGAGGTGAGTGGAATTCTAGGTGTAGCGGTGAAATGCGCAGATATCTAGAGGAACACCAGTAGCGAAGGCGGCTCACTGGGCCGGTACCGACGCTGAGGAGCGAAAGCATGGGGAGCA…	403	Bacteria_Actinobacteriota_Acidimicrobiia_Actinomarinales_NA_NA_NA	0.0455064	0.0371552	0.0480975	0.0514713	0.000888415	0.00153878	0	0	0	0	0.103393	0.138036	0.0224475	0.131746	0.0836024	0.0202086	0.0291024	0.1245	0.0178814	0.0367935	0.0328641	0.0248324	0.00364937	0.01146	0.0373035	0.0701385	0.00505331	0.0432785	0.0191718	0.0104542	0.0026109	0.00314228	0.00271695	0	0.00266525	0	0	0	0	0	0	0	0	0	0	0
4551	TAGGGAATATTGGTCAATGGACGCAAGTCTGAACCAGCCATGCCGCGTGCAGGATGACAGCTTTCTGAGTTGTAAACTGCTTTTATATAGGAACAAAGAGGCCATGCGTGGCAAGTTGCGTGTACTATATGAATAAGCACCGGCTAACTCCGTGCCAGCAGCCGCGGTAATACGGAGGGTGCAAGCGTTGTCCGGATTTATTGGGTTTAAAGGGTGCGTAGGTGGTTTTTTAAGTCAGTGGTGAAAGCCTACAGCTCAACTGTAGAGGTGCCATTGAAACTGGAGAACTTGAGTATGGACGAGGTAGGCGGAATTTGTGGTGTAGCGGTGAAATGCATAGATACCACAAAGAACACCGATAGCGAAGGCAGCTTACTGGACCATAACTGACACTGAGGC…	421	Bacteria_Bacteroidota_Bacteroidia_Cytophagales_Cyclobacteriaceae_NA_NA	0.0454805	0.056638	0.0444921	0.0478387	0	0	0	0	0	0	0.061096	0.142796	0.0187063	0.0683127	0.0977505	0.0121251	0.0374174	0.115607	0.00715256	0.0183967	0.0164321	0.0496648	0.00364937	0.0191	0.0266454	0.151967	0	0.00665823	0.0109553	0.0209085	0.0026109	0.00628457	0	0	0	0	0	0	0	0	0	0	0	0	0.00140046	0
6968	TCGAGAATCTTCCGCAATGGACGAAAGTCTGACGGAGCGACGCCGCGTGGAGGAAGAAGGCCTTCGGGTTGTAAACTCCTGTCAGAGTTTAAGAAACCGGCCGGGTTAATACCCCGTGCCGTTGACAAAGGACTCAAAGGAAGCCACAGCTAACTTCGTGCCAGCAGCTGCGGTAATACGAAGGTGGCGAGCGTTGTTCGGATTCACTGGGCATAAAGGGCATGTAGGCTGTCTTGTAAGCGGTGTGTGAAATCCCGGGGCTCAACCCCGGAACTGCACGCCGAACTGCAGGGCTAGAGGACGAGAGGGGACTATGGAACTCTAGGTGGAGCGGTGAAATGCGTAGATATCTAGAGGAACGCCGGTGGCGAAAGCGATAGTCTGGCTCGTTTCTGACGC…	427	Bacteria_Planctomycetota_OM190_NA_NA_NA_NA	0.0453821	0.0303554	0.0419214	0.0324371	0	0	0.00101161	0.00202323	0.000331385	0.000573975	0.0140991	0.0737779	0.00374125	0.0292769	0.0861747	0.0323337	0.00831497	0.0622499	0.0143051	0.0413926	0.0492962	0.0931214	0.0364937	0.02292	0.0799361	0.046759	0.0202132	0.0898861	0.0492989	0.0261356	0.0208872	0.0188537	0	0	0	0	0	0	0	0.000994154	0	0	0.00404645	0	0	0
16214	TGAGGAATTTTGCGCAATGGGCGAAAGCCTGACGCAGCAACGCCGCGTGAGTGATGAAGGCTTTCGGGTCGTAAAGCTCTGTCAAGTGGGAAGAACCTGCAGTATGTTAATACCATATTGCACTGACGGTACCACTGAAGGAAGCACCGGCTAACTCCGTGCCAGCAGCCGCGGTAATACGGGGGGTGCAAGCGTTATTCGGAATCATTGGGCGTAAAGGGCACGCAGGCGGCTTGGTAAGTCAGATGTGAAAGCCCGGGGCTTAACCCCGGAAGTGCATTTGATACTGCCAGGCTTGAGTATGGGAGAGGGAAGTGGAATTCCTGGTGTAGAGGTGAAATTCGTAGATATCAGGAGGAACACCGGTGGCGAAGGCGACTTCCTGGACCAATACTGACG…	428	Bacteria_Desulfobacterota_Desulfobacteria_Desulfobacterales_Desulfosarcinaceae_Desulfosarcina_NA	0.0453486	0.0631452	0.0348462	0.0310963	0	0	0	0	0.000331385	0.000573975	0.0563963	0.0928174	0.014965	0.131746	0.171063	0.0525422	0.137197	0.155625	0.0178814	0.0275951	0.0273868	0.0372486	0.00364937	0.01146	0.00532907	0.00584488	0	0.0133165	0.00136941	0.0104542	0	0	0	0	0	0	0	0	0	0.000994154	0	0	0	0	0.00280092	0
25053	TGGGGAATATTGGACAATGGGGGCAACCCTGATCCAGCCATGCCGCGTGAGTGATGAAGGCCTTAGGGTTGTAAAGCTCTTTTATCCGGGACGATAATGACGGTACCGGAGGAATAAGCCCCGGCTAACTTCGTGCCAGCAGCCGCGGTAATACGAAGGGGGCTAGCGTTGCTCGGAATCACTGGGCGTAAAGGGCGCGTAGGCGGCGTTTTAAGTCGGGGGTGAAAGCCTGTGGCTCAACCACAGAATTGCCTTCGATACTGGGACGCTTGAGTCTGGTAGAGGTTGGTGGAACTGCGAGTGTAGAGGTGAAATTCGTAGATATTCGCAAGAACACCGGTGGCGAAGGCGGCCAACTGGACCAGTACTGACGCTGAGGCGCGAAAGCGTGGGGAGCAA…	402	Bacteria_Proteobacteria_Alphaproteobacteria_Rhizobiales_Beijerinckiaceae_Methylobacterium-Methylorubrum_NA	0.0452223	0.0184574	0.0250953	0.0188469	0.0265638	0.00913249	0.0450932	0.0102256	0.012065	0.00164164	0.0516966	0.0071398	0.014965	0.0292769	0.0282962	0.028292	0.0789922	0.0311249	0.0429154	0.050591	0.00547735	0.0248324	0.0218962	0.04966	0.0319744	0.0642936	0.0252666	0.0366203	0.0205412	0.0156814	0.0208872	0.021996	0.0135847	0.016762	0.021322	0.037109	0.0212603	0.0114838	0.010793	0.0139182	0.0572307	0.0463607	0.044511	0.0322706	0.0168055	0.0239552
24568	TGGGGAATATTGGACAATGGGGGCAACCCTGATCCAGCAATGCCGCGTGGGTGAAGAAGGCCTGCGGGTTGTAAAGCCCTTTCAGTTGGGAAGAAAAGCTGAGCGCTAATATCGCTCGGTCCTGACGTTACCAACAGAAGAAGCACCGGCTAACTCCGTGCCAGCAGCCGCGGTAATACGGAGGGTGCGAGCGTTAATCGGAATTACTGGGCGTAAAGGGCGCGTAGGCGGTCGCGCAAGTCGGGTGTGAAAGCCCCGGGCTCAACCTGGGAATTGCATTCGATACTGCGTAACTAGAGTCTGGTAGAGGGAAGCGGAATTCCGCATGTAGCGGTGAAATGCGTAGATATGCGGAGGAACACCAGTGGCGAAGGCGGCTTCCTGGACCAAGACTGACGC…	427	Bacteria_Proteobacteria_Gammaproteobacteria_Nitrosococcales_Nitrosococcaceae_MSB-1D1_NA	0.0448297	0.015133	0.0266685	0.01332	0.0401439	0.00938269	0.074343	0.0136823	0.0188005	0.00492554	0.0187988	0.0118997	0.0523776	0.0341563	0.0167205	0.0202086	0.0665198	0.0400178	0.0429154	0.0459918	0.0328641	0.0186243	0.0291949	0.02292	0.0266454	0.0526039	0.0606397	0.0233038	0.0342353	0.0522712	0.0287199	0.0502765	0.0163017	0.0186244	0.0426439	0.0480234	0.0297644	0.024116	0.0143907	0.0178948	0.0715384	0.0885068	0.0566503	0.0806764	0.0350116	0.0208642
16768	TGGGGAATATTGCACAATGGACGAAAGTCTGATGCAGCAACGCCGCGTGGAGGATGACACATTTCGGTGCGTAAACTCCTTTTATATGGGAAGATAATGACGGTACCATATGAATAAGCACCGGCTAACTCCGTGCCAGCAGCCGCGGTAATACGGAGGGTGCAAGCGTTACTCGGAATCACTGGGCGTAAAGAGCATGTAGGCGGGTAGTTAAGTCAGAAGTGAAATCCTATAGCTCAACTATAGAACTGCTTTTGAAACTGATTACCTAGAATATGGGAGAGGTAGATGGAATTTCTGGTGTAGGGGTAAAATCCGTAGAGATCAGAAGGAATACCGATTGCGAAGGCGATCTACTGGAACATTATTGACGCTGAGATGCGAAAGCGTGGGGAGCAA…	402	Bacteria_Campilobacterota_Campylobacteria_Campylobacterales_Arcobacteraceae_NA_NA	0.0448036	0.0214646	0.0648764	0.0577433	0.00216393	0.00218313	0	0	0.00100543	0.00117477	0.00939938	0.00237993	0.11972	0.0439153	0.0398719	0.0323337	0.0498898	0.00889284	0.0500679	0.050591	0.0602509	0.0124162	0.127728	0.12224	0.074607	0.0409141	0.0202132	0.0632532	0.0205412	0.088861	0.0939923	0.100553	0.00271695	0.0093122	0	0.00436576	0.00212603	0.00229677	0.000719533	0	0	0	0	0	0	0.003091
6723	TCGAGAATCTTCCGCAATGGACGAAAGTCTGACGGAGCAATGCCGCGTGAATGATGAAGGCCTTCGGGTTGTAAAATTCTGTCACCTGGGACGAAATTTGACGGTACCAGGAGAGGAAGTGACGGCTAACTACGTGCCAGCAGCCGCGGTAATACGTAGGTCACGAGCGTTAATCGGATTTATTGGGCGTAAAGGGTTCGCAGGGGGTTTTATAAGTCTGACGTGAAATTTCAAGGCTCAACCTTGAACGTGCGTTGGAAACTGTAGAACTAGAGTATTGGAGAGGAAAGCGGAATTCTTGGTGTAGCGGTGGAATGCTTAGATATCAAGAGGAACATCAATGGCGAAGGCAGCTTTCTGGACAATTACTGACCCTCATGAACGAAGGCGTGGGTAGCA…	403	Bacteria_Verrucomicrobiota_Lentisphaeria_P.palmC41_NA_NA_NA	0.0447362	0.0709481	0.0127811	0.00620699	0	0	0	0	0.00158202	0.00183761	0.00469969	0.0118997	0.0112238	0.0341563	0.0334409	0.00404171	0.0166299	0.0489106	0.0143051	0	0.0219094	0.0062081	0.0182468	0.01528	0.0532907	0.0116898	0	0.213063	0.0301271	0.0261356	0.075716	0.00314228	0.00407542	0.00558732	0	0	0	0.00114838	0.00359767	0	0	0	0	0	0.00280092	0
23076	TGGGGAATATTGGACAATGGGCGCAAGCCTGATCCAGCAATGCCGCGTGTGTGAAGAAGGCCTGCGGGTTGTAAAGCACTTTCAGTAGAGAAGAAAAGCCTACGGTTAATACCCGTGAGTCTTGACGTAACCTACAGAAGAAGCACCGGCTAACTCCGTGCCAGCAGCCGCGGTAATACGGAGGGTGCAAGCGTTAATCGGAATTACTGGGCGTAAAGCGCGCGTAGGCGGCTTTGTAAGTCGGATGTGAAAGCCCCGGGCTTAACCTGGGAATTGCATTCGATACTGCAGAGCTAGAGTATGGTAGAGGGAAGTGGAATTCCGGGTGTAGCGGTGAAATGCGTAGATATCCGGAGGAACACCAGTGGCGAAGGCGACTTCCTGGGCCAATACTGACGC…	427	Bacteria_Proteobacteria_Gammaproteobacteria_Steroidobacterales_Woeseiaceae_Woeseia_NA	0.0446854	0.0297626	0.0633515	0.0518658	0	0	0	0	0	0	0.131591	0.126136	0.0261888	0.102469	0.0681681	0.0323337	0.0457323	0.0933748	0.0286103	0.0229959	0.0602509	0.0807052	0.0109481	0.00764	0.0373035	0.0876732	0.0151599	0.0266329	0.0356047	0.0156814	0.0104436	0.00628457	0	0	0	0	0	0	0	0	0	0	0	0	0	0
25979	TGGGGAATCTTAGACAATGGGCGCAAGCCTGATCTAGCCATGCCGCGTGAGTGATGAAGGTCTTAGGATCGTAAAGCTCTTTCAACTGTGAAGATAATGACGGTAGCAGTAGAAGAAACCCCGGCTAACTCCGTGCCAGCAGCCGCGGTAATACGGAGGGGGTTAGCGTTGTTCGGAATTACTGGGCGTAAAGCGTACGTAGGCGGATTAATAAGTAAGAGGTGAAATCCCAGGGCTCAACCCTGGAACTGCCTTTTAAACTGTTAGTCTTGAGATCGAGAGAGGTGAGTGGAATTCCAAGTGTAGAGGTGAAATTCGTAGATATTTGGAGGAACACCAGTGGCGAAGGCGGCTCACTGGCTCGATACTGACGCTGAGGTACGAAAGTGTGGGGAGCAA…	402	Bacteria_Proteobacteria_Alphaproteobacteria_Rhodobacterales_Rhodobacteraceae_Amylibacter_NA	0.0446289	0.0371903	0.0437905	0.0217608	0.000888415	0.00153878	0.00486534	0.00364003	0.0104151	0.0119483	0.0140991	0.0428388	0.02993	0.0195179	0.02701	0.0202086	0.0540473	0.0222321	0.110865	0.0873844	0.0766829	0.068289	0.0364937	0.0382	0.0266454	0.0292244	0	0.0266329	0.613497	0.742251	0.0652724	0.546757	0.0054339	0.0130371	0.00266525	0	0	0.024116	0.0021586	0.00497077	0.00715384	0.00421461	0.00809291	0	0.00980324	0.00850025
4563	TAGGGAATATTGGTCAATGGACGCAAGTCTGAACCAGCCATGCCGCGTGCAGGATGACAGCTTTCTGAGTTGTAAACTGCTTTTATATAGGAACAAATAGGCCATGCGTGGCAAGTTGCGTGTACTATATGAATAAGCACCGGCTAACTCCGTGCCAGCAGCCGCGGTAATACGGAGGGTGCAAGCGTTGTCCGGATTTATTGGGTTTAAAGGGTGCGTAGGTGGTTTTTTAAGTCAGTGGTGAAAGCCTGCAGCTTAACTGTAGAGGTGCCATTGATACTGGAAAACTTGAGTATGGACGAGGTAGGCGGAATTTGTGGTGTAGCGGTGAAATGCATAGATACCACAAAGAACACCGATAGCGAAGGCAGCTTACTGGACCATAACTGACACTGAGGC…	421	Bacteria_Bacteroidota_Bacteroidia_Cytophagales_Cyclobacteriaceae_NA_NA	0.0446106	0.0247326	0.0388562	0.0241621	0	0	0	0	0	0	0.0140991	0.0190395	0.0860489	0.0146384	0.0578786	0.0767925	0.0332599	0.0400178	0.0679494	0.0275951	0.0383415	0.0248324	0.0437924	0.04584	0.0319744	0.0292244	0.0303199	0.0965444	0.0150635	0.0313627	0.0182763	0.00314228	0	0	0	0	0	0	0	0	0	0	0	0	0	0
326	CAGGGAATATTGCACAATGGGCGAAAGCCTGATGCAGCGACACCGCGTGCGGGATGACGGCCTTAGGGTTGTAAACCGCTTTCAGGAGGGAAGAAAATGACGGTACCTCCAGAAGAAGCTCCGGCCAACTACGTGCCAGCAGCCGCGGTAATACGTAGGGAGCAAACGTTGTCCGGATTTATTGGGCGTAAAGGGCTCGTAGGCGGTTCAACAAGTTGGTCGTGAAAGCCCGGGGCTCAACCCCGGGAGGCCGATCAAAACTGTTGTGACTAGAGTTCGGTAGAGGTGAGTGGAATTCTCGGTGTAGCGGTGGAATGCGCAGATATCGAGAGGAACACCATTAGCGAAGGCGGCTCACTGGGCCGATACTGACGCTGAGGAGCGAAAGCGTGGGGAGCA…	403	Bacteria_Actinobacteriota_Acidimicrobiia_Actinomarinales_NA_NA_NA	0.0445779	0.0457079	0.0650883	0.0636129	0.000708677	0.00122746	0.000806764	0.00161353	0.000331385	0.000573975	0.0986935	0.180875	0.0112238	0.0439153	0.074599	0.0202086	0.0207874	0.0711427	0.0107288	0.0321943	0.0492962	0.0931214	0.0109481	0.01146	0.0373035	0.146122	0.00505331	0.0332912	0.02328	0.0522712	0	0.00628457	0	0.00186244	0	0	0.00212603	0	0	0.000994154	0	0	0	0.00322706	0	0
6912	TCGAGAATCTTCCGCAATGGACGAAAGTCTGACGGAGCGACGCCGCGTGCTGGATGAAGGCCCTCGGGTTGTAAACAGCTGTCGTAGGGGAGGAAATTTTGACCGATCCTAGGAGGAAGCACAGGCTAAGTTCGTGCCAGCAGCCGCGGTAATACGAACTGTGCAAACGTTATTCGGAATCACTGGGCTTAAAGGGTGCGTAGGCGGGTTGGTAGGTCAGATGTGAAAGCCCACGGCTCAACCGTGGAATTGCGTTTGAAACCACCAGCCTTGAGGGGATCAGAGGAGAGCGGAACTGATGGTGGAGCGGTGAAATGCGTTGATATTATCAGGAACACCGGTGGCGAAAGCGGCTCTCTGGGATCTTTCTGACGCTGAGGCACGAAAGCTAGGGGAGCG…	403	Bacteria_Planctomycetota_Planctomycetes_Pirellulales_Pirellulaceae_Blastopirellula_NA	0.0445118	0.0442416	0.0455295	0.0284747	0	0	0	0	0	0	0.0281981	0.00475986	0.0823076	0.00487948	0.00643095	0.0363754	0.0332599	0.0133393	0.0536442	0.0321943	0.0438188	0.0248324	0.0583899	0.0764	0.0479616	0.00584488	0.146546	0.0233038	0.00410824	0	0.112269	0.00314228	0	0.00372488	0	0	0	0	0	0	0	0	0	0	0	0.00077275
3966	TAGGGAATATTGCACAATGGACGCAAGTCTGATGCAGCAACTCCACGTGTGGGATGACGCATTTAGGTGTGTAAACCACTGTCAACAGGGAATAAAAAGGCATATGCCAATTGAACGTACCTGTAAAGGAAGCACCGGCTAACTTCGTGCCAGCAGCCGCGGTAACACGAGGGGTGCAAGCGTTGTTCGGAATCACTGGGCGTAAAGAGAGCGTAGGTGGGTGATCAAGTCAGATGTTTAATTCCAAGGCCTAACCTTGGGTATGCATTTGAAACTGGTCATCTTGAATAGTTCAGGGGCTGATGGAATACTTGGTGTAGCGGTGGAATGCGTAGATATCAAGTGGAACACCAATGGCGAAGGCAATCAGCTGGGAACATATTGACACTGAGGCTCGAA…	416	Bacteria_Fibrobacterota_Fibrobacteria_Fibrobacterales_Fibrobacteraceae_NA_NA	0.0438388	0.0272236	0.0144936	0.0164035	0.00145525	0.00252057	0	0	0.00267307	0.00253258	0.00469969	0.0118997	0	0.00487948	0.0128619	0	0.0831497	0.0578035	0.0572205	0.0551902	0.0164321	0.0496648	0.00729874	0.01146	0.0373035	0	0.0101066	0.0499367	0.00410824	0.0104542	0.0052218	0.0974108	0	0.00186244	0	0.00436576	0	0	0.00503673	0.00298246	0	0	0	0	0	0.00077275
26249	TGGGGAATCTTAGACAATGGGCGCAAGCCTGATCTAGCCATGCCGCGTGTGTGATGAAGGCCTTAGGGTCGTAAAGCACTTTCGCCAGGGATGATAATGACAGTACCTGGTAAAGAAACCCCGGCTAACTCCGTGCCAGCAGCCGCGGTAATACGGAGGGGGTTAGCGTTGTTCGGAATTACTGGGCGTAAAGCGTACGTAGGCGGATCAGAAAGTATAGGGTGAAATCCCAGGGCTCAACCCTGGAACTGCCTTATAAACTCCTGGTCTTGAGTTCGAGAGAGGTGAGTGGAATTCCAAGTGTAGAGGTGAAATTCGTAGATATTTGGAGGAACACCAGTGGCGAAGGCGGCTCACTGGCTCGATACTGACGCTGAGGTACGAAAGTGTGGGGAGCAA…	402	Bacteria_Proteobacteria_Alphaproteobacteria_Rhodobacterales_Rhodobacteraceae_Sulfitobacter_NA	0.0436398	0.0345144	0.0293013	0.029801	0.00159709	0.00140915	0.00202323	0.00404645	0.00495855	0.00088243	0.00469969	0.00475986	0.014965	0.0536742	0.0282962	0.00808342	0.0415749	0.0578035	0.0607968	0.11498	0.0492962	0.0869133	0.0291949	0.01528	0.0213163	0.0292244	0.0101066	0.0133165	0.509422	0.423397	0.0339417	0.263952	0.0054339	0.00558732	0.00266525	0	0.00212603	0.00459353	0.0043172	0.00596493	0	0	0.00809291	0	0.0112037	0.0177732
4553	TAGGGAATATTGGTCAATGGACGCAAGTCTGAACCAGCCATGCCGCGTGCAGGATGACAGCTTTCTGAGTTGTAAACTGCTTTTATATAGGAACAAAGAGGCCATGCGTGGCAAGTTGCGTGTACTATATGAATAAGCACCGGCTAACTCCGTGCCAGCAGCCGCGGTAATACGGAGGGTGCAAGCGTTGTCCGGATTTATTGGGTTTAAAGGGTGCGTAGGTGGTTTTTTAAGTCAGTGGTGAAAGCCTACAGCTTAACTGTAGAGGTGCCATTGATACTGGAGAACTTGAGTATGGACGAGGTAGGCGGAATTTGTGGTGTAGCGGTGAAATGCATAGATACCACAAAGAACACCGATAGCGAAGGCAGCTTACTGGACCATAACTGACACTGAGGC…	421	Bacteria_Bacteroidota_Bacteroidia_Cytophagales_Cyclobacteriaceae_NA_NA	0.0432163	0.020516	0.0436163	0.0351265	0	0	0	0	0	0	0.0187988	0.109477	0.0224475	0.0585537	0.0861747	0.0242503	0.0374174	0.0622499	0.0393391	0.0551902	0.0492962	0.068289	0.0255456	0.01146	0.0373035	0.0642936	0	0.0499367	0.0821648	0.0993152	0.0104436	0.0251383	0	0	0	0	0	0	0	0	0	0	0	0	0	0
345	CAGGGAATATTGCACAATGGGCGAAAGCCTGATGCAGCGACACCGCGTGCGGGATGACGGCCTTAGGGTTGTAAACCGCTTTCGGGAGGGAAGAAAATGACGGTACCTCCTAAAGAAGCTCCGGCCAACTACGTGCCAGCAGCCGCGGTAATACGTAGGGAGCAAACGTTGTCCGGATTTATTGGGCGTAAAGGGCTCGTAGGCGGTTCAACAAGTTGGTCGTGAAAGTCCGGGGCTCAACCCCGGGAGGCCGATCAAAACTGTTGTGACTAGAGTTCGGTAGAGGTGAGTGGAATTCTCGGAGTAGCGGTGGAATGCGCAGATATCGAGAGGAACACCATTAGCGAAGGCGGCTCACTGGGCCGATACTGACGCTGAGGAGCGAAAGCGTGGGGAGCA…	403	Bacteria_Actinobacteriota_Acidimicrobiia_Actinomarinales_NA_NA_NA	0.0430539	0.0476396	0.0351488	0.0298629	0	0	0.000806764	0.00161353	0.000239844	0.000415423	0.0704953	0.0832976	0.0112238	0.0829511	0.0604509	0.0242503	0.0124725	0.0755892	0.0107288	0.0275951	0.0328641	0.0186243	0.0218962	0.00764	0.0319744	0.146122	0	0.0399494	0.0246494	0.0365898	0.0026109	0.0125691	0	0	0	0	0	0	0.000719533	0	0	0	0	0.00322706	0	0
16760	TGGGGAATATTGCACAATGGACGAAAGTCTGATGCAGCAACGCCGCGTGGAGGATGACACATTTCGGTGCGTAAACTCCTTTTATATGAGAAGATAATGACGGTATCATATGAATAAGCACCGGCTAACTCCGTGCCAGCAGCCGCGGTAATACGGGGGGTGCAAGCGTTACTCGGAATCACTGGGCGTAAAGAGCATGTAGGCTGGTTTGTAAGTTGGAAGTGAAATCCTATGGCTTAACCATAGAACTGCTTCCAAAACTGCAGACCTAGAGTATGGGAGAGGTAGATGGAATTTCTGGTGTAGGGGTAAAATCCGTAGAGATCAGAAGGAATACCGATTGCGAAGGCGATCTACTGGAACATTACTGACGCTGAGATGCGAAAGCGTGGGGAGCAA…	402	Bacteria_Campilobacterota_Campylobacteria_Campylobacterales_Arcobacteraceae_NA_NA	0.0427938	0.0226337	0.0182638	0.0167024	0.0109718	0.00793496	0.00470592	0.00553961	0.0270366	0.00620758	0.0140991	0	0.00748251	0.00975895	0.0141481	0.00808342	0.0831497	0.0177857	0.025034	0.0643885	0.00547735	0.0186243	0.0401431	0.04202	0.0532907	0.0233795	0.0353732	0.0399494	0.0520377	0.135905	0.026109	0.147687	0.028528	0.281228	0.0133262	0.0174631	0.00212603	0.0310063	0.0302204	0.0198831	0.0107308	0	0.00809291	0	0.00700231	0.00386375
4069	TAGGGAATATTGCACAATGGGGGAAACCCTGATGCAGCGACGCCGCGTGAGTGATGAAGGCCTTTGGGTTGTAAAGCTCTGTTCTATAGGAATAAACAAATGAAGGTACTATAGAAGAAAGGACCGGCTAACTTCGTGCCAGCAGCCGCGGTAATACGAGGGGTCCTAGCGTTGCTCGGAATCATTGGGCGTAAAGCGGGTGTAGGTGGCTTAGTAAGTCAGAAGTGAAAGCCCTGGGCTCAACCCGGGAAGTGCTTTTGAAACTACTAAGCTTGAGTATGAGAGAGGGTAGTGGAATTCCTAGTGTAGTGGTGAAATACGTAGATATTAGGAGGAACACCGGTGGCGAAGGCGGCTACCTGGCTCAATACTGACACTCAGACCCGAAAGCGTGGGGAG…	405	Bacteria_Bdellovibrionota_Bdellovibrionia_Bdellovibrionales_Bdellovibrionaceae_Bdellovibrio_NA	0.0426672	0.0197481	0.0123895	0.00585027	0	0	0	0	0.000382794	0.000663019	0.0187988	0.0190395	0.014965	0.0146384	0.0488752	0.0485005	0.0291024	0.0578035	0.0464917	0.0183967	0.00547735	0.0062081	0.0145975	0.00764	0.0266454	0.0759834	0.0303199	0.056595	0.00273883	0	0.0026109	0	0	0	0	0	0	0.00114838	0	0	0	0	0	0	0	0
21191	TGGGGAATATTGCGCAATGGGGGAAACCCTGACGCAGCCACGCCGCGTGAGTGATGAAGGCCCTAGGGTCGTAAAGCTCTGTCGTGAGGGACGAAGTTCTGACGGTACCTCACAAGAAAGCGCCGGCCAACTCCGTGCCAGCAGCCGCGGTAATACGGAGGGCGCAAGCGTTGCTCGGAATCACTGGGCGTAAAGCGAACGCAGGCGGTCTGTTAAGTTGGGTGTGAAATCCCGGGGCTCAACCCCGGAACTGCATTCAAAACTGGCAGCCTTGAGTATGGGAGAGGGAAGCGGAATTCCTGGTGTAGAGGTGAAATTCGTAGATATCAGGAGGAACACCAGTGGCGAAAGCGGCTTCCTGGCCCAATACTGACGCTCATGTTCGAAAGCGTGGGGAGC…	404	Bacteria_Bdellovibrionota_Bdellovibrionia_Bdellovibrionales_Bdellovibrionaceae_OM27_clade_NA	0.0425999	0.0192862	0.0190793	0.0109051	0.000708677	0.00122746	0.000806764	0.00161353	0	0	0.00939938	0.0309391	0.014965	0.0390358	0.0527338	0.00404171	0.0706773	0.0355714	0.0393391	0.0551902	0.0109547	0.0372486	0.0109481	0.0191	0.0532907	0.0350693	0.00505331	0.0466076	0.00684706	0.0470441	0	0.0471342	0	0	0	0	0.00212603	0	0	0	0	0	0	0.00322706	0	0
6662	TCGAGAATCTTCCGCAATGCGCGAAAGCGTGACGGAGCAATGCCGCGTGCAGGATGAAGGCCTTAGGGTCGTAAACTGCTGTCACCCGGGATGAATAAATGACAGTACCGGGAGAGGAAGCCACGGCTAACTACGTGCCAGCAGCCGCGGTAATACGTAGGTGGCGAGCGTTATTCGGATTTATTGGGCGTAAAGGGTTCGTAGGGGGTTGGATAAGTTTGATGTGAAATCCCGTGGCTCAACCACGGAACTGCATTGGAAACTGTCCAACTTGAGGTTCGGAGAGGAAAGCAGAATTCCCGGTGTAGCGGTGGAATGCGTAGATATCGGGAGGAATACCGACAGCGAAGGCAGCTTTCTGGACGACACCTGACCCTGAGGAACGAAAGCTTGGGGAGC…	404	Bacteria_Verrucomicrobiota_Lentisphaeria_NA_NA_NA_NA	0.0424582	0.0841691	0.00177374	0.00469288	0	0	0.00089423	0.00178846	0	0	0	0	0	0	0.0398719	0	0.00415749	0.0177857	0.0178814	0.0229959	0	0.0124162	0	0	0.0213163	0.00584488	0	0.249684	0.00547765	0.0104542	0	0.141403	0	0	0	0	0	0	0	0	0.00357692	0	0	0	0	0
12462	TGAGGAATATTGGGCAATGGAGGAAACTCTGACCCAGCCATGCCGCGTGAAGGAAGAAGGTCCTACGGATTGTAAACTTCTTTTATTTGGGAAGAAACTTCTCTACGTGTAGAGAACTGACGGTACCAAACGAATAAGGACCGGCTAACTCCGTGCCAGCAGCCGCGGTAATACGGAGGGTCCAAGCGTTATCCGGAATCATTGGGTTTAAAGGGTTCGCAGGCGGTCTAATAAGTCAGTGGTGAAATCTCTCGGCTCAACCGAGAAACTGCCATTGATACTGTTAGACTTGAATATAGTTGGAGTAGGCGGAATGTGTAGTGTAGCGGTGAAATGCTTAGATATTACACAGAACACCGATAGCGAAGGCAGCTTACTAAACTATTATTGACGCTCATG…	422	Bacteria_Bacteroidota_Bacteroidia_Flavobacteriales_Crocinitomicaceae_Crocinitomix_NA	0.0424514	0.0329095	0.0228082	0.0137044	0	0	0.000806764	0.00161353	0	0	0.0469969	0.0190395	0.02993	0.0780716	0.0900333	0.113168	0.0665198	0.0711427	0.025034	0.0137975	0.0219094	0.0124162	0.0255456	0.00382	0.101252	0.0116898	0.0202132	0.029962	0.00410824	0	0.0052218	0	0	0	0	0	0	0	0	0	0	0	0	0.00322706	0	0
10561	TGAGGAATATTGGACAATGGAGGCAACTCTGATCCAGCCATGCCGCGTGCAGGAAGACGGCCCTATGGGTTGTAAACTGCTTTTATACAGGAAGAAACCCAACCACGTGTGGTTGGCTGACGGTACTGTATGAATAAGCACCGGCTAACTCCGTGCCAGCAGCCGCGGTAATACGGAGGGTGCAAGCGTTATCCGGAATCATTGGGTTTAAAGGGTCCGTAGGCGGGTAATTAAGTCAGAGGTGAAATCCCACAGCTTAACTGTGGAACTGCCTTAGATACTGGTTATCTTGAGTTTTAGTGAAGTAGATAGAATGTGTAGTGTAGCGGTGAAATGCATAGATATTACACAGAATACCGATTGCGAAGGCAGTCTACTAACTAACAACTGACGCTAATG…	422	Bacteria_Bacteroidota_Bacteroidia_Flavobacteriales_Flavobacteriaceae_Maritimimonas_NA	0.042382	0.0177423	0.0581017	0.0303056	0	0	0	0	0.000571229	0.000513402	0.0798947	0.0928174	0.0336713	0.0487948	0.0617371	0.0363754	0.0249449	0.0711427	0.0178814	0.0321943	0.0766829	0.0744971	0.0109481	0.0382	0.0373035	0.0584488	0.0505331	0.0466076	0.0191718	0.00522712	0.0339417	0.00628457	0	0	0	0	0	0	0.000719533	0.000994154	0	0	0	0	0	0
18747	TGGGGAATATTGCACAATGGGCGCAAGCCTGATGCAGCAATGCCGCGTGTGTGAAGAAGGCCTGCGGGTTGTAAAGCACTTTTATTAGGAAAGAAAAACCCGGAGCTAATACCTCCGGCATTGACGGTACCTAAAGAATAAGCACCGGCTAACTCAGTGCCAGCAGCCGCGGTAATACTGAGGGTGCAAGCGTTAATCGGAATTACTGGGCGTAAAGCGAGTGTAGGCGGCTATTTAAGTCGGATGTGAAATCCCCGGGCTCAACCTGGGAATTGCATTCGATACTGGATAGCTAGAGTTTGGTAGAGGTAAGTGGAATTCCGGGTGTAGCGGTGAAATGCGTAGATATCCGGAGGAACATCAGTGGCGAAGGCGGCTTACTGGACCAAAACTGACGCT…	426	Bacteria_Proteobacteria_Gammaproteobacteria_Gammaproteobacteria_Incertae_Sedis_Unknown_Family_NA_NA	0.0423113	0.0207654	0.0632732	0.0248216	0	0	0.00089423	0.00178846	0	0	0.0563963	0.0809177	0.02993	0.170782	0.146626	0.0565839	0.0540473	0.0755892	0.0357628	0.0459918	0.10407	0.0744971	0.0474418	0.04966	0.0586198	0.0350693	0.0101066	0.0233038	0.0328659	0.0104542	0.0208872	0.0125691	0	0	0	0	0	0	0	0	0.00357692	0	0	0	0	0
25687	TGGGGAATCTTAGACAATGGGCGAAAGCCTGATCTAGCGATGCCGCGTGAGTGACGAAGGCCTTAGGGTCGTAAAGCTCTTTCGCCAAGGATGATAATGACAGTACTTGGTAAAGAAACCCCGGCTAACTCCGTGCCAGCAGCCGCGGTAATACGGAGGGGGTTAGCGTTGTTCGGAATTACTGGGCGTAAAGCGCACGTAGGCGGATTAGAAAGTAGGGGGTGAAATCCCAGGGCTCAACCCTGGAACTGCCTCCTAAACTACTAGTCTAGAGTTCGAGAGAGGTGAGTGGAATTCCAAGTGTAGAGGTGAAATTCGTAGATATTTGGAGGAACACCAGTGGCGAAGGCGGCTCACTGGCTCGATACTGACGCTGAGGTGCGAAAGTGTGGGGAGCAA…	402	Bacteria_Proteobacteria_Alphaproteobacteria_Rhodobacterales_Rhodobacteraceae_Yoonia-Loktanella_NA	0.0422621	0.0373432	0.0192267	0.0130164	0.00250446	0.00267976	0.00089423	0.00178846	0.00330163	0.0020031	0	0.0118997	0.0187063	0.00975895	0.0244376	0.00404171	0.0540473	0.0400178	0.110865	0.0781861	0.0328641	0.0372486	0.0109481	0.02292	0.0266454	0.0116898	0	0.0166456	0.157482	0.141132	0.0156654	0.122549	0.00271695	0.0093122	0.00533049	0.00218288	0	0.00459353	0.0043172	0.000994154	0.00357692	0	0	0	0.00980324	0.00540925
3143	TAACGAATATTCCGCAATGCGCGAAAGCGTGACGGAGCAATGCCGCGTGCAGGATGAAGCCCCTCGGGGTGTAAACTGCTGTCAGGGTTTAGAAACACAATGATCAGACCCAAAGGAAGAGCCGGCTAACTCTGTGCCAGCAGCCGCGGTAATACAGAGGGCTCAAGCGTTAATCGGTATCACTGGGCTTAAAGGGTGCGTAGGCGGACCTGTAAGTGTTTTGTGAAAGCCCACGGCTCAACCGTGGAATTGCTTGGCAAACTGCAGGTCTTGAGGTCGGTAGGGGCTGCCGGAACTCTAGGTGTAGCGGTGAAATGCGTAGATATCTAGAGGAACGCCAAAGGTGAAGACAGGCAGCTGGGCCGATTCTGACGCTGAGGCACGAAAGCGTGGGTAGCG…	403	Bacteria_Planctomycetota_Phycisphaerae_Phycisphaerales_Phycisphaeraceae_NA_NA	0.0419367	0.0402948	0.0373796	0.0298436	0	0	0	0	0	0	0.0187988	0	0.0523776	0.00975895	0.02701	0.278878	0.0498898	0.00889284	0.0894071	0.00919836	0.0164321	0.0248324	0.0766367	0.07258	0.0905942	0	0.080853	0.00665823	0.016433	0.0104542	0.0731051	0	0	0	0	0	0	0	0	0	0	0	0	0	0	0
22572	TGGGGAATATTGGACAATGGGCGCAAGCCTGATCCAGCAATACCGCGTGTGTGAAGAAGGCCTGAGGGTTGTAAAGCACTTTCAATAGAGACGAAAAGCTCAGAGTTAATAGCTCTGGGTCTTGACTTAACCTATAGAAGAAGCACCGGCTAACTCCGTGCCAGCAGCCGCGGTAATACGGAGGGTGCAAGCGTTAATCGGAATTACTGGGCGTAAAGCGCTCGTAGGCGGTTTGTTAAGTCGGATGTGAAAGCCCCGGGCTCAACCTGGGAACTGCATTCGATACTGGCAAACTAGAGTATAGAAGAGGCAAGTGGAATTCCGGGTGTAGCGGTGAAATGCGTAGATATCCGGAGGAACATCAGTGGCGAAGGCGACTTGCTGGTCTAATACTGACGC…	427	Bacteria_Proteobacteria_Gammaproteobacteria_BD7-8_NA_NA_NA	0.0417931	0.0322785	0.0755659	0.0597922	0	0	0	0	0	0	0.0516966	0.192775	0.0374125	0.161023	0.201932	0.0727508	0.0623623	0.0755892	0.0143051	0.00919836	0.120502	0.0558729	0.0401431	0.03056	0.0426326	0.093518	0.0101066	0.0266329	0.0520377	0.0261356	0.0182763	0.00314228	0.00135847	0	0	0	0	0	0	0	0	0	0	0	0.00140046	0.00077275
13042	TGAGGAATATTGGGCAATGGAGGCAACTCTGACCCAGCCATGCCGCGTGCAGGAAGACGGCCCTATGGGTTGTAAACTGCTTTTATACAGGAAGAAACTTATCCACGTGTGGATAACTGACGGTACTGTAAGAATAAGCACCGGCTAACTCCGTGCCAGCAGCCGCGGTAATACGGAGGGTGCAAGCGTTATCCGGAATCATTGGGTTTAAAGGGTCCGTAGGCGGGCGACTAAGTCAGAGGTGAAATCCCACAGCTTAACTGTGGAACTGCCTTTGATACTGGTCGTCTTGAGTTATAGTGAAGTAGATAGAATATGTAGTGTAGCGGTGAAATGCTTAGATATTACATAGAATACCGATTGCGAAGGCAGTCTACTAACTATATACTGACGCTAATG…	422	Bacteria_Bacteroidota_Bacteroidia_Flavobacteriales_Flavobacteriaceae_Lutimonas_NA	0.0417545	0.0270967	0.0467435	0.019043	0	0	0.00089423	0.00178846	0.000479689	0.000830845	0.0328978	0.0499786	0.0523776	0.0487948	0.0450167	0.0323337	0.0249449	0.0889284	0.0321865	0.0689877	0.0712056	0.068289	0.0218962	0.03056	0.0213163	0.0175346	0.0202132	0.0599241	0.0835342	0.0365898	0.0104436	0.0597034	0.00135847	0.00372488	0	0	0	0	0.00143907	0	0.00357692	0	0	0	0	0
472	CAGGGAATATTGCGCAATGGACGAAAGTCTGACGCAGCAACACCGCGTGAGGGATGAAGGCCTTAGGGTTGTAAACCTCTTTCAGGATGGACGAAATTGACGGTACATCCAGAAGAAGGACCGGCCAACTACGTGCCAGCAGCCGCGGTAATACGTAGGGTCCAAGCATTGTCCGGATTTATTGGGCGTAAAGAGCTCGTAGGCGGCTTAACAAGTCGGTCGTGAAAACCAGAGGCTCAACCTCTGGACGCCGGTCGATACTGTTATGGCTAGAGTACGGTAGAGGAGAGTGGAATTCCCAGTGTAGCGGTGAAATGCGCAGATATTGGGAGGAACACCAGTAGCGAAGGCGGCTCTCTGGGCCGTTACTGACGCTGAGGAG	382	Bacteria_Actinobacteriota_Acidimicrobiia_Actinomarinales_NA_NA_NA	0.0415342	0.0502248	0.0343753	0.0304804	0	0	0	0	0	0	0.00939938	0.0190395	0.0860489	0.00975895	0.00900333	0.0970011	0.0166299	0.0133393	0.0464917	0.0229959	0.0219094	0	0.0583899	0.04584	0.0319744	0.00584488	0.161706	0.0332912	0.0178024	0	0.0574398	0.00314228	0	0	0	0	0	0	0	0	0	0	0	0	0	0
12870	TGAGGAATATTGGGCAATGGAGGCAACTCTGACCCAGCCATGCCGCGTGCAGGAAGACGGCCCTATGGGTTGTAAACTGCTTTTATACAGGAAGAAACACTGGTATGTATACCAGCTTGACGGTACTGTAAGAATAAGGACCGGCTAACTCCGTGCCAGCAGCCGCGGTAATACGGAGGGTCCGAGCGTTATCCGGAATCATTGGGTTTAAAGGGTCCGCAGGCGGTCAATTAAGTCAGAGGTGAAATCCCATAGCTCAACTATGGAACTGCCTTTGATACTGGTTGACTTGAGTCATATGGAAGTAGATAGAATGTGTAGTGTAGCGGTGAAATGCATAGATATTACACAGAATACCGATTGCGAAGGCAGTCTACTACGTATGTACTGACGCTGAGG…	422	Bacteria_Bacteroidota_Bacteroidia_Flavobacteriales_Flavobacteriaceae_Polaribacter_NA	0.0413765	0.0666104	0.00406553	0.00434515	0.0109528	0.00588469	0.0127108	0.00573115	0.00540939	0.00384688	0	0	0.00748251	0.0146384	0.0218652	0	0.0457323	0.0133393	0.200272	0.0459918	0	0.0062081	0.0109481	0.00382	0.0106581	0.0116898	0	0.00332912	0	0	0	0.00942685	0.0108678	0.165757	0.0133262	0.0152802	0.00425206	0.00803868	0.00719533	0.000994154	0.0143077	0.00421461	0.0161858	0.0161353	0	0.00077275
23516	TGGGGAATATTGGACAATGGGCGCAAGCCTGATCCAGCAATGCCGCGTGTGTGAAGAAGGCCTGCGGGTTGTAAAGCACTTTTATCGGGAAAGAAATCCTTAGAGTTAATAACTCTGAGGCTTGACGGTACCCGAAGAATAAGGACCGGCTAACTCAGTGCCAGCAGCCGCGGTAATACTGAGGGTCCAAGCGTTAATCGGAATTACTGGGCGTAAAGCGAGTGTAGGCGGCTTCGTAAGTCGGATGTGAAAGCCCTGGGCTTAACCTGGGAATTGCATTCGAAACTGCGCGGCTAGAGTTTGATAGAGGAAAGTGGAATTCCAGGTGTAGCGGTGAAATGCGTAGATATCTGGAGGAACACCAGTGGCGAAGGCGGCTTTCTGGATCAAAACTGACGC…	427	Bacteria_Proteobacteria_Gammaproteobacteria_Gammaproteobacteria_Incertae_Sedis_Unknown_Family_NA_NA	0.0413271	0.0450254	0.0760114	0.075194	0	0	0.0021073	0.00421461	0	0	0.206786	0.126136	0.0224475	0.234215	0.104181	0.0323337	0.120567	0.102268	0.0143051	0.0367935	0.109547	0.0558729	0.00364937	0.00764	0.0266454	0.0233795	0	0.00665823	0.04656	0.0104542	0.0026109	0	0.00135847	0	0	0	0	0	0	0	0	0.00842922	0	0	0	0.00077275
843	CAGGGAATCTTGTCCAATGGGCGAAAGCCTGAGACAGCGACGCCGCGTGGGGGATGAAGGCCTTCGGGTTGTAAACCCCTTTCAGGAGGGACGAAATTGACGGTACCTCCAGAAGAAGCCCCGGCCAACTACGTGCCAGCAGCCGCGGTAATACGTAGGGGGCGAGCGTTGTCCGGAATTATTGGGCGTAAAGGGCTCGTAGGCGGCTTGGTAAGTCGGTCGTGAAAGCCCGGGGCTTAACCCCGGGAGGCCGGTCGATACTGCCATGGCTTGGGTCCGGTAGAGGAGAATGGAATTCTCGGTGTAGCGGTGAAATGCGCAGATATCGAGAGGAACACCAGTAGCGAAGGCGGTTCTCTGGGCCGGTACCGACGCTGAGGAGCGAAAGCGTGGGGAGCA…	403	Bacteria_Actinobacteriota_Acidimicrobiia_Actinomarinales_NA_NA_NA	0.0412288	0.0294336	0.0480001	0.0154	0	0	0	0	0	0	0.0469969	0.0547384	0.0748251	0.0292769	0.0231514	0.0687091	0.0249449	0.0578035	0.0536442	0.00919836	0.0328641	0.0558729	0.0401431	0.03056	0.0373035	0.0292244	0.101066	0.0166456	0.00958589	0	0.0339417	0	0	0.00186244	0	0	0	0	0	0	0	0	0	0	0.00140046	0.00077275
13649	TGAGGAATATTGGGCAATGGGCGAAAGCCTGACCCAGCCACGCCGCGTGTGTGATGAAGGCCTTCGGGTCGTAAAGCACTGTGGGGAGAGACGAAACAGCGCGCCAGGAAATGGGTGCGCCTTGACGGTACCTCCTTAGCAAGCACCGGCTAACTCTGTGCCAGCAGCCGCGGTAATACAGAGGGTGCAAACGTTGCTCGGATTTACTGGGCGTAAAGCGCGTGTAGGCGGACTCGCAAGTCGGTTGTGAAATCCCTGGGCTCAACCTAGGAACTGCATCCGAAACTGCTTGTCTTGAGTAATGGAGAGGGTGGCGGAATTCCCGGTGTAGAGGTGAAATTCGTAGATATCGGGAGGAACATCAGTGGCGAAGGCGGCCACCTGGACATTTACTGACGC…	427	Bacteria_Myxococcota_Polyangia_Polyangiales_Sandaracinaceae_NA_NA	0.0409014	0.0194557	0.0622449	0.0363312	0	0	0	0	0	0	0.122192	0.0594983	0.0598601	0.0878306	0.0231514	0.0161668	0.0748347	0.0444642	0.0286103	0.0183967	0.0985923	0.0434567	0.0291949	0.02292	0.0639488	0.0350693	0.0252666	0.0366203	0.0136941	0.0104542	0.0156654	0	0	0	0	0	0	0	0	0	0	0	0	0	0	0
21918	TGGGGAATATTGGACAATGGGCGAAAGCCTGATCCAGCAATGCCGCGTGAGTGATGAAGGCCTTAGGGTTGTAAAGCTCTTTTACCAGGGATGATAATGACAGTACCTGGAGAATAAGCTCCGGCTAACTCCGTGCCAGCAGCCGCGGTAATACGGAGGGAGCTAGCGTTGTTCGGAATTACTGGGCGTAAAGCGCGCGTAGGCGGTTACTCAAGTCAGAGGTGAAAGCCCGGAGCTCAACTCCGGAACTGCCTTTGAAACTAGGTGACTAGAATCTTGGAGAGGCGAGTGGAATTCCGAGTGTAGAGGTGAAATTCGTAGATATTCGGAAGAACACCAGTGGCGAAGGCGACTCGCTGGACAAGTATTGACGCTGAGGTGCGAAAGCGTGGGGAGCAA…	402	Bacteria_Proteobacteria_Alphaproteobacteria_Sphingomonadales_Sphingomonadaceae_Sphingorhabdus_flavimaris	0.0405703	0.0128917	0.0542872	0.047871	0.00161604	0.00142016	0.00101161	0.00202323	0.00464437	0.00524662	0.0281981	0	0.104755	0.0487948	0.02701	0.0323337	0.0332599	0.0222321	0.0572205	0.0321943	0.0328641	0.0186243	0.0656886	0.12988	0.0532907	0.0292244	0.0505331	0.0466076	0.0547765	0.0731797	0.0156654	0.188537	0.00271695	0.00744976	0.00266525	0.00218288	0	0.0103354	0.00359767	0	0	0	0.00404645	0	0.00140046	0.00077275
8348	TGAGGAATATTGCACAATGGAGGAAACTCTGATGCAGCAACGCCGCGTGGAGGATGACGCATTTCGGTGTGTAAACTCCTTTTATATGTCAAGAAAATGACGGTAGCATATGAATAAGCACCGGCTAACTCCGTGCCAGCAGCCGCGGTAATACGGAGGGTGCAAGCGTTACTCGGAATCACTGGGCGTAAAGGACGCGTAGGCGGGTTGGAAAGTCTGATGTGAAATCCTACAGCTTAACTGTAGAACTGCATTGGAAACTTCCAACCTAGAGTATGGGAGGGGGAGATGGAATTAGTGGTGTAGGGGTAAAATCCGTAGATATCACTAGGAATACCTAAAGCGAAGGCGATCTCCTGGAACATTACTGACGCTAAGGCGTGAAAGCGTGGGGAGCAA…	402	Bacteria_Campilobacterota_Campylobacteria_Campylobacterales_Sulfurimonadaceae_Sulfurimonas_NA	0.0405252	0.0253393	0.0411396	0.0259996	0.00177683	0.00307756	0.00105365	0.0021073	0.00128541	0.000645391	0.00939938	0.0285592	0.0523776	0.0341563	0.0385857	0.0606257	0.0207874	0.0177857	0.0822545	0.0183967	0.0438188	0.0124162	0.0802861	0.06112	0.074607	0.046759	0.0303199	0.0332912	0.00684706	0.0470441	0.0156654	0.0471342	0	0.00744976	0.00533049	0	0	0.00114838	0.000719533	0.00198831	0	0.00421461	0	0	0.00140046	0
7356	TCGAGAATCTTCCGCAATGGGCGAAAGCCTGACGGAGCGACGCCGCGTGCGGGATGAAGGCCTTCGGGTTGTAAACCGCTGTCAGAGGGGAGCAAATCTAGCTTGCTAGTTGAGCTATCCTCAGAGGAAGCGCAGGCTAAGTTCGTGCCAGCAGCCGCGGTAACACGAACTGCGCGAACGTTATTCGGAATCATTGGGCTTAAAGAGTTCGTAGGCGGCCTGATAAGTTGGGTGTGAAATCCCTCGGCTCAACCGAGGAACTGCGCCCAATACTGTCAGGCTTGAGGGAGACAGAGGTGAGTGGAACTGATGGTGGAGCGGTGAAATGCGTTGATATCATCAGGAACACCGGTGGCGAAAGCGGCTCACTGGGTCTCTTCTGACGCTGAGGAACGAAAG…	414	Bacteria_Planctomycetota_Planctomycetes_Pirellulales_Pirellulaceae_NA_NA	0.0404069	0.0395453	0.0444217	0.0394213	0.000888415	0.00153878	0.00178846	0.00357692	0	0	0.126892	0.0380789	0.02993	0.195179	0.105468	0.0202086	0.120567	0.0266785	0.0321865	0.00919836	0.0602509	0.0186243	0.0218962	0.01528	0.0586198	0.0642936	0.00505331	0.00665823	0.0109553	0.0156814	0.026109	0.00628457	0	0.00186244	0.00266525	0	0	0	0	0	0.00715384	0	0	0	0	0
23525	TGGGGAATATTGGACAATGGGCGCAAGCCTGATCCAGCAATGCCGCGTGTGTGAAGAAGGCCTGCGGGTTGTAAAGCACTTTTATCGGGAAAGAAATCCTTAGGGTTAATAACTCTGAGGCTTGACGGTACCCGAAGAATAAGGACCGGCTAACTCAGTGCCAGCAGCCGCGGTAATACTGAGGGTCCAAGCGTTAATCGGAATTACTGGGCGTAAAGCGAGTGTAGGCGGCTTCGTAAGTCGGATGTGAAAGCCCTGGGCTTAACCTGGGAATGCCATTCGATACTGCGCGGCTAGAGTTTGATAGAGGAAAGTGGAATTCCAGGTGTAGCGGTGAAATGCGTAGATATCTGGAGGAACACCAGTGGCGAAGGCGGCTTTCTGGATCAAAACTGACGC…	427	Bacteria_Proteobacteria_Gammaproteobacteria_Gammaproteobacteria_Incertae_Sedis_Unknown_Family_NA_NA	0.0403769	0.0410262	0.0500049	0.0515217	0	0	0.00161353	0.00322706	0.000239844	0.000415423	0.14569	0.0404589	0.00748251	0.1903	0.0643095	0.00404171	0.124725	0.0622499	0.00715256	0.0137975	0.0876376	0.0496648	0	0.0191	0.0532907	0.046759	0.00505331	0.00998735	0.0369741	0.0104542	0.0026109	0.00628457	0.00271695	0.00186244	0	0	0	0	0.000719533	0	0	0	0	0.00645411	0	0
23130	TGGGGAATATTGGACAATGGGCGCAAGCCTGATCCAGCAATGCCGCGTGTGTGAAGAAGGCCTGCGGGTTGTAAAGCACTTTCAGTAGAGAAGAAAAGCCTACGGTTAATAGCCGTGAGTCTTGACGTAACCTACAGAAGAAGCACCGGCTAACTCCGTGCCAGCAGCCGCGGTAATACGGAGGGTGCGAGCGTTAATCGGAATTACTGGGCGTAAAGCGCGCGTAGGCGGCTTTGTCAGTCGGATGTGAAAGCCCCGGGCTTAACCTGGGAATTGCATTCGATACTGCATGGCTAGAGTATGGTAGAGGGAAGTGGAATTCCGGGTGTAGCGGTGAAATGCGTAGATATCCGGAGGAACACCAGTGGCGAAGGCGACTTCCTGGGCCAATACTGACGC…	427	Bacteria_Proteobacteria_Gammaproteobacteria_Steroidobacterales_Woeseiaceae_Woeseia_NA	0.0402643	0.0156166	0.043012	0.014204	0	0	0	0	0.000239844	0.000415423	0.0516966	0.0237993	0.0598601	0.0146384	0.0244376	0.0727508	0.0457323	0.0444642	0.0393391	0.00919836	0.0273868	0.0372486	0.0437924	0.0573	0.0586198	0.0292244	0.0555864	0.0399494	0.0191718	0	0.075716	0.0125691	0	0	0	0	0	0	0.000719533	0	0	0	0	0	0	0
23022	TGGGGAATATTGGACAATGGGCGCAAGCCTGATCCAGCAATGCCGCGTGTGTGAAGAAGGCCTGCGGGTTGTAAAGCACTTTCAGTAGAGAAGAAAAGCCTACGGTTAATAACCGTGAGTCTTGACGTAACCTACAGAAGAAGCACCGGCTAACTCCGTGCCAGCAGCCGCGGTAATACGGAGGGTGCAAGCGTTAATCGGAATTACTGGGCGTAAAGCGCGCGTAGGCGGCTTTGTAAGTCGGATGTGAAAGCCCTGGGCTCAACCTGGGAATTGCATTCGAAACTGCAGAGCTAGAGTATGGTAGAGGGAAGTGGAATTCCGGGTGTAGCGGTGAAATGCGTAGATATCCGGAGGAACACCAGTGGCGAAGGCGACTTCCTGGGCCAATACTGACGC…	427	Bacteria_Proteobacteria_Gammaproteobacteria_Steroidobacterales_Woeseiaceae_Woeseia_NA	0.0400925	0.0200589	0.054299	0.0245648	0	0	0	0	0	0	0.0939938	0.0666381	0.02993	0.0683127	0.047589	0.0606257	0.0665198	0.053357	0.025034	0.00459918	0.0438188	0.0744971	0.0291949	0.04202	0.0532907	0.0526039	0.0353732	0.029962	0.0383436	0.00522712	0.0287199	0.00314228	0	0	0	0	0	0	0	0	0	0	0	0	0	0
13446	TGAGGAATATTGGGCAATGGAGGCAACTCTGACCCAGCCATGCCGCGTGCAGGAAGACTGCCCTATGGGTTGTAAACTGCTTTTATACAGGAAGAAACACTCCCTCGTGAGGGAGCTTGACGGTACTGTAAGAATAAGGATCGGCTAACTCCGTGCCAGCAGCCGCGGTAATACGGAGGATCCAAGCGTTATCCGGAATCATTGGGTTTAAAGGGTCCGTAGGTGGATAATTAAGTCAGAGGTGAAATCCTGCAGCTCAACTGTAGAATTGCCTTTGATACTGGTTATCTTGAGTCATTATGAAGTGGTTAGAATGTGTAGTGTAGCGGTGAAATGCATAGATATTACACAGAATACCGATTGCGAAGGCAGATCACTAATAATGTACTGACACTGAGG…	422	Bacteria_Bacteroidota_Bacteroidia_Flavobacteriales_Flavobacteriaceae_Aquibacter_NA	0.0399533	0.01534	0.0565227	0.022283	0.000888415	0.00153878	0	0	0.000571229	0.000513402	0.0422972	0.0261793	0.0748251	0.0439153	0.0514476	0.0606257	0.0332599	0.0266785	0.0393391	0.0597894	0.0547735	0.0372486	0.0839355	0.0764	0.0159872	0.0526039	0.0353732	0.056595	0.0849036	0.0470441	0.0548289	0.021996	0	0	0.00266525	0	0	0	0.000719533	0.000994154	0	0	0	0	0.00140046	0
12296	TGAGGAATATTGGACAATGGGCGGGAGCCTGATCCAGCCATGCCGCGTGCAGGAAGAATGCCCTATGGGTAGTAAACTGCTTTTATACGGGAAGAAACCCACCTACGTGTAGGTGGCTGACGGTACCGTAAGAATAAGGACCGGCTAACTCCGTGCCAGCAGCCGCGGTAATACGGAGGGTCCGAGCGTTATCCGGAATTATTGGGTTTAAAGGGTCCGTAGGCGGGCCGGTAAGTCAGAGGTGAAAGTCCATAGCTCAACTATGGAACTGCCTTTGATACTGTCGGTCTTGAGTTATGGTGAAGTGGGCGGAATATGTAGTGTAGCGGTGAAATGCATAGATATTACATAGAACACCGATTGCGAAGGCAGCTCACTAACCATATACTGACGCTGATG…	422	Bacteria_Bacteroidota_Bacteroidia_Flavobacteriales_Flavobacteriaceae_Maribacter_NA	0.0398179	0.0186675	0.0363874	0.0375578	0.00216393	0.00218313	0	0	0.000719533	0.00124627	0	0.00475986	0.108496	0.0146384	0.0282962	0.0525422	0.0332599	0.0133393	0.0572205	0.0367935	0.0219094	0.0186243	0.0474418	0.05348	0.0639488	0.0233795	0.0606397	0.029962	0.0178024	0.00522712	0.0443853	0.00314228	0.00135847	0.00186244	0	0.00436576	0.00212603	0	0.0021586	0	0	0	0	0	0.00140046	0
27607	TGGGGAATCTTGCACAATGGGCGAAAGCCTGATGCAGCGACGCCGCGTGAGGGATGAAGGCCCTAGGGTCGTAAACCTCTTTCAGTAGGGACGAAATTGACGGTACCTGCAGAAGAAGCTCCGGCCAACTACGTGCCAGCAGCCGCGGTAAGACGTAGGGGGCGAGCGTTGTCCGGATTTATTGGGCGTAAAGGGCTCGTAGGTGGTTGCGTAAGTCGGATGTGAAAACTCAGGGCTTAACCCTGAGACGCCATCCGATACTGCGCTGACTTGAGTCCGGTAGAGGAGTGTGGAATTCCTAGTGTAGCGGTGAAATGCGCAGATATTAGGAGGAACACCAATTGCGAAGGCAGCACTCTGGGCCGGTACTGACACTGAGGAGCGAAAGCGTGGGTAGCA…	403	Bacteria_Actinobacteriota_Acidimicrobiia_Microtrichales_Microtrichaceae_NA_NA	0.039763	0.0249096	0.0448022	0.0204512	0	0	0	0	0	0	0.0469969	0.0809177	0.014965	0.0634332	0.0231514	0.00808342	0.0540473	0.0444642	0.0321865	0.0183967	0.0438188	0.0558729	0.0328443	0.0382	0.0319744	0.093518	0.0202132	0.0233038	0.0369741	0	0.0130545	0.00942685	0	0	0	0	0	0	0	0	0	0	0	0	0	0
18376	TGGGGAATATTGCACAATGGGCGCAAGCCTGATGCAGCAATACCGCGTGTGTGAAGAAGGCCTGCGGGTTGTAAAGCACTTTCAATTGTGAAGAAATGCTCCTGGTTAATAGCCTTGAGTTTTGACATTAGCAATACAAGAAGCACCGGCTAACTCCGTGCCAGCAGCCGCGGTAATACGGAGGGTGCAAGCGTTAATCGGAATTACTGGGCGTAAAGCGTACGTAGGCGGTTTGTTCAGTCAGATGTGAAAGCCCCGGGCTTAACCTGGGAACTGCATTTGATACTGGCAGGCTAGAGTATGGTAGAGGGGGGTAGAATTTCTAGTGTAGCGGTGAAATGCGTAGATATTAGAAGGAATACCAGTGGCGAAGGCGGCCCCCTGGACCAATACTGACGC…	427	Bacteria_Proteobacteria_Gammaproteobacteria_Thiotrichales_Thiotrichaceae_NA_NA	0.0396274	0.0359963	0.0370421	0.0465968	0.00145525	0.00252057	0.00089423	0.00178846	0	0	0.103393	0.104717	0.00374125	0.175661	0.0964643	0.0444588	0.0291024	0.0978213	0.00715256	0.0459918	0.0273868	0.0124162	0	0.00764	0.0159872	0.0876732	0	0.0332912	0.00684706	0	0.0052218	0	0	0	0	0.00436576	0	0	0	0	0.00357692	0	0	0	0	0
7256	TCGAGAATCTTCCGCAATGGGCGAAAGCCTGACGGAGCAATGCCGCGTGCGGGATGAAGGCCTTCGGGTTGTAAACCGCTGTCAGTAGGGAGGAAATTTTGACCGATCTACAGAGGAAGTCCGGGCTAAGTACGTGCCAGCAGCCGCGGTAATACGTACCGGACAAACGTTATTCGGAATCACTGGGCTTAAAGAGTACGTAGGCTGCCTTGAAGGTGAGATGTGAAATCCCATGGCCTAACCATGGAACTGCATTTCAAACCACAAGGCTTGAGGGAGACAGGGGTAAGCGGAACTGATGGTGGAGCGGTGAAATGCGTTGATATCATCAGGAACACCGGTGGCGAAGGCGGCTTACTGGGTCTTTTCTGACGCTGAGGTACGAAAGCTAGGGTAGCG…	403	Bacteria_Planctomycetota_Planctomycetes_Pirellulales_Pirellulaceae_Blastopirellula_NA	0.0395674	0.015092	0.0414809	0.0223979	0	0	0	0	0.000382794	0.000663019	0.0187988	0.0475986	0.0748251	0.0146384	0.0527338	0.0485005	0.0415749	0.0222321	0.0500679	0.0459918	0.0164321	0.0248324	0.0620393	0.04584	0.0479616	0.0116898	0.0404265	0.056595	0.0178024	0.0209085	0.14621	0.0188537	0	0	0	0	0	0.00114838	0	0	0	0	0	0	0	0
31333	TGGGGAATTTTGCGCAATGGGCGAAAGCCTGACGCAGCAATACCGCGTGAGTGATGAAGGCTCTTGGGTCGTAAAGCTCTGTCAGAGGGGAAGAACCTCCTGTCATATAATACATGGCAGGCCTGACGGTACCCTCAGAGGAAGCACCGGCTAACTCCGTGCCAGCAGCCGCGGTAATACGGAGGGTGCAAACGTTGTTCGGAATTATTGGGCGTAAAGAGCATGTAGGCGGTCTGTCAAGTCTGATGTGAAAGCCCGGGGCTCAACCCCGGAAGTGCATTGGAAACTGGCAGACTTGAGTACGGGAGAGGAAAGTGGAATTTCGAGTGTAGGGGTGAAATCCGTAGATATTCGAAGGAACACCAGTGGCGAAGGCGGCTTTCTGGACCGATACTGACG…	428	Bacteria_Desulfobacterota_Desulfuromonadia_Sva1033_NA_NA_NA	0.0395084	0.0278458	0.0861589	0.0808596	0	0	0.000806764	0.00161353	0.000954023	0.000217223	0.0516966	0.0666381	0.0710838	0.0536742	0.0604509	0.0242503	0.0374174	0.0444642	0.0321865	0.0551902	0.0602509	0.266948	0.0291949	0.0573	0.0159872	0.0292244	0.00505331	0.0965444	0.317704	0.224766	0.0182763	0.175968	0	0.00372488	0	0	0	0.00114838	0.000719533	0.000994154	0	0	0	0.00322706	0	0
13974	TGAGGAATATTGGTCAATGGAGGAAACTCTGAACCAGCCATCCCGCGTGAAGGATGACGGCCCTAGTGGTTGTAAACTTCTTTTATATGGGAATAAACCTGAGTACGTGTACTCAGCTGAAGGTACCATACGAATAAGGATCGGCTAACTCCGTGCCAGCAGCCGCGGTAATACGGAGGATCCAAGCGTTATCCGGATTTATTGGGTTTAAAGGGTCCGCAGGCGGACTATTAAGTCAGTGGTGAAAGTCTGCAGCTTAACTGTAGAATTGCCATTGAAACTGATAGTCTTGAGTGTGGTTGAAGTGGGCGGAATATGACATGTAGCGGTGAAATGCATAGAGATGTCATAGAACACCGATTGCGAAGGCAGCTCACTAAACCATTACTGACGCTCAGG…	422	Bacteria_Bacteroidota_Bacteroidia_Flavobacteriales_Cryomorphaceae_NS10_marine_group_NA	0.0394348	0.0416971	0	0	0	0	0.00206527	0.00238575	0.00138823	0.00181731	0	0	0	0.00487948	0.00257238	0	0.124725	0.0177857	0.0786782	0.0367935	0	0	0	0	0.0266454	0.0175346	0	0.0133165	0.00958589	0.0365898	0	0.0597034	0	0	0	0	0	0.00344515	0.000719533	0	0	0.00421461	0.00404645	0	0	0
1451	CTAAGAATCTTCCGCAATGGGCGAAAGCCTGACGGAGCGACGCCGCGTGGATGAAGAAGGCGGAGACGTTGTAAAATCCTTTTCCCATAGAAGAATAAGTTTCAGAGGTAATGCTGGAGCGATGACGTTATGTGGGGAATAAGCACCGGCCAATTACGTGCCAGCAGCCGCGGTAACACGTAAGGTGCGAGCGTTGTTCGGAATTATTGGGCGTAAAGGGCTCGTAGGCGGCCTACCAAGTCTCTCGTGAAAGACCAGGGCTCAACCCTGGGAACGCGAGAGAAACTGGTAAGCTGGAATCTTTGAGGGGGTACTGGAATTCCTGGTGTAGGGGTGAAATCTGTTGATATCAGGAAGAACACCGGAGGCGAAGGCGAGTACCTGGCAAATGATTGACGC…	427	Bacteria_Spirochaetota_Spirochaetia_Spirochaetales_Spirochaetaceae_Spirochaeta_2_NA	0.0391267	0.0355899	0.0726983	0.0485906	0	0	0	0	0	0	0.0187988	0.168975	0.0598601	0.0634332	0.101609	0.0404171	0.0207874	0.0711427	0.0107288	0.0367935	0.0985923	0.062081	0.0547405	0.04584	0.0159872	0.0292244	0.0151599	0.11319	0.0301271	0.0209085	0.0052218	0.0188537	0.00135847	0.00186244	0	0	0	0	0	0	0	0	0	0	0	0
26420	TGGGGAATCTTAGACAATGGGGGAAACCCTGATCTAGCCATGCCGCGTGAGTGATGAAGGCCCTAGGGTCGTAAAGCTCTTTCGCCAGAGAAGATAATGACTGTATCTGGTAAAGAAACCCCGGCTAACTCCGTGCCAGCAGCCGCGGTAATACGGAGGGGGTTAGCGTTGTTCGGAATTACTGGGCGTAAAGCGCACGTAGGCGGATCGGAAAGTAAGAGGTGAAATCCCAGGGCTCAACCCTGGAACTGCCTTTTAAACTATCGGTCTAGAGTTCGAGAGAGGTGAGTGGAATTCCAAGTGTAGAGGTGAAATTCGTAGATATTTGGAGGAACACCAGTGGCGAAGGCGGCTCACTGGCTCGATACTGACGCTGAGGTGCGAAAGCGTGGGGAGCAA…	402	Bacteria_Proteobacteria_Alphaproteobacteria_Rhodobacterales_Rhodobacteraceae_NA_NA	0.0391061	0.0148278	0.0378002	0.0181376	0	0	0	0	0.000994154	0.00172193	0.0234984	0.0166595	0.0261888	0.0243974	0.0437305	0.0565839	0.0540473	0.0444642	0.0464917	0.050591	0.0328641	0.068289	0.0474418	0.04966	0.0479616	0.0292244	0.0101066	0.029962	0.0342353	0.0470441	0.0469962	0.00628457	0	0	0	0	0	0	0	0.00298246	0	0	0	0	0	0
25854	TGGGGAATCTTAGACAATGGGCGCAAGCCTGATCTAGCCATGCCGCGTGAGTGACGAAGGTCTTAGGATCGTAAAGCTCTTTCGCCAGAGATGATAATGACAGTATCTGGTAAAGAAACCCCGGCTAACTCCGTGCCAGCAGCCGCGGTAATACGGAGGGGGTTAGCGTTGTTCGGAATTACTGGGCGTAAAGCGTACGTAGGCGGATTGGAAAGTAGAGGGTGAAATCCCAGGGCTCAACCCTGGAACTGCCTTCTAAACTATCAGTCTAGAGTTCGAGAGAGGTGAGTGGAATTCCAAGTGTAGAGGTGAAATTCGTAGATATTTGGAGGAACACCAGTGGCGAAGGCGGCTCACTGGCTCGATACTGACGCTGAGGTACGAAAGCATGGGGAGCAA…	402	Bacteria_Proteobacteria_Alphaproteobacteria_Rhodobacterales_Rhodobacteraceae_Yoonia-Loktanella_NA	0.039055	0.0350425	0.0444116	0.0264244	0	0	0.00178846	0.00357692	0.00195946	0.00130574	0.00469969	0.0118997	0.0561188	0.00975895	0.0192929	0.0363754	0.0291024	0.0133393	0.0894071	0.0965828	0.0712056	0.0434567	0.0547405	0.06876	0.0373035	0.0116898	0.00505331	0.029962	0.101337	0.0627254	0.0208872	0.0659879	0.00135847	0.0148995	0	0	0	0.00344515	0.00143907	0.000994154	0.00715384	0	0	0	0.00840277	0.0015455
22349	TGGGGAATATTGGACAATGGGCGAAAGCCTGATCCAGCGACGTCACGTGAATGATGAAGACCTTAGGGTTGTAAAATTCTTTTAGTGGAGAAGATAATGACGGTATCCACAGAAAAAGTCCCGGCTAACTTCGTGCCAGCAGCCGCGGTAATACGAAGGGGGCAAGCGTTACTCGGAATTATTGGGCGTAAAGCGTGCGTAGGCGGCTTTATAAGTTGGAAGTGAAAGCCTTTGGCTCAACCAAAGAATTGCTTACAAAACTGTAAAGCTAGAGTATTAGAGAGGATAGAAGAATTTCTGATGTAGGGGTGAAATCCGTAGATATCAGAAAGAATATCGAAGGCGAAAGCATCTGTCTGGCTAAATACTGACGCTGTTGCACGAAAGCGTGGGGAGCAA…	402	Bacteria_Proteobacteria_Alphaproteobacteria_Rickettsiales_Fokiniaceae_MD3-55_NA	0.0389146	0.023012	0.0117768	0.00628675	0	0	0.0051329	0.0054895	0.00423902	0.00192777	0.00939938	0.0142796	0.0224475	0.0243974	0.0115757	0.0323337	0.0706773	0.0266785	0.0679494	0.0183967	0.00547735	0.0124162	0.0145975	0.00382	0.0532907	0.0409141	0.0101066	0.0233038	0.0191718	0.0104542	0.0156654	0.0188537	0.00271695	0.00372488	0	0	0	0.00459353	0.0021586	0.00596493	0.00357692	0	0.00404645	0.0129082	0	0.00077275
4374	TAGGGAATATTGGGCAATGGGCGAAAGCCTGACCCAGCCATGCCGCGTGAAGGATGAAGGCCTTCTGGGTTGTAAACTTCTTTTATACAGGAAGAAAAAGGTCATGCGTGACCAATTGACGGTACTGTATGAATAAGCACCGGCTAACTCCGTGCCAGCAGCCGCGGTAATACGGAGGGTGCAAGCGTTGTCCGGATTTATTGGGTTTAAAGGGTGCGTAGGCGGTACGCTAAGTCAGTGGTGAAATCCCGCAGCTCAACTGCGGAACTGCCATTGATACTGGCGCACTTGAGTACGGACGAGGTAGGCGGAATTTATGGTGTAGCGGTGAAATGCATAGATACCATAAAGAACACCGATAGCGAAGGCAGCTTACTAGACCGTAACTGACGCTCAGGC…	421	Bacteria_Bacteroidota_Bacteroidia_Cytophagales_Cyclobacteriaceae_NA_NA	0.0387593	0.0177251	0.0408146	0.0231471	0	0	0.00101161	0.00202323	0.000571229	0.000513402	0.0234984	0.0475986	0.02993	0.112228	0.123474	0.0727508	0.0415749	0.0578035	0.00715256	0.0367935	0.0492962	0.0869133	0.0255456	0.02292	0.0639488	0.0409141	0.0252666	0.0366203	0.0205412	0.0156814	0.00783269	0.00628457	0	0	0	0	0	0	0.000719533	0.000994154	0	0	0.00404645	0	0	0.00077275
14237	TGAGGAATATTGGTCAATGGGCGCAAGCCTGAACCAGCCATGCCGCGTGAAGGATGACAGCGCTACGCGTTGTAAACTTCTTTTGTACAGGAAGAAACTCTTCTACGTGTAGAAGCTTGACGGTACTGTACGAATAAGCACCGGCTAACTCCGTGCCAGCAGCCGCGGTAATACGGAGGGTGCAAGCGTTATCCGGATTTATTGGGTTTAAAGGGTACGTAGGCGGAAAATTAAGTCAGTAGTGAAATCCTGCAGCTTAACTGTAGAACTGTTATTGATACTGGTTTTCTTGAATATAGTTGAGGTAGGCGGAATGTGTAATGTAGCGGTGAAATGCTTAGATATTACACAGAACACCGATTGCGAAGGCAGCTTACTAAGCTATGATTGACGCTGAGG…	422	Bacteria_Bacteroidota_Bacteroidia_Bacteroidales_Bacteroidetes_BD2-2_NA_NA	0.0385856	0.0367867	0.0584069	0.0339342	0	0	0.00170099	0.00196933	0	0	0.0892941	0.0928174	0.0411538	0.0780716	0.0913195	0.0404171	0.0498898	0.106714	0.00715256	0.0229959	0.0547735	0.0931214	0.0109481	0.02674	0.0159872	0.0759834	0	0.029962	0.04656	0.0209085	0.0104436	0.00628457	0	0.00186244	0	0	0	0	0	0	0.00357692	0	0	0.00322706	0	0
25393	TGGGGAATCTTAGACAATGGGCGAAAGCCTGATCTAGCCATGCCGCGTGAGTGACGAAGGCCTTAGGGTCGTAAAGCTCTTTCGCCAGGGATGATAATGACAGTACCTGGTAAAGAAACCCCGGCTAACTCCGTGCCAGCAGCCGCGGTAATACGGAGGGGGTTAGCGTTGTTCGGAATTACTGGGCGTAAAGCGTACGTAGGCGGATTAGAAAGTATGGGGTGAAATCCCAGGGCTCAACCCTGGAACTGCCTCATAAACTACTAGTCTAGAGTTCGAGAGAGGTGAGTGGAATTCCGAGTGTAGAGGTGAAATTCGTAGATATTCGGAGGAACACCAGTGGCGAAGGCGGCTCACTGGCTCGATACTGACGCTGAGGTACGAAAGTGTGGGGAGCAA…	402	Bacteria_Proteobacteria_Alphaproteobacteria_Rhodobacterales_Rhodobacteraceae_Yoonia-Loktanella_NA	0.0385506	0.0321577	0.0147551	0.0118691	0.000888415	0.00153878	0	0	0.000719533	0.00124627	0	0.0142796	0	0.00487948	0.020579	0.0242503	0.112252	0.0266785	0.0393391	0.0413926	0.0328641	0.0186243	0.0145975	0.02292	0.0319744	0.0350693	0.00505331	0.0166456	0.0849036	0.0679525	0.00783269	0.0345651	0	0	0.00266525	0	0	0	0.0021586	0	0	0	0	0	0	0
27634	TGGGGAATCTTGCACAATGGGCGAAAGCCTGATGCAGCGACGCCGCGTGGGGGATGAAGGCCTTAGGGTCGTAAACCCCTTTCAGCAGGGACGAAAATGACGGTACCTGCAGAAGAAGCCCCGGCCAACTACGTGCCAGCAGCCGCGGTAAGACGTAGGGGGCGAGCGTTGTCCGGATTTATTGGGCGTAAAGGGCTCGTAGGCGGTTACGTAAGTCGGATGTGAAAACTCCAGGCTCAACTTGGAGACGCCATCCGATACTGCGTTGACTTGAGTCCGGTAGAGGAGTGTGGAATTCCTAGTGTAGCGGTGAAATGCGCAGATATTAGGAGGAACACCTATTGCGAAGGCAGCACTCTGGGCCGGTACTGACGCTGAGGAGCGAAAGCATGGGTAGCA…	403	Bacteria_Actinobacteriota_Acidimicrobiia_Microtrichales_Microtrichaceae_NA_NA	0.0384291	0.0614451	0.0222845	0.0149042	0	0	0	0	0.000239844	0.000415423	0.00469969	0.00237993	0.0411538	0	0.00643095	0.0323337	0.0415749	0	0.0286103	0.0137975	0.0219094	0.0186243	0.0328443	0.03438	0.0106581	0.00584488	0.186973	0.0199747	0.0136941	0.00522712	0.127934	0	0	0	0	0	0	0	0.000719533	0	0	0	0	0	0.00140046	0
14405	TGAGGAATCTTCCACAATGGACGAAAGTCTGATGGAGCGACACCGCGTGAAGGATGAAGGCCTAACGGTTGTAAACTTCTTTTCTGAGGGAGCATAATGAGAGTACCTCAGGAATAAGGGACGGCTAAATACGTGCCAGCAGCCGCGGTAATACGTATGTCTCGAGCGTTACCCGGAATCACTGGGTGTAAAGGGTTCGTAGGCGGTTTAATAAGTTGGACATGAAAGACCGGAGCTCAACTCCGCGTTTGTATTCAAAACTGTTAAACTAGAATTAGGGAGAGGTAAGCGGAATTCTAAGTGTAGGGGTGCAATCCGTAGATACTTAGAGGAACACCAAAAGCGAAGGCAGCTTACTGGAACTATATTGACGCTGAGGAACGAAAGCGTGGGTAGCGA…	402	Bacteria_Patescibacteria_Gracilibacteria_JGI_0000069-P22_NA_NA_NA	0.0382699	0.0375424	0.00467125	0.0068059	0.00337392	0.00414136	0	0	0	0	0	0	0.00374125	0	0.00385857	0.0161668	0.0540473	0.00889284	0.110865	0.00459918	0	0.0062081	0.00364937	0.0191	0.0639488	0.0233795	0.0404265	0	0.00547765	0	0.0234981	0	0.00135847	0.0335239	0.00799574	0	0.00212603	0	0	0	0	0	0	0	0	0
20652	TGGGGAATATTGCGCAATGGGCGAAAGCCTGACGCAGCAACGCCGCGTGTGGGATGACAGCTTTCGGGTTGTAAACCACTTTCAGTGACGACGAAAATGACGGTAGTCACAGAAGAAGGTCCGGCCAACTACGTGCCAGCAGCCGCGGTAACACGTAGGGACCAAGCGTTGTCCGGATTTATTGGGCGTAAAGAGCTCGTAGGCGGTTCCGTAAGTCGGATGTGAAAACTCAGGGCTCAACCCTGAGACGCCATCTGATACTGCGGTGACTAGAGTCCGGTAGGGGAGCATGGAATTCCTGGTGTAGCGGTGGAATGCGCAGATATCAGGAGGAACACCAGTGGCGAAGGCGGTGCTCTGGGCCGGAACTGACGCTGAGGAGCGAAAGCATGGGGAGCA…	403	Bacteria_Actinobacteriota_Acidimicrobiia_Microtrichales_Microtrichaceae_Sva0996_marine_group_NA	0.0379576	0.0271228	0.0349279	0.0262782	0	0	0	0	0	0	0.0845944	0.0523585	0.0336713	0.0585537	0.0668819	0.0121251	0.0457323	0.0800356	0.00357628	0.0367935	0.0164321	0.0310405	0.00729874	0.0191	0.0373035	0.0701385	0.0101066	0.0199747	0.0356047	0	0.0104436	0.00628457	0	0	0	0	0	0	0	0	0	0	0	0	0	0.00077275
11425	TGAGGAATATTGGACAATGGAGGCAACTCTGATCCAGCCATGCCGCGTGCAGGATGACTGCCCTATGGGTTGTAAACTGCTTTTATAGAGGAAGAAACCTACTTACGTGTAAGTAGCTGACGGTACTCTACGAATAAGGACCGGCTAACTCCGTGCCAGCAGCCGCGGTAATACGGAGGGTCCGAGCGTTATCCGGAATCATTGGGTTTAAAGGGTTCGTAGGCGGATAGATAAGTCAGAGGTGAAATCTTGCAGCTCAACTGTAAAATTGCCTTTGATACTGTTTATCTTGAATTACTGTGAAGTGGTTAGAATATGTAGTGTAGCGGTGAAATGCTTAGAGATTACATAGAATACCGATTGCGAAGGCAGATCACTAACAGTATATTGACGCTGATG…	422	Bacteria_Bacteroidota_Bacteroidia_Flavobacteriales_Flavobacteriaceae_Pseudofulvibacter_NA	0.0378499	0.0570653	0.00138267	0.0027554	0	0	0	0	0.000382794	0.000663019	0	0.00237993	0	0	0.00128619	0	0.0249449	0.00444642	0.168085	0.0689877	0	0	0.00729874	0	0.0213163	0.0116898	0	0.00332912	0.00547765	0.00522712	0	0.00628457	0	0	0	0	0	0.00114838	0	0	0	0	0	0	0	0
21449	TGGGGAATATTGCGCAATGGGGGAAACCCTGACGCAGCGACGCCGCGTGAGCGATGAAGGCCTTCGGGTCGTAAAGCTCTGTCAGGTGGGAAGAAACTTCCGTTGACTAATAATTGACGGAACTGACGGTACCACCAGAGGAAGCACCGGCTAACTCCGTGCCAGCAGCCGCGGTAACACGGAGGGTGCAAGCGTTGTTCGGAATCACTGGGCGTAAAGGACGCGCAGGCGGTTCGGTAAGTCAGAAGTGAAATCCGTCGGCTCAACCGACGAACTGCTTCTGATACTGCCAGACTTGAGTACGGGAGAGGAAAGCGGAATTCCCAGTGTAGAGGTGAAATTCGTAGATATTGGGAAGAACACCGGTGGCGAAGGCGGCTTTCTGGACCGATACTGACG…	428	Bacteria_SAR324_clade(Marine_group_B)_NA_NA_NA_NA_NA	0.0378421	0.0203916	0.0387318	0.00485277	0.000708677	0.00122746	0	0	0	0	0.0469969	0.035699	0.0374125	0.0243974	0.0514476	0.0606257	0.0166299	0.0444642	0.0572205	0.00919836	0.0328641	0.0434567	0.0364937	0.0382	0.0319744	0.0292244	0.0707464	0.0432785	0.00410824	0	0.0339417	0.00314228	0	0	0	0	0.00212603	0	0	0	0	0	0	0	0	0
4439	TAGGGAATATTGGTCAATGGACGAGAGTCTGAACCAGCCATGCCGCGTGCAGGAAGACGGCCTTCTGGGTTGTAAACTGCTTTTATATAGGAACAAAGAGGCCATGCGTGGCAAGTTGAGTGTACTATATGAATAAGCACCGGCTAACTCCGTGCCAGCAGCCGCGGTAATACGGAGGGTGCAAGCGTTGTCCGGATTTATTGGGTTTAAAGGGTGCGTAGGTGGCGTGTTAAGTCAGTGGTGAAAGCCTACAGCTCAACTGTAGAGGTGCCATTGATACTGACATGCTTGAGTATGGACGAGGTAGGCGGAATTTGTGGTGTAGCGGTGAAATGCATAGATACCACAAGGAACACCGATAGCGAAGGCAGCTTACTGGACCATAACTGACACTGAGGC…	421	Bacteria_Bacteroidota_Bacteroidia_Cytophagales_Cyclobacteriaceae_NA_NA	0.0377923	0.0269229	0.0750232	0.0816142	0.000888415	0.00153878	0	0	0.000382794	0.000663019	0.061096	0.247513	0.0374125	0.0487948	0.0913195	0.0444588	0.0498898	0.084482	0.0107288	0.0321943	0.10407	0.0186243	0.0182468	0.0382	0.0266454	0.0584488	0	0.0399494	0.0492989	0.0104542	0.0052218	0.00942685	0	0	0.00266525	0	0	0.00114838	0	0	0	0	0	0	0	0
18845	TGGGGAATATTGCACAATGGGCGCAAGCCTGATGCAGCAATGCCGCGTGTGTGAAGAAGGCCTGCGGGTTGTAAAGCACTTTTATTGGGAAAGAAAAACCCGGAGCTAATACCTCCGGCATTGACGGTACCCAAAGAATAAGCACCGGCTAACTCAGTGCCAGCAGCCGCGGTAATACTGAGGGTGCAAGCGTTAATCGGAATTACTGGGCGTAAAGCGAGTGTAGGCGGCTATTTAAGTCGGATGTGAAATCCCCGGGCTCAACCTGGGAATTGCATTCGATACTGGATAGCTAGAGTTTGGTAGAGGTAAGTGGAATTCCGGGTGTAGCGGTGAAATGCGTAGATATCCGGAGGAACATCAGTGGCGAAGGCGGCTTACTGGACCAAAACTGACGCT…	426	Bacteria_Proteobacteria_Gammaproteobacteria_Gammaproteobacteria_Incertae_Sedis_Unknown_Family_NA_NA	0.0377529	0.0308024	0.047011	0.0305929	0	0	0	0	0	0	0.0375975	0.104717	0.0636013	0.0683127	0.0707405	0.0565839	0.0249449	0.0444642	0.025034	0.101182	0.0547735	0.0310405	0.0182468	0.0191	0.0213163	0.0584488	0	0.0266329	0.0260188	0.0104542	0.0052218	0.0157114	0	0	0	0	0	0	0	0	0	0	0	0	0	0
3558	TAAGGAATATTGGACAATGGGCGAAAGCCTGATCCAGCCATCCCGCGTGCAGGATGACGGCCCTATGGGTTGTAAACTGCTTTTAGATAGGAAGAAACCCCTGGATTTACTTTAGGGCTGACGGTACTATCAGAATAAGCACCGGCTAACTCCGTGCCAGCAGCCGCGGTAATACGGAGGGTGCAAGCGTTATCCGGAATCACTGGGTTTAAAGGGTGCGTAGGCGGGTAGATAAGTCAGAGGTGAAAGCCCACAGCTTAACTGTGGAATTGCCTTTGATACTGTTTATCTTGAATGAGGTTGAGGTTAGCGGAATGTGACATGTAGCGGTGAAATGCATAGATATGTCATAGAACACCAATTGCGTAGGCAGCTAACTAGGCCTTTATTGACGCTGAG…	423	Bacteria_Bacteroidota_Bacteroidia_Chitinophagales_Saprospiraceae_NA_NA	0.0377226	0.0174426	0.0385379	0.0191463	0	0	0	0	0.000239844	0.000415423	0.0140991	0.0190395	0.0486363	0.0195179	0.0244376	0.0525422	0.0415749	0.0222321	0.0321865	0.0275951	0.0438188	0.0248324	0.0620393	0.0573	0.0532907	0.0175346	0.0707464	0.0366203	0.0136941	0	0.0496071	0.00628457	0.00135847	0	0	0	0	0	0.000719533	0	0	0	0	0	0	0
17922	TGGGGAATATTGCACAATGGGCGAAAGCCTGATGCAGCCATGCCGCGTGTGTGAAGAAGGCCTTCGGGTTGTAAAGCACTTTCAGTTGTGAGGAAAGGGGTGTAGTTAATAGCTGCATCCTATGACGTTAGCAACAGAAGAAGCACCGGCTAACTCCGTGCCAGCAGCCGCGGTAATACGGAGGGTGCGAGCGTTAATCGGAATTACTGGGCGTAAAGCGTGCGTAGGCGGTTTGTTAAGCAAGATGTGAAAGCCCAGGGCTCAACCTTGGAACTGCATTTTGAACTGGCAAACTAGAGTACTGTAGAGGGTGGTGGAATTTCCAGTGTAGCGGTGAAATGCGTAGAGATTGGAAGGAACATCAGTGGCGAAGGCGGCCACCTGGACAGATACTGACGC…	427	Bacteria_Proteobacteria_Gammaproteobacteria_Alteromonadales_Colwelliaceae_NA_NA	0.037516	0.0398443	0.00619412	0.00674204	0.0179546	0.00780992	0	0	0	0	0	0.00237993	0.00374125	0.0341563	0.0180067	0.00404171	0.0582048	0.0177857	0.121594	0.0551902	0.0164321	0.0062081	0.0145975	0	0.0106581	0.0233795	0	0.0133165	0.00273883	0	0.0026109	0	0	0.00372488	0.010661	0.0261946	0.0170082	0	0	0	0	0	0	0	0	0
7045	TCGAGAATCTTCCGCAATGGACGAAAGTCTGACGGAGCGACGCCGCGTGGTGGATGAAGCCCTTAGGGGCGTAAACACCTTTTATGAGGGAGGAATTTTATTGACGTTACCTCATGAATAAGGGGCTCCCAACTCTGTGCCAGCAGGAGCGGTAATACAGAGGCCCCAAGCATTATCCGGATTCACTGGGCGTAAAGGGTTCGTAGGCGGTGTTATTAGTCGGGTGTTAAATCCTGGGGCTCAACCCCAGACTCGCATTCGAAACGGTAACACTAGAAGAAGTAAGAGGTGAACAGAACTCTCGGTGTAGGGGTGAAATCCGTTGATATCGAGGGGAATACCAAATGCGAAGGCAGTTCACTGGTACTTTCTTGACGCTGAGGAACGAAAGCGTGGGTA…	406	Bacteria_Patescibacteria_Parcubacteria_Candidatus_Kaiserbacteria_NA_NA_NA	0.0375017	0.0317336	0.00704324	0.0143104	0	0	0	0	0	0	0	0.0380789	0.0112238	0.0439153	0.0694543	0.028292	0.00415749	0.0711427	0.00715256	0.0873844	0	0	0	0	0.0426326	0.0292244	0.00505331	0.0532659	0.00136941	0.0104542	0	0.00942685	0.00135847	0	0	0	0	0	0	0	0	0	0	0	0	0
7539	TCGAGAATCTTCGGCAATGGACGAAAGTCTGACCGAGCGACGCCGCGTGCGGGATGAAGGCCCTCGGGTTGTAAACCGCTGTCAGTTTGGAGGAAAGATCTGTGAAGAGCAGATCATGACCGATATTCAGAGGAAGGACGGGCTAAGTTCGTGCCAGCAGCCGCGGTAAGACGAACCGTCCAAACGTTATTCGGTATCACTGGGCTTAAAGCGTGCGTAGGCGGCTTGGTAGGTGTGATGTGAAAGCCCACGGCTCAACCGTGGAATTGCGTCGCAAACCCCCAAGCTTGAGGAAGACAGGGGTGTTGGGAACTTATGGTGGAGCGGTGAAATGCGTTGATATCATAGGGAACACCGGTGGCGAAGGCGCAACACTGGGTCTTTTCTGACGCTGAGGCA…	420	Bacteria_Planctomycetota_Planctomycetes_Pirellulales_Pirellulaceae_Rhodopirellula_NA	0.0374677	0.0456979	0.0452104	0.0485323	0	0	0	0	0	0	0.0375975	0.00475986	0	0.0195179	0.0218652	0.00404171	0.00831497	0.00889284	0.00715256	0.0137975	0.125979	0.0993295	0.0182468	0.03056	0.0799361	0.046759	0.00505331	0.129836	0.0301271	0.0313627	0.0208872	0.0345651	0.00135847	0	0	0	0	0	0	0	0	0	0	0	0	0
10541	TGAGGAATATTGGACAATGGAGGCAACTCTGATCCAGCCATGCCGCGTGCAGGAAGACGGCCCTATGGGTTGTAAACTGCTTTTATACAGGAAGAAACACTCCCTCGTGAGGGAGCTTGACGGTACTGTAAGAATAAGGATCGGCTAACTCCGTGCCAGCAGCCGCGGTAATACGGAGGATCCAAGCGTTATCCGGAATCATTGGGTTTAAAGGGTCCGTAGGTGGATAATTAAGTCAGAGGTGAAATCCTGCCGCTCAACGGTAGAATTGCCTTTGATACTGGTTATCTTGAATCAATGTGAAGTGGTTAGAATATGTAGTGTAGCGGTGAAATGCATAGATATTACATAGAATACCAATTGCGAAGGCAGATCACTAACATTGTATTGACACTGATG…	422	Bacteria_Bacteroidota_Bacteroidia_Flavobacteriales_Flavobacteriaceae_Mariniflexile_NA	0.0374149	0.021161	0.061837	0.0385175	0	0	0	0	0.000862483	0.000760941	0.0281981	0.0190395	0.123461	0.0195179	0.0257238	0.0646674	0.0498898	0.0133393	0.0214577	0.0229959	0.0492962	0.0372486	0.0839355	0.09168	0.0639488	0.0526039	0.0151599	0.0599241	0.016433	0.00522712	0.00783269	0.043992	0	0	0	0	0	0.00114838	0.00143907	0	0	0	0	0	0	0
4028	TAGGGAATATTGCACAATGGGCGAAAGCCTGATGCAGCAACGCCGCGTGCGCGATGAAGGCCTTCGGGTTGTAAAGCGCTTTTCTGGAGGAAGAGGAAGGACGGTACTCCAGGAATAAGGATCGGCTAACTACGTGCCAGCAGCCGCGGTAACACGTAGGATCCGAGCGTTATCCGAATTTACTGGGCGTAAAGCGCGTGTAGGCGGTCAGGTAAGTTGGACGTGAAATCTCCTGGCTCAACTAGGAGAGGTCGTTCAAAACTGCCGGACTAGAGGGCGACAGAGGGAGGTGGAATTCCCGGTGTAGTGGTGAAATGCGTAGATATCGGGAGGAACACCAGTGGCGAAGGCGGCCTCCTGGGTCGCACCTGACGCTCAGACGCGAAAGCTAGGGGAGCA…	403	Bacteria_Chloroflexi_Anaerolineae_Anaerolineales_Anaerolineaceae_NA_NA	0.0373473	0.0261235	0.0280927	0.0221016	0	0	0	0	0	0	0.0469969	0.0309391	0.00374125	0.0195179	0.0553062	0.028292	0.0249449	0.0355714	0.0214577	0.0137975	0.0438188	0.0558729	0	0.01528	0.0586198	0.0876732	0.0101066	0.0466076	0.016433	0.0418169	0	0.00942685	0	0.00186244	0	0	0	0	0	0	0	0	0	0	0	0
13323	TGAGGAATATTGGGCAATGGAGGCAACTCTGACCCAGCCATGCCGCGTGCAGGAAGACGGTCCTATGGATTGTAAACTGCTTTTATTTGTGAATAAACTCCGGTACGTGTACCGGCCTGAATGTAGCAAATGAATAAGCACCGGCTAACTCCGTGCCAGCAGCCGCGGTAATACGGAGGGTGCAAGCGTTATCCGGAATCATTGGGTTTAAAGGGTCCGCAGGCGGACTAATAAGTCAGTGGTGAAATCCCATCGCTTAACGATGGAACTGCCATTGAAACTGTTAGTCTTGAATTCGGTCGAAGTGGGCGGAATATGTCATGTAGCGGTGAAATGCTTAGATATGACATAGAACACCGATAGCGAAGGCAGCTCACTAGGCCTGGATTGACGCTCAGG…	422	Bacteria_Bacteroidota_Bacteroidia_Flavobacteriales_Crocinitomicaceae_Fluviicola_NA	0.0373401	0.0516404	0.00186411	0.00359031	0	0	0	0	0.000382794	0.000663019	0.00939938	0	0	0.0731922	0.0295824	0.00404171	0.0332599	0.0266785	0.00715256	0.00919836	0	0	0.00364937	0	0.159872	0.00584488	0.0101066	0.0466076	0.00684706	0.0156814	0.0104436	0.00628457	0	0	0	0	0	0.00114838	0	0	0	0	0	0	0	0
3967	TAGGGAATATTGCACAATGGAGGAAACTCTGATGCAGCAACGCCACGTGTGGGATGACGCATTTAGGTGTGTAAACCACTGTCAGATGGGAATATAATGAATGTACCATCAAAGGAAGCACCGGCTAACTTCGTGCCAGCAGCCGCGGTAATACGAGGGGTGCAAGCGTTGTTCGGAATCACTGGGCGTAAAGGGTCCGTAGGCGGACATACAAGTCAGATGTTTAATTTCGAGGCCTAACTTCGAGTTTGCGTTTGAAACTGTATGTCTTGAATAGATCAGAGGTTGATGGAATACCTGGTGTAGCGGTGGAATGCGTAGATATCAGGTAGAACACCAATGGCGAAGGCAGTCAACTGGGATCATATTGACGCTGAGGGACGAAAGCGTGGGTAGCAA…	402	Bacteria_Fibrobacterota_Fibrobacteria_Fibrobacterales_Fibrobacteraceae_NA_NA	0.0373242	0.0485389	0.00208702	0.00284011	0.000708677	0.00122746	0.00089423	0.00178846	0.000382794	0.000663019	0	0.0071398	0	0	0.00128619	0	0.145512	0.00889284	0.0357628	0.00919836	0	0	0.00364937	0.00382	0.0426326	0	0	0.056595	0	0	0	0.00314228	0	0	0	0	0.00212603	0.00114838	0	0	0.00357692	0	0	0	0	0
7720	TCGAGAATCTTCGGCAATGGGCGAAAGCCTGACCGAGCGATGCCGCGTGCGGGATGAAGGCCTTCGGGTTGTAAACCGCTGTCAGTAGGGAGGAAGGCTTCGTGAAGAGCGAAGCTTGACCTATCTTCAGAGGAAGTCCGGGCTAAGTTCGTGCCAGCAGCCGCGGTAACACGAACCGGACAAACGTTATTCGGAATTATTGGGCTTAAAGGGTGCGTAGGCGGTGATGTAGGTGGGGTGTGAAATCCCTCGGCTCAACCGAGGAACTGCGCTCCAAACCACATGACTAGAGGGAGACAGAGGTAAGCGGAACTGATGGTGGAGCGGTGAAATGCGTTGATATCATCAGGAACACCAGTGGCGAAAGCGGCTTACTGGGTCTCTTCTGACGCTGAGGCA…	420	Bacteria_Planctomycetota_Planctomycetes_Pirellulales_Pirellulaceae_Bythopirellula_NA	0.0372085	0.0118235	0.0343406	0.0186594	0	0	0.00089423	0.00178846	0	0	0.0375975	0.0618782	0.0561188	0.00975895	0.05402	0.0363754	0.0415749	0.0489106	0.0393391	0.0413926	0.0273868	0.0124162	0.0182468	0.02674	0.0479616	0.0233795	0.0151599	0.0399494	0.02328	0.00522712	0.0313308	0.0282805	0.00135847	0	0	0	0	0	0	0	0.00357692	0	0	0	0	0
14092	TGAGGAATATTGGTCAATGGGCGAAAGCCTGAACCAGCCATGCCGCGTGAAGGATGACAGCGCTATGCGTTGTAAACTTCTTTTGTACAGGAAGAAACACTTCTACGTGTAGAAGCTTGACGGTACTGTACGAATAAGCATCGGCTAACTCCGTGCCAGCAGCCGCGGTAATACGGAGGATGCAAGCGTTATCCGGATTTATTGGGTTTAAAGGGTACGTAGGCGGAAAATTAAGTCAGTAGTGAAATCCTGCAGCTTAACTGTAGAACTGTTATTGATACTGGTTTTCTTGAATATAGTTGAGGTAGGCGGAATGTGTAATGTAGCGGTGAAATGCTTAGATATTACACAGAACACCGATTGCGAAGGCAGCTTACTAAGCTATGATTGACGCTGAGG…	422	Bacteria_Bacteroidota_Bacteroidia_Bacteroidales_Bacteroidetes_BD2-2_NA_NA	0.0371303	0.0341358	0.0356617	0.0311292	0	0	0.00287203	0.00196268	0	0	0.0798947	0.071398	0	0.0829511	0.0848886	0.0121251	0.0291024	0.0933748	0.00357628	0.0321943	0.0383415	0.0372486	0.00364937	0.0191	0.0159872	0.0876732	0.0151599	0.0199747	0.0246494	0.0209085	0.0052218	0	0	0	0	0	0	0	0	0	0	0.00421461	0.00404645	0.00322706	0	0
25706	TGGGGAATCTTAGACAATGGGCGAAAGCCTGATCTAGCGATGCCGCGTGAGTGATGAAGGCCTTAGGGTCGTAAAGCTCTTTCGCCAGGGATGATAATGACAGTACCTGGTAAAGAAACCCCGGCTAACTCCGTGCCAGCAGCCGCGGTAATACGGAGGGGGTTAGCGTTGTTCGGAATTACTGGGCGTAAAGCGCACGTAGGCGGATCAGAAAGTATAGGGTGAAATCCCAGGGCTCAACCCTGGAACTGCCTTATAAACTCCTGGTCTTGAGTTCGAGAGAGGTGAGTGGAATTCCAAGTGTAGAGGTGAAATTCGTAGATATTTGGAGGAACACCAGTGGCGAAGGCGGCTCACTGGCTCGATACTGACGCTGAGGTGCGAAAGCGTGGGGAGCAA…	402	Bacteria_Proteobacteria_Alphaproteobacteria_Rhodobacterales_Rhodobacteraceae_Roseobacter_NA	0.0369047	0.0217401	0.0457107	0.0285437	0	0	0.000806764	0.00161353	0.00147977	0.00177317	0.0281981	0.0071398	0.0598601	0.00975895	0.00643095	0.0727508	0.0665198	0.0133393	0.0464917	0.0413926	0.0492962	0.0186243	0.0766367	0.08022	0.0639488	0.0350693	0.0151599	0.0133165	0.0136941	0.00522712	0.0443853	0.0125691	0	0.0111746	0	0	0	0.00344515	0	0.000994154	0	0	0	0.00322706	0.00140046	0.00231825
668	CAGGGAATCTTGCACAATGGGCGAAAGCCTGATGCAGCAACGCCGCGTGCGGGATGAAGGCCTTCGGGTTGTAAACCGCTTTCAGGAGGGACGAAATTGACGGTACCTTCAGAAGAAGCCCCGGCCAACTACGTGCCAGCAGCCGCGGTAACACGTAGGGGGCGAGCGTTGTCCGGATTTATTGGGCGTAAAGGGCTCGTAGGCGGTTTAGTAAGTCGGTCGTGAAAACCCGGGGCTCAACCCCGGGACGCCGATCGAAACTACTATGACTAGGGTTCGGTAGAGGAGTGTGGAATTCTCGGTGTAGCGGTGAAATGCGCAGATATCGAGAGGAACACCAGTAGCGAAGGCGGCACTCTGGGCCGATACCGACGCTGAGGAGCGAAAGCGTGGGGAGCA…	403	Bacteria_Actinobacteriota_Acidimicrobiia_Actinomarinales_NA_NA_NA	0.0368596	0.0273217	0.0354638	0.0226657	0	0	0	0	0	0	0.0375975	0.0166595	0.0785664	0.0195179	0.0167205	0.0485005	0.0540473	0.00444642	0.0572205	0.00919836	0.0383415	0.0062081	0.0364937	0.03438	0.0692779	0.0116898	0.0656931	0.0233038	0.0109553	0.00522712	0.0208872	0.00314228	0	0	0	0	0	0	0	0	0	0	0	0	0	0
16699	TGGGGAATATTGCACAATGGACGAAAGTCTGATGCAGCAACGCCGCGTGGAGGATGACACATTTCGGTGCGTAAACTCCTTTTATAGGTCAAGATAATGACGGTAGCCTATGAATAAGCACCGGCTAACTCCGTGCCAGCAGCCGCGGTAATACGGAGGGTGCAAGCGTTATTCGGAATCACTGGGCGTAAAGGGTATGTAGGCGGGTTTTTAAGTCAGATGTGAAAGCCCACGGCTCAACCGTGGAACTGCATTTGAAACTGAAGACCTAGAATATGGAAGGGGCAGATGGAATTAGTGGTGTAGGGGTAAAATCCGTAGAGATCACTAGGAATACCGAAAGCGAAGGCGATCTGCTGGTACATTATTGACGCTAAGATACGAAAGCGTGGGGAGCAA…	402	Bacteria_Campilobacterota_Campylobacteria_Campylobacterales_Sulfurimonadaceae_Sulfurimonas_NA	0.0368553	0.0441826	0.0197997	0.0157236	0.0014363	0.0012442	0	0	0.00110233	0.00108004	0.0422972	0.0380789	0.014965	0.0195179	0.0167205	0	0.00415749	0.0133393	0.0143051	0.137975	0.0109547	0.0248324	0.00364937	0.00382	0.0266454	0.046759	0.00505331	0.0466076	0	0.0104542	0	0.00314228	0	0.00372488	0	0.00218288	0.00212603	0.00114838	0.0021586	0	0	0	0	0	0	0
7252	TCGAGAATCTTCCGCAATGGGCGAAAGCCTGACGGAGCAATGCCGCGTGCGGGATGAAGGCCCTCGGGTTGTAAACCGCTGTCAGTAGGGAGGAAATTTTGACCGATCTACAGAGGAAGTCCGGGCTAAGTACGTGCCAGCAGCCGCGGTAATACGTACCGGACAAACGTTATTCGGAATCACTGGGCTTAAAGAGTACGTAGGCTGCCTTGAAGGTGAGATGTGAAATCCCATGGCTCAACCATGGAACTGCATTTCAAACCACAAGGCTTGAGGAAGACAGGGGTAAGCGGAACTGATGGTGGAGCGGTGAAATGCGTTGATATCATCAGGAACACCGGTGGCGAAGGCGGCTTACTGGGTCTTTTCTGACGCTGAGGTACGAAAGCTAGGGTAGCG…	403	Bacteria_Planctomycetota_Planctomycetes_Pirellulales_Pirellulaceae_Blastopirellula_NA	0.0364884	0.0117749	0.0314765	0.0164126	0	0	0.00275465	0.00188139	0.000382794	0.000663019	0.0234984	0.0261793	0.014965	0.0292769	0.0964643	0.0727508	0.0374174	0.0355714	0.0572205	0.0321943	0.0164321	0.0310405	0.0547405	0.05348	0.0426326	0.0233795	0.0202132	0.0432785	0.0178024	0.0261356	0.0939923	0.0188537	0	0	0	0	0	0.00114838	0	0	0.00357692	0.00421461	0	0.00322706	0	0
16769	TGGGGAATATTGCACAATGGACGAAAGTCTGATGCAGCAACGCCGCGTGGAGGATGACACATTTCGGTGCGTAAACTCCTTTTATATGGGAAGATAATGACGGTACCATATGAATAAGCACCGGCTAACTCCGTGCCAGCAGCCGCGGTAATACGGAGGGTGCAAGCGTTACTCGGAATCACTGGGCGTAAAGAGCATGTAGGCGGGTTAATAAGTCAGAAGTGAAATCCAATAGCTCAACTATTGAACTGCTTTTGAAACTGTTAACCTAGAATATGGGAGAGGTAGATGGAATTTCTGGTGTAGGGGTAAAATCCGTAGAGATCAGAAGGAATACCGATTGCGAAGGCGATCTACTGGAACATTATTGACGCTGAGATGCGAAAGCGTGGGGAGCAA…	402	Bacteria_Campilobacterota_Campylobacteria_Campylobacterales_Arcobacteraceae_NA_NA	0.0363663	0.0329214	0.00327087	0.00243444	0	0	0	0	0.000239844	0.000415423	0	0	0.00374125	0.0146384	0.020579	0.0323337	0.0831497	0.0400178	0.0393391	0.00459918	0.00547735	0.0062081	0.00364937	0.00382	0.0213163	0.00584488	0.0101066	0.086557	0.0849036	0.0470441	0.0182763	0.0314228	0	0	0	0	0	0	0.000719533	0	0	0	0	0	0.00140046	0
379	CAGGGAATATTGCACAATGGGCGAAAGCCTGATGCAGCGACGCCGCGTGCGGGATGAAGGCCTTAGGGTTGTAAACCGCTTTCAGGAGGGACGAAATTGACGGTACCTCCACAAGAAGCCCCGGCCAACTACGTGCCAGCAGCCGCGGTAACACGTAGGGGGCGAGCGTTGTCCGGATTTATTGGGCGTAAAGAGCTCGTAGGCGGTTCAACAAGTCGATCGTGAAAACCCGAGGCTCAACCTCGGGACGCCGGTCGAAACTGTTGTGACTAGGGTCCGGTAGAGGAGAGTGGAATTCTCGGTGTAGCGGTGAAATGCGCAGATATCGAGAGGAACACCAGTAGCGAAGGCGGCTCTCTGGGCCGGTACCGACGCTGAGGAGCGAAAGCGTGGGGAGCA…	403	Bacteria_Actinobacteriota_Acidimicrobiia_Actinomarinales_NA_NA_NA	0.036332	0.0271168	0.030204	0.0203306	0	0	0	0	0	0	0.0187988	0.00237993	0.0411538	0.0195179	0.0115757	0.028292	0.0207874	0.00889284	0.0536442	0.0367935	0.0219094	0.0186243	0.0474418	0.06112	0.0799361	0	0.0606397	0.029962	0.00684706	0	0.0443853	0	0	0	0	0	0	0	0	0	0	0	0	0	0	0.0015455
23629	TGGGGAATATTGGACAATGGGCGCAAGCCTGATCCAGCAATGCCGCGTGTGTGAAGAAGGCCTTAGGGTTGTAAAGCACTTTCAATTGTGAAGAAGGGTATTAGGTTAATACTCTAGTATCTTGACGTTAACTTTAGAAGAAGCACCGGCTAACTCTGTGCCAGCAGCCGCGGTAATACAGAGGGTGCAAGCGTTAATCGGAATTACTGGGCGTAAAGCGCGCGTAGGCGGTTAGATAAGTAAGATGTGAAATCCCCGGGCTCAACCTGGGAACTGCATCTTAAACTGTTTAACTAGAGTTTAGGAGAGGGAAGTAGAATTTCAGGTGTAGCGGTGAAATGCATAGAGATCTGAAGGAATACCAGTGGCGAAGGCGACTTCCTGGCCTAGAACTGACGC…	427	Bacteria_Proteobacteria_Gammaproteobacteria_Thiotrichales_Thiotrichaceae_Cocleimonas_NA	0.0363025	0.0109622	0.0402262	0.0255799	0	0	0	0	0.00152525	0.000426544	0.0140991	0.0071398	0.0411538	0.0292769	0.0218652	0.0848759	0.0457323	0.0222321	0.0321865	0.0229959	0.0602509	0.0248324	0.0729874	0.06112	0.0426326	0.0292244	0.0454798	0.0499367	0.016433	0	0.0104436	0.0125691	0.00135847	0.00186244	0	0	0	0.00114838	0.00143907	0.00198831	0	0	0	0	0	0.00077275
4605	TAGGGAATATTGGTCAATGGAGGCAACTCTGAACCAGCCATGCCGCGTGTATGAAGAAGGCGTTCTGCGTCGTAAAGTACTTTTACATGGGAAGAAACGCTCCTTGCGAGGAGCTATGACGGTACCATGAGAATAAGGACCGGCTAACTCCGTGCCAGCAGCCGCGGTAATACGGAGGGTCCGAGCGTTGTCCGGAATTATTGGGTTTAAAGGGTACGTAGGCGGAATACTAAGTCAGAGGTGAAATCCTGCAGCTCAACTGTAGAACTGCCTTTGAAACTGTTATTCTTGAGTATGGTAGGGGTAAGCGGAATTTATAATGTAGCGGTGAAATGCATAGATATTATAAAGAACACCGATAGCGAAGGCAGCTTACTGGACCATAACTGACGCTAATGT…	421	Bacteria_Bacteroidota_Bacteroidia_Cytophagales_Cyclobacteriaceae_NA_NA	0.0362748	0.0334114	0.000534465	0.00141406	0	0	0	0	0	0	0	0	0.00374125	0.00487948	0.00128619	0	0.0457323	0.0311249	0.0786782	0.0873844	0	0	0	0	0.0106581	0	0	0.0366203	0.00273883	0.00522712	0.0026109	0.0251383	0	0	0	0	0	0	0	0	0	0	0	0	0	0.00077275
7317	TCGAGAATCTTCCGCAATGGGCGAAAGCCTGACGGAGCGACGCCGCGTGATGGACGAAGGCCCTCGGGTTGTAAACATCTGTCGTAGGGGAGGAAATTTTGACCGATCCTAGGAGGAAGCACAGGCTAAGTTCGTGCCAGCAGCCGCGGTAATACGAACTGTGCAAACGTTATTCGGAATCACTGGGCTTAAAGGGTGCGTAGGCGGGTTGGTAGGTCAGATGTGAAAGCCCACGGCTCAACCGTGGAATTGCGTTTGAAACCACTAGCCTTGAGGGGATCAGAGGAGAGCGGAACTGATGGTGGAGCGGTGAAATGCGTTGATATCATCAGGAACACCGGTGGCGAAAGCGGCTCTCTGGGATCTTTCTGACGCTGAGGCACGAAAGCTAGGGGAGCG…	403	Bacteria_Planctomycetota_Planctomycetes_Pirellulales_Pirellulaceae_Blastopirellula_NA	0.0362609	0.0124638	0.0469276	0.0187727	0	0	0.00089423	0.00178846	0	0	0.0469969	0.0380789	0.0673426	0.0341563	0.0501614	0.0565839	0.0415749	0.053357	0.0429154	0.050591	0.0766829	0.0434567	0.0291949	0.02674	0.0213163	0.0233795	0.0303199	0.0266329	0.00821648	0	0.0287199	0.00628457	0	0	0	0	0	0	0	0	0.00357692	0	0	0	0	0
26501	TGGGGAATCTTAGACAATGGGGGCAACCCTGATCTAGCGATGCCGCGTGGACGATGAAGGCCTTAGGGTTGTAAAGTCCTTTCAGCTGGGAAGATAATGACGGTACCAGCAGAAGAAGCCCCGGCTAACTCCGTGCCAGCAGCCGCGGTAATACGGAGGGGGCTAGCGTTGTTCGGAATTACTGGGCGTAAAGCGCGCGTAGGCGGATTGTTAAGTCGGGGGTGAAATCCCGGGGCTCAACCCCGGAACTGCCCTCGATACTGGCAGTCTAGAGGTCGAGAGAGGTGAGTGGAATTCCGAGTGTAGAGGTGAAATTCGTAGATATTCGGAGGAACACCAGTGGCGAAGGCGGCTCACTGGCTCGATACTGACGCTGAGGTGCGAAAGCGTGGGGAGCAA…	402	Bacteria_Proteobacteria_Alphaproteobacteria_Rhodobacterales_Rhodobacteraceae_Limibaculum_NA	0.0357869	0.0247755	0.0220549	0.00949321	0	0	0	0	0.000382794	0.000663019	0.0140991	0.00951973	0.0224475	0.00487948	0.0231514	0.028292	0.0374174	0.0355714	0.0214577	0.0413926	0.0164321	0.0248324	0.0364937	0.03056	0.0319744	0.0175346	0.0909596	0.00998735	0.0109553	0.0209085	0.0704942	0	0	0	0	0	0	0.00114838	0	0	0	0	0	0	0	0
17042	TGGGGAATATTGCACAATGGAGGAAACTCTGATGCAGCCATGCCGCGTGTGTGAAGAAGGCTTTCGGGTTGTAAAGCACTTTCAGCGAGGAGGAAAGGGCGTAGATTAATACTCTGCGTCTGTGACGTTACTCGCAGAAGAAGCACCGGCTAACTCCGTGCCAGCAGCCGCGGTAATACGGAGGGTGCAAGCGTTAATCGGAATTACTGGGCGTAAAGCGCGCGTAGGTGGTTAATCAAGTCAGATGTGAAAGCCCAGGGCTCAACCTTGGAACTGCATTTGAAACTGGTTGACTAGAGTTTTGTAGAGGGTGGTAGAATTTCAGGTGTAGCGGTGAAATGCGTAGAGATCTGAAGGAATACCAGTGGCGAAGGCGGCCACCTGGACAAAGACTGACAC…	427	Bacteria_Proteobacteria_Gammaproteobacteria_Alteromonadales_Psychromonadaceae_Psychromonas_NA	0.0356714	0.077081	0.00257823	0.00329326	0	0	0	0	0	0	0.00469969	0.0071398	0	0.00975895	0.0192929	0.00404171	0.00415749	0.0222321	0.0143051	0.22536	0	0.0062081	0	0	0.0159872	0	0	0.00332912	0.0383436	0.0104542	0	0.0157114	0	0	0	0	0	0	0	0	0	0	0	0	0	0
381	CAGGGAATATTGCACAATGGGCGAAAGCCTGATGCAGCGACGCCGCGTGCGGGATGAAGGCCTTCGGGTTGTAAACCGCTTTCAGGAGGGAAGAAAATGACGGTACCTCCAGAAGAAGGCCCGGCCAACTACGTGCCAGCAGCCGCGGTAATACGTAGGGGCCAAACGTTGTCCGGATTTATTGGGCGTAAAGAGCTCGTAGGCGGCTTGACAAGTCGGACGTGAAAACCCGGGGCTCAACCCCGGGACGCCGTTCGAAACTGTCATAGCTAGGGTCCGGTAGAGGTGAGTGGAATTCTAGGTGTAGCGGTGAAATGCGCAGATATCTAGAGGAACACCAGTAGCGAAGGCGGCTCACTGGGCCGGTACCGACGCTGAGGAGCGAAAGCATGGGGAGCA…	403	Bacteria_Actinobacteriota_Acidimicrobiia_Actinomarinales_NA_NA_NA	0.0356645	0.0412226	0.0380385	0.0376106	0	0	0	0	0	0	0.0798947	0.0999572	0.0112238	0.0731922	0.0257238	0.00808342	0.00415749	0.053357	0.00357628	0.0275951	0.0328641	0.0310405	0.00364937	0.00764	0.0213163	0.128587	0.0101066	0.0366203	0.0246494	0.0156814	0.0026109	0	0	0	0	0	0	0	0	0	0	0	0	0	0	0
4437	TAGGGAATATTGGTCAATGGACGAGAGTCTGAACCAGCCATGCCGCGTGCAGGAAGACGGCCTTCTGGGTTGTAAACTGCTTTTATATAGGAACAAAGAGACCATGCGTGGTAAGTTGAGTGTACTATATGAATAAGCACCGGCTAACTCCGTGCCAGCAGCCGCGGTAATACGGAGGGTGCAAGCGTTGTCCGGATTTATTGGGTTTAAAGGGTGCGTAGGTGGCGTGTTAAGTCAGTGGTGAAAGCCTACAGCTCAACTGTAGAGGTGCCATTGATACTGACATGCTTGAGTATGGACGAGGTAGGCGGAATTTGTGGTGTAGCGGTGAAATGCATAGATACCACAAGGAACACCGATAGCGAAGGCAGCTTACTGGACCATAACTGACACTGAGGC…	421	Bacteria_Bacteroidota_Bacteroidia_Cytophagales_Cyclobacteriaceae_NA_NA	0.0356591	0.0277482	0.0320544	0.0261487	0	0	0	0	0	0	0.00469969	0.0594983	0.0224475	0.0341563	0.0578786	0.0525422	0.00415749	0.0666963	0.0286103	0.0643885	0.0766829	0.0124162	0.0218962	0.02674	0.0373035	0.0175346	0	0.0665823	0.0219106	0.0104542	0.00783269	0.00628457	0	0	0	0	0	0	0	0	0	0	0	0	0	0
4548	TAGGGAATATTGGTCAATGGACGCAAGTCTGAACCAGCCATGCCGCGTGCAGGATGACAGCTTTCTGAGTTGTAAACTGCTTTTATATAGGAACAAAGAGGCCATGCGTGGCAAGTTGCGTGTACTATATGAATAAGCACCGGCTAACTCCGTGCCAGCAGCCGCGGTAATACGGAGGGTGCAAGCGTTGTCCGGATTTATTGGGTTTAAAGGGTGCGTAGGTGGCGTGTTAAGTCAGTGGTGAAAGCCTGCAGCTCAACTGTAGAGGTGCCATTGATACTGACATGCTTGAGTATGGACGAGGTAGGCGGAATTTGTGGTGTAGCGGTGAAATGCATAGATACCACAAAGAACACCAATAGCGAAGGCAGCTTACTGGACCATAACTGACACTGAGGC…	421	Bacteria_Bacteroidota_Bacteroidia_Cytophagales_Cyclobacteriaceae_NA_NA	0.0356498	0.0178443	0.0567217	0.0287542	0.000727627	0.00126029	0	0	0	0	0.0845944	0.0499786	0.104755	0.0829511	0.0527338	0.0929593	0.0540473	0.0578035	0.0464917	0.00919836	0.0492962	0.0186243	0.0401431	0.04966	0.0373035	0.0116898	0.0353732	0.0332912	0.0109553	0	0.026109	0.00628457	0	0	0	0.00218288	0	0	0	0	0	0	0	0	0	0
25724	TGGGGAATCTTAGACAATGGGCGAAAGCCTGATCTAGCGATGCCGCGTGAGTGATGAAGGTCTTAGGATCGTAAAGCTCTTTCGCCAAGGATGATAATGACAGTACTTGGTAAAGAAGCCCCGGCTAACTCCGTGCCAGCAGCCGCGGTAATACGGAGGGGGCTAGCGTTGTTCGGAATTACTGGGCGTAAAGCGCACGTAGGCGGATTAAAAAGTTAGAGGTGAAATCCCAGGGCTTAACCCTGGAACTGCCTTTAAAACTAGTAGTCTAGAGTTCGAGAGAGGTGAGTGGAATTCCAAGTGTAGAGGTGAAATTCGTAGATATTTGGAGGAACACCAGTGGCGAAGGCGGCTCACTGGCTCGATACTGACGCTGAGGTGCGAAAGCGTGGGGAGCAA…	402	Bacteria_Proteobacteria_Alphaproteobacteria_Rhodobacterales_Rhodobacteraceae_Roseobacter_clade_NAC11-7_lineage_NA	0.0355847	0.0246098	0.0179375	0.0061503	0	0	0	0	0.000331385	0.000573975	0.0187988	0.0166595	0.0224475	0.00487948	0.0167205	0.0121251	0.0207874	0.0311249	0.0321865	0.0827853	0.00547735	0.0248324	0.0182468	0.0191	0.0319744	0.0292244	0	0.056595	0.0150635	0.0627254	0.00783269	0.00942685	0	0.00372488	0	0	0	0	0	0.000994154	0	0	0	0	0	0
5159	TAGGGAATCTTGCACAATGGGCGAAAGCCTGATGCAGCGACGCCTCGTGGGGGATGAAGGCCTTAGGGTCGTAAACCCCTTTCAGTAGGGACGAAAATGACGGTACCTACAGAAGAAGCTCCGGCCAACTACGTGCCAGCAGCCGCGGTAAGACGTAGGGGGCGAGCGTTGTCCGGATTTATTGGGCGTAAAGGGCTCGTAGGTGGTTGCGTAAGTCGGATGTGAAAACTCAGGGCTTAACTCTGAGACGCCATCCGATACTGCGCTGACTTGAGTCCGGTAGAGGAGTGTGGAATTCCTAGTGTAGCGGTGAAATGCGCAGATATTAGGAGGAACACCTATTGCGAAGGCAGCACTCTGGGCCGGTACTGACACTGAGGAGCGAAAGCGTGGGTAGCA…	403	Bacteria_Actinobacteriota_Acidimicrobiia_Microtrichales_Microtrichaceae_NA_NA	0.0354761	0.0182417	0.0706407	0.0544175	0.000888415	0.00153878	0	0	0.000239844	0.000415423	0.0469969	0.157076	0.0336713	0.0536742	0.02701	0.0323337	0.0249449	0.0578035	0.0143051	0.0229959	0.142411	0.0434567	0.0364937	0.03438	0.0426326	0.0642936	0.0202132	0.0366203	0.0534071	0.0261356	0.0052218	0.021996	0.00271695	0	0.00266525	0	0	0	0.000719533	0	0	0	0	0	0	0
5097	TAGGGAATCTTGCACAATGGGCGAAAGCCTGATGCAGCGACGCCGCGTGGGGGATGAAGGCCTTCGGGTTGTAAACCCCTTTCAGTAGGGACGAAAATGACGGTACCTACAGAAGAAGCTCCGGCCAACTACGTGCCAGCAGCCGCGGTAACACGTAGGGAGCAAGCGTTGTCCGGATTTATTGGGCGTAAAGAGCTCGTAGGTGGTTCGGTAAGTCGGATGTGAAAACTCAAGGCTTAACCTTGAGACGCCATCCGATACTGCTGTGACTTGAGTTCGGTAGAGGAGTGTGGAATTCCTGGTGTAGCGGTGAAATGCGCAGATATCAGGAGGAACACCGACAGCGAAGGCAGCACTCTGGGCCGATACTGACACTGAGGAGCGAAAGCATGGGGAGCA…	403	Bacteria_Actinobacteriota_Acidimicrobiia_Microtrichales_Microtrichaceae_Sva0996_marine_group_NA	0.0352933	0.0209108	0.0326339	0.030013	0	0	0	0	0	0	0	0.00237993	0.00374125	0.0585537	0.0192929	0.0202086	0.0498898	0.0444642	0.0357628	0.0735869	0.0657282	0.0372486	0.0620393	0.0573	0.0266454	0.0116898	0.0303199	0.00998735	0.0219106	0.0104542	0.0469962	0.0125691	0	0	0	0	0	0	0	0	0	0	0	0	0	0
24769	TGGGGAATATTGGACAATGGGGGCAACCCTGATCCAGCAATGCCGCGTGTGTGAAGAAGGCCTGCGGGTTGTAAAGCACTTTCAGTAGAGAAGAAAAGCTTACGGTTAATACCCGTGAGTCTTGACGTAACCTACAGAAGAAGCTCCGGCTAACTCCGTGCCAGCAGCCGCGGTAATACGGAGGGAGCGAGCGTTAATCGGAATTACTGGGCGTAAAGCGCGCGTAGGCGGCTTTGTAAGTCGGATGTGAAAGCCCAGGGCTCAACCCTGGAATTGCATTCGATACTGCAGAGCTAGAGTATGGTAGAGGGAAGTGGAATTTCCGGTGTAGCGGTGAAATGCGTAGATATCGGAAGGAACACCAGTGGCGAAGGCGACTTCCTGGGCCAATACTGACGC…	427	Bacteria_Proteobacteria_Gammaproteobacteria_Steroidobacterales_Woeseiaceae_Woeseia_NA	0.0352562	0.0240857	0.0241895	0.0118337	0	0	0	0	0	0	0.0234984	0.00951973	0.0112238	0.0390358	0.0115757	0.0485005	0.0332599	0.0133393	0.0679494	0.00919836	0.0219094	0.0248324	0.0401431	0.0382	0.0266454	0.0292244	0.0757997	0.0266329	0.00821648	0	0.0548289	0.00314228	0	0	0	0	0	0	0	0	0	0	0	0	0	0
4188	TAGGGAATATTGCGCAATGGGGGAAACCCTGACGCAGCGACACCGCGTGAGTGATGAAGGCCTTTGGGTTGTAAAGCTCTGTTCTATGGGAATAAAAAAATGAAGGTACCATAGAAGAAAGGACCGGCTAACTTCGTGCCAGCAGCCGCGGTAATACGAGGGGTCCAAGCGTTGCTCGGAATCATTGGGCGTAAAGCGGGTGTAGGTGGTTTTATAAGTCAGAAGTGAAAGCCCTGGGCTCAACCCAGGAAGTGCTTTTGAAACTATTTAACTTGAGTATGGGAGAGGGAAGCAGAATTCCTGGTGTAGTGGTGAAATACGTAGATATCAGGAGGAACACCGGAGGCGAAGGCGGCTTCCTGGCCCAATACTGACACTCAGACCCGAAAGCGTGGGTAG…	405	Bacteria_Bdellovibrionota_Bdellovibrionia_Bdellovibrionales_Bdellovibrionaceae_Bdellovibrio_NA	0.0351438	0.0154186	0.0156506	0.0133658	0.000727627	0.00126029	0	0	0	0	0.00939938	0.0071398	0.00748251	0.0341563	0.0308686	0.0606257	0.0457323	0.053357	0.0464917	0.0459918	0.0164321	0.0062081	0.0437924	0.0191	0.0319744	0.0175346	0.0101066	0.029962	0.00821648	0.0104542	0.00783269	0.00314228	0	0	0	0.00218288	0	0	0	0	0	0	0	0	0	0
6644	TCGAGAATCTTCCGCAATGCGCGAAAGCGTGACGGAGCAATGCCGCGTGATCGAAGAAGGCCTTCGGGTTGTAAAGATCTGTCAGGGGGGAAAAACAATGATGGTACCCCCAGAGGAAGCCACGGCTAACTACGTGCCAGCAGCCGCGGTAATACGTAGGTGGCGAGCATTATTCGGAATTACTGGGCGTAAAGGGTCCGCAGGGGGTTTACTTAGTCAGATGTGAAATTTCAGGGCTTAACTCTGAACGTGCATTTGAAACTGGTAGACTAGAGTATGTGAGAGGTGAGCGGAATTTGTGGTGTAGCGGTGGAATGCGTAGATATCACAAGGAAGGCCAAAGGCGAAAGCAGCTCACTGGCACAATACTGACCCTCAGGGACGAAGGCTAAGGTAGCG…	403	Bacteria_Verrucomicrobiota_Lentisphaeria_Lentisphaerales_Lentisphaeraceae_Lentisphaera_NA	0.0350993	0.0158896	0.00941508	0.0100931	0	0	0.00280007	0.00347321	0.00301573	0.00246112	0	0.00951973	0	0.0683127	0.137622	0.153585	0.0291024	0.0489106	0.0464917	0.0367935	0.0109547	0.0124162	0.0291949	0.00382	0.0319744	0.0409141	0	0.0466076	0.227323	0.114997	0.0130545	0.153972	0.00950932	0.0540108	0	0	0	0.00229677	0.00575627	0.000994154	0.00715384	0	0.00404645	0	0.00140046	0.003091
17448	TGGGGAATATTGCACAATGGGCGAAAGCCTGATGCAGCAACGCCGCGTGGAGGATGACACATTTCGGTGCGTAAACTCCTTTTATAAGAGAAGATAATGACGGTATCTTATGAATAAGCACCGGCTAACTCCGTGCCAGCAGCCGCGGTAATACGGAGGGTGCAAGCGTTATTCGGAATCACTGGGCGTAAAGGACGCGTAGGCGGGATAGTAAGTCAGATGTGAAATCCTATGGCTCAACCATAGAACTGCATTTGAAACTGCTAACCTAGAGTATGGAAGGGGCAGATGGAATTAGTGGTGTAGGGGTAAAATCCGTAGAGATCACTAGGAATACCAAAAGCGAAGGCGATCTGCTGGGACATTACTGACGCTGAGGCGTGAAAGCGTGGGGAGCAA…	402	Bacteria_Campilobacterota_Campylobacteria_Campylobacterales_Sulfurimonadaceae_Sulfurimonas_NA	0.0350652	0.0413853	0.047354	0.0336974	0	0	0.00105365	0.0021073	0.000622639	0.00058029	0.0563963	0.116617	0.0448951	0.0341563	0.0334409	0.0121251	0.00415749	0.0355714	0.00357628	0.0367935	0.0164321	0.0186243	0.0364937	0.04202	0.00532907	0.105208	0	0.0898861	0.00136941	0.0104542	0	0.00628457	0	0	0	0	0	0.00114838	0.000719533	0	0	0.00421461	0	0	0	0
12799	TGAGGAATATTGGGCAATGGAGGCAACTCTGACCCAGCCATGCCGCGTGCAGGAAGACGGCCCTATGGGTTGTAAACTGCTTTTATACAGGAAGAAACACACCTACGTGTAGGTGCTTGACGGTACTGTAAGAATAAGCACCGGCTAACTCCGTGCCAGCAGCCGCGGTAATACGGAGGGTGCAAGCGTTATCCGGAATCATTGGGTTTAAAGGGTCCGCAGGCGGTCAATTAAGTCAGAGGTGAAATCCCGTCGCTCAACGACGGAACTGCCTTTGATACTGGTTGACTTGAGTTATACGGAAGTAGATAGAATAAGTAGTGTAGCGGTGAAATGCATAGATATTACTTAGAATACCGATTGCGAAGGCAGTCTACTACGTATATACTGACGCTCATG…	422	Bacteria_Bacteroidota_Bacteroidia_Flavobacteriales_Flavobacteriaceae_Aurantivirga_NA	0.0350396	0.07489	0	0	0.149197	0.0209228	0.00627402	0.00268241	0.00162807	0.00173033	0	0	0	0	0	0	0.0166299	0.0133393	0.218153	0.0321943	0	0	0	0	0	0	0	0	0.0123247	0.0365898	0.0026109	0.119407	0.00271695	0.00186244	0.16791	0.126607	0.153074	0.00344515	0.00143907	0	0.00715384	0.00421461	0.00404645	0.00968117	0.0140046	0.00850025
3451	TAAGGAATATTGGACAATGGAGGCAACTCTGATCCAGCCATCCCGCGTGCAGGATGACAGCCCTATGGGTCGTAAACTGCTTTTATATGGGACGAATCGCCTTGATTTATTGGGGTTTGACGGTACCATAAGAATAAGCACCGGCTAACTCCGTGCCAGCAGCCGCGGTAATACGGAGGGTGCAAGCGTTATCCGGAATTACTGGGTTTAAAGGATGCGTAGGCGGGCTAATAAGTCAGAAGTGAAAGCTCACGGCTCAACTGTGGAATTGCTTTTGATACTGTTAGTCTTGAATTAGGTTGAGGTTGGCGGAATGAGTCATGTAGCGGTGAAATGCATAGATATGACTTAGAACACCAATTGCGAAGGCAGCTGACTAGACCTTAATTGACGCTGAGG…	422	Bacteria_Bacteroidota_Bacteroidia_Chitinophagales_Saprospiraceae_NA_NA	0.0346953	0.0238701	0.0331893	0.0134933	0	0	0	0	0	0	0.0140991	0.0380789	0.0261888	0.00975895	0.0282962	0.0121251	0.0332599	0.0311249	0.025034	0.0873844	0.0547735	0.0248324	0.0437924	0.03056	0.0213163	0.00584488	0.0303199	0.0432785	0.0191718	0.00522712	0.0313308	0.00942685	0	0	0	0	0	0	0	0	0	0	0	0	0.00140046	0
31433	TGGGGAATTTTGCGCAATGGGCGAAAGCCTGACGCAGCGACGCCGCGTGGAGGAAGAAGGCCTTAGGGTTGTAAACTCCTTTAGTATGGGAAGAAGCCTTGAGCAATCAAGGTGACGGTACCGTAAGAATAAGCCACGGCTAACTCTGTGCCAGCAGCCGCGGTAAGACAGAGGTGGCAAGCGTTGTTCGGATTTACTGGGCTTAAAGGGCGTGTAGGCGTCCTGATAAGTCAGATGTGGAAGCCTTGGGCTTAACCCAAGAAGTGCATTTGAAACTGTCAGGATTGAGTCGTGCAAGGGAGGGCGGAATTCCTGGTGTAGCGGTGAAATGCGTAGATATCAGGAGGAAGGCCGGTGGTGAAGACGGCCCTCTAGGCAATGACTGACGCTGAGGCGCGA…	417	Bacteria_Nitrospirota_Thermodesulfovibrionia_NA_NA_NA_NA	0.0346632	0.0273767	0.0252198	0.0211429	0	0	0.00105365	0.0021073	0	0	0.0657957	0.0404589	0.0112238	0.0536742	0.0514476	0.0202086	0.0789922	0.0222321	0.0357628	0	0.00547735	0.0124162	0.0182468	0.02292	0.0586198	0.0233795	0.00505331	0.0532659	0.0191718	0	0.0339417	0.00314228	0	0	0	0	0	0	0	0	0	0.00421461	0	0	0	0
28437	TGGGGAATCTTGGACAATGGGGGAAACCCTGATCCAGCCATGCCGCGTGAGTGATGAAGGCCCTAGGGTTGTAAAACTCTTTCGGCGGGGACGATAATGACGGTACCCGCAGAAGAAGCTCCGGCTAACTTCGTGCCAGCAGCCGCGGTAATACGAAGGGGGCTAGCGTTGTTCGGAATTACTGGGCGTAAAGCGCGCGCAGGCGGTTTTCCAAGTCAGAGGTGAAAGCCCAGAGCTCAACTCTGGAACTGCCTTTGAAACTGGAAAACTAGGGTACGGGAGAGGTGAGTGGAATTCCGAGTGTAGAGGTGAAATTCGTAGATATTCGGAAGAACACCAGTGGCGAAGGCGGCTCACTGGCCCGTTACCGACGCTCAGGCGCGACAGCGTGGGGAGCAA…	402	Bacteria_Proteobacteria_Alphaproteobacteria_Rhizobiales_KF-JG30-B3_NA_NA	0.0345175	0.025184	0.0252184	0.0189493	0	0	0	0	0.000239844	0.000415423	0.0140991	0	0.02993	0.0195179	0.00514476	0.0444588	0.0332599	0.0266785	0.0715256	0.0321943	0.0164321	0.0186243	0.0401431	0.0573	0.0586198	0	0.0505331	0.00332912	0.00684706	0.0209085	0.0391635	0.00628457	0	0	0	0	0	0	0.000719533	0	0	0	0	0	0	0
7060	TCGAGAATCTTCCGCAATGGACGAAAGTCTGACGGAGCGACGCCGCGTGGTGGATGAAGCCCTTAGGGGCGTAAACACCTTTTATGGAGGAGGAAGTTTTATTGACGTTACTCCATGAATAAGGGGCTCCCAATTCTGTGCCAGCAGGAGCGGTAATACAGAAGCCCCGAGCGTTACCCGGATTTACTGGGCGTAAAGGGTTCGTAGGCGGTTATATTAGTCGGGTGTTAAATCCTGGGGCTCAACCTCAGGCTCGCATTCGAAACGGTATAACTAGAAGAAGTGAGAGGTGAACAGAACTCATGGTGTAGGGGTGAAATCCGTTGATATCATGGGGAATACCAAATGCGAAGGCAGTTCACTGGCACTTTCTTGACGCTGAGGAACGAAAGCGTGGGT…	407	Bacteria_Patescibacteria_Parcubacteria_Candidatus_Kaiserbacteria_NA_NA_NA	0.0344358	0.0513358	0.0227381	0.0217875	0	0	0	0	0	0	0.00469969	0	0.02993	0	0.00128619	0.0323337	0.0207874	0	0.0393391	0.00919836	0.0219094	0.0062081	0.0620393	0.03438	0.0319744	0.0175346	0.156653	0	0.00273883	0.00522712	0.221926	0.00314228	0	0.00186244	0	0	0	0	0	0	0	0	0	0	0	0
23559	TGGGGAATATTGGACAATGGGCGCAAGCCTGATCCAGCAATGCCGCGTGTGTGAAGAAGGCCTTAGGGTTGTAAACCGCTTTCAGGAGGGAAGAAAATGACGGTACCTCCAGAAGAAGGTGCGGCCAACTACGTGCCAGCAGCCGCGGTGACACGTAGGCACCAAGCGTTATCCGGATTTATTGGGCGTAAAGAGCTCGTAGGCGGTTTGGTAAGTCGGGTGTGAAAACTCTGGGCTCAACCCAGAGAGGCCACTCGATACTGCTATGACTAGAGTACGGTAGGGGAGCGGGGAATTCCTGGTGTAGCGGTGAAATGCGCAGATATCAGGAGGAACACCAGCGGCGAAGGCGCCGCTCTGGGCCGTAACTGACGCTGAGGAGCGAAAGCATGGGTAGCA…	403	Bacteria_Actinobacteriota_Acidimicrobiia_Microtrichales_Ilumatobacteraceae_Ilumatobacter_NA	0.0344099	0.0245021	0.0271259	0.0161042	0	0	0.00105365	0.0021073	0	0	0.0469969	0.00475986	0.0187063	0.00975895	0.0218652	0	0.0291024	0.0133393	0.0286103	0.0275951	0.0109547	0.0372486	0.0291949	0.04202	0.0799361	0.046759	0	0.0499367	0.00547765	0.0784068	0.0156654	0.0314228	0	0	0	0	0	0	0	0	0	0.00421461	0	0	0.0126042	0.0015455
23190	TGGGGAATATTGGACAATGGGCGCAAGCCTGATCCAGCAATGCCGCGTGTGTGAAGAAGGCCTGCGGGTTGTAAAGCACTTTCAGTAGAGAAGAAAAGCCTAGGGTTAATACCCCTGAGTCTTGACGTAACCTACAGAAGAAGCACCGGCTAACTCCGTGCCAGCAGCCGCGGTAATACGGAGGGTGCAAGCGTTAATCGGAATTACTGGGCGTAAAGCGCGCGTAGGCGGCTTTGTAAGTCGGATGTGAAAGCCCCGGGCTTAACCTGGGAATTGCATTCGATACTGCATGACTAGAGTATGGTAGAGGGAAGTGGAATTTCCGGTGTAGCGGTGAAATGCGTAGATATCGGAAGGAACACCAGTGGCGAAGGCGACTTCCTGGGCCAATACTGACGC…	427	Bacteria_Proteobacteria_Gammaproteobacteria_Steroidobacterales_Woeseiaceae_Woeseia_NA	0.0344053	0.0287905	0.046046	0.0160276	0.000727627	0.00126029	0	0	0	0	0.0516966	0.0309391	0.0673426	0.0439153	0.0167205	0.0727508	0.0332599	0.0177857	0.0536442	0.00919836	0.0273868	0.0372486	0.0656886	0.04202	0.0319744	0.0233795	0.0960129	0.00998735	0.0191718	0.00522712	0.0287199	0	0	0	0	0.00218288	0	0	0	0	0	0	0	0	0	0
8413	TGAGGAATATTGCACAATGGGCGAAAGCCTGATGCAGCAACGCCGCGTGGAGGATGACGCATTTCGGTGTGTAAACTCCTTTTATGAGTCAAGAAAATGACGGTAGCTCATGAATAAGCACCGGCTAACTCCGTGCCAGCAGCCGCGGTAATACGGAGGGTGCAAGCGTTATTCGGAATCACTGGGCGTAAAGGACGCGTAGGCGGGTTGTCAAGTCTGATGTGAAATCCTATGGCTCAACCATAGAACTGCATTGGAAACTGGCAACCTAGAGTATGGGAGGGGGAGATGGAATTAGTGGTGTAGGGGTAAAATCCGTAGATATCACTAGGAATACCGAAAGCGAAGGCGATCTCCTGGAACATTACTGACGCTAAGGCGTGAAAGCGTGGGGAGCAA…	402	Bacteria_Campilobacterota_Campylobacteria_Campylobacterales_Sulfurimonadaceae_Sulfurimonas_NA	0.0343873	0.0223073	0.00441269	0.00527433	0.00410155	0.00337258	0.00105365	0.0021073	0.00397511	0.00408729	0	0.0142796	0.00748251	0.00487948	0.00514476	0	0.00831497	0.0222321	0.0214577	0.050591	0.00547735	0	0.00364937	0	0.0213163	0.0759834	0.0252666	0.0499367	0.00547765	0.0365898	0	0.00628457	0.00679237	0.0242117	0.00799574	0.00218288	0.00212603	0.00229677	0.0086344	0.000994154	0	0.00421461	0	0	0	0
6849	TCGAGAATCTTCCGCAATGGACGAAAGTCTGACGGAGCGACGCCGCGTGATTGATGACGCTCTTCGGAGTGTAAAGATCTTTTATATGGGAAGAAGTTTATTGACGGTACCATATGAATAAGGGGCTCCTAAACTCGTGCCAGCAGGAGCGGTAATACGAGTGCCCCAAGCGTTACCCGGATTCACTGGGCGTAAAGGGTACGTAGGCGGCATAGTTAGTCGATTGTTAAAGCACCGGGCTCAACCCGGGACAGGCAATCGAAACGGCTAAGCTAGAGGATGTGAGAGGTGAGTGGAACTCATGGTGTAGGGGTGAAATCCGTTGATATCATGGGGAACACCAAAAGCGAAGGCAACTCACTGGCACATTCCTGACGCTGAGGTACGAAAGCGTGGGTA…	406	Bacteria_Patescibacteria_Parcubacteria_Candidatus_Kaiserbacteria_NA_NA_NA	0.0341972	0.0337568	0.048028	0.0365075	0	0	0	0	0	0	0.0375975	0.0237993	0.0448951	0.0146384	0.00771714	0.0646674	0.0748347	0.0133393	0.0357628	0.00459918	0.125979	0.0186243	0.0547405	0.03056	0.0532907	0.00584488	0.0859063	0	0.00684706	0	0.0626615	0	0	0	0	0	0	0	0	0	0	0	0	0	0	0
529	CAGGGAATATTGCGCAATGGGCGAAAGCCTGACGCAGCGACACCGCGTGAAGGATGAAGGCCTTCGGGTTGTAAACTTCTTTCAGTGGGGAAGAAGCGAAAGTGACGGTACCCACAGAAGAAGCCCCGGCCAACTACGTGCCAGCAGCCGCGGTAATACGTAGGGGGCAAGCGTTGTCCGGATTCATTGGGCGTAAAGAGCTCGTAGGCGGCTTAGCAAGTCGGTCGTGAAATACCGAGGCTCAACCTCGGAACGCCGATCGAAACTGCTATGGCTAGGGTCCGGTAGAGGAGAGTGGAATTCTCGGTGTAGCGGTGAAATGCGCAGATATCGAGAGGAACACCAGTAGCGAAGGCGGCTCTCTGGGCCGGTACCGACGCTGAGGAGCGAAAGCGTGGG…	408	Bacteria_Actinobacteriota_Acidimicrobiia_Actinomarinales_NA_NA_NA	0.0340704	0.0219283	0.0370417	0.0267122	0	0	0.00186042	0.00218573	0	0	0.0657957	0.00475986	0.0748251	0.0195179	0.0257238	0.0202086	0.0457323	0.00889284	0.0357628	0.0183967	0.0164321	0.0186243	0.0291949	0.04966	0.0639488	0.0409141	0.0555864	0.00332912	0.00136941	0.00522712	0.0469962	0.00628457	0	0	0	0	0	0	0	0	0	0.00421461	0	0.00322706	0	0
25103	TGGGGAATATTGGACAATGGGGGCAACCCTGATCCAGCCATGCCGCGTGTGTGAAGAAGGCCTTCGGGTTGTAAAGCACTTTCAGCGAGGAGGAAGGCTGTATGGCTAATATCCATACAGATTGACGTTACTCGCAGAAGAAGGACCGGCTAACTCCGTGCCAGCAGCCGCGGTAATACGGAGGGTCCGAGCGTTAATCGGAATTACTGGGCGTAAAGCGCGCGTAGGCGGCTTGTTAAGTCGGATGTGAAAGCCCTGGGCTCAACCTGGGAACTGCATTCGATACTGACAAGCTAGAGTACAGCAGAGGGGTGTGGAATTTCAGGTGTAGCGGTGAAATGCGTAGAGATCTGAAGGAACATCAGTGGCGAAGGCGACACTCTGGGCTGATACTGACGC…	427	Bacteria_Proteobacteria_Gammaproteobacteria_Cellvibrionales_Cellvibrionaceae_NA_NA	0.0340656	0.0241971	0.0685273	0.0593294	0	0	0	0	0.000331385	0.000573975	0.0187988	0.0142796	0.153391	0.0146384	0.0347271	0.137418	0.0540473	0.00889284	0.0786782	0.0275951	0.0657282	0.0062081	0.0875848	0.1337	0.0373035	0.00584488	0.0202132	0.0399494	0.02328	0.088861	0.00783269	0.201106	0	0	0	0	0	0	0	0.000994154	0	0	0	0	0	0
25661	TGGGGAATCTTAGACAATGGGCGAAAGCCTGATCTAGCGATGCCGCGTGAGTGAAGAAGGCCTTAGGGTCGTAAAACTCTTTCGCCAGAGATGATAATGACAGTATCTGGTAAAGAAACCCCGGCTAACTCCGTGCCAGCAGCCGCGGTAATACGGAGGGGGTTAGCGTTGTTCGGAATTACTGGGCGTAAAGCGCACGTAGGCGGATTAGTAAGTTAGAGGTGAAATCCCAGGGCTCAACCCTGGAACTGCCTTTAATACTGCTATTCTAGAGATCGAGAGAGGTGAGTGGAATTCCAAGTGTAGAGGTGAAATTCGTAGATATTTGGAGGAACACCAGTGGCGAAGGCGGCTCACTGGCTCGATACTGACGCTGAGGTGCGAAAGCGTGGGGAGCAA…	402	Bacteria_Proteobacteria_Alphaproteobacteria_Rhodobacterales_Rhodobacteraceae_Roseobacter_clade_NAC11-7_lineage_NA	0.0340474	0.0582177	0.00710318	0.00745217	0	0	0.000806764	0.00161353	0.00252476	0.0021947	0	0.0071398	0.0187063	0.0195179	0.00385857	0	0.00415749	0.0177857	0.0286103	0.174769	0	0.0124162	0	0.01146	0.00532907	0.0350693	0	0.00665823	0.0205412	0.120224	0.0026109	0.043992	0.00271695	0.0242117	0	0	0	0	0.00359767	0.00397662	0	0	0	0.00322706	0	0
3955	TAGGGAATATTGCACAATGGACGAAAGTCTGATGCAGCAACGCCGCGTGTACGATGAAGGCCCTCGGGTCGTAAAGTACTTTTCAGGGAGATGAGAAAGGACAGTACCCCTGGAATAAGTCTCGGCTAACTACGTGCCAGCAGCCGCGGTAAAACGTAGGAGGCGAGCGTTATCCGGATTTACTGGGTGTAAAGCGCGTGCAGGCGGTTTGATAAGTTGGATGTGAAAGCTCCTGGCTCAACTGGGAGAGGTCGTTCAAAACTATCAGACTAGAGAGTGGTAGAGGAAAGTGGAATTCCCGGTGTAGTGGTGAAATGCGTAGATATCGGGAGGAACACCAGTGGCGAAGGCGGCTTTCTGGACCATTTCTGACGCTAAGACGCGAAAGCTAGGGTAGCA…	403	Bacteria_Chloroflexi_Anaerolineae_Anaerolineales_Anaerolineaceae_GWD2-49-16_NA	0.0339027	0.0371847	0.02699	0.025875	0	0	0	0	0	0	0.0187988	0.00475986	0.0785664	0.00487948	0.0167205	0.0323337	0.00415749	0.0177857	0.107288	0	0	0.0310405	0.0328443	0.02292	0.0479616	0.0116898	0.0656931	0.0166456	0.00410824	0.00522712	0.0313308	0	0	0	0	0	0	0	0	0	0	0	0	0	0	0
716	CAGGGAATCTTGTCCAATGGGCGAAAGCCTGAGACAGCGACGCCGCGTGAGGGATGAAGGCCTTCGGGTTGTAAACCTCTTTCAGGAGGGACGAAATTGACGGTACCTCCAGAAGAAGCCCCGGCCAACTACGTGCCAGCAGCCGCGGTAATACGTAGGGGGCAAGCGTTGTCCGGATTTATTGGGCGTAAAGGGCTCGTAGGCGGCTCAACAAGTCGGCCGTGAAAACCCAGGGCTCAACCCTGGGACGCCGGTCGATACTGTTGTGGCTTGGGTCCGGTAGAGGAGAATGGAATTCCCGGTGTAGCGGTGAAATGCGCAGATATCGGGAGGAACACCAGTAGCGAAGGCGGTTCTCTGGGCCGGTACCGACGCTGAGGAGCGAAAGCGTGGGGAGCA…	403	Bacteria_Actinobacteriota_Acidimicrobiia_Actinomarinales_NA_NA_NA	0.0338049	0.0150254	0.0310048	0.0233341	0	0	0	0	0	0	0.075195	0.0166595	0.014965	0.0195179	0.0321548	0.0161668	0.0540473	0.0311249	0.0286103	0.0137975	0.0492962	0.0310405	0.0145975	0.01528	0.0373035	0.046759	0.0454798	0.0133165	0.0123247	0.00522712	0.0130545	0.00314228	0	0	0	0	0	0	0	0	0	0	0	0	0	0
12548	TGAGGAATATTGGGCAATGGAGGCAACTCTGACCCAGCCATGCCGCGTGAAGGAAGAAGGCCCTATGGGTTGTAAACTTCTTTTATAGAGGAAGAAACCCTCCCACGTGTGGGAGGCTGACGGTACTCTACGAATAAGCACCGGCTAACTCCGTGCCAGCAGCCGCGGTAATACGGAGGGTGCAAGCGTTATCCGGAATCATTGGGTTTAAAGGGTCCGTAGGCGGGCAATTAAGTCAGAGGTGAAATCCCACAGCTCAACTGTGGAACTGCCTTTGATACTGGTTGTCTTGAGTTATATTGAAGTGAGTAGAATATGTAGTGTAGCGGTGAAATGCTTAGATATTACATAGAATACCGATTGCGAAGGCAGCTCACTAAGTATACACTGACGCTGATG…	422	Bacteria_Bacteroidota_Bacteroidia_Flavobacteriales_Flavobacteriaceae_Maritimimonas_NA	0.0337245	0.0275946	0.014486	0.0053307	0.000708677	0.00122746	0	0	0.000382794	0.000663019	0.00939938	0.0142796	0.00748251	0.00975895	0.00771714	0.0121251	0.0873072	0.0133393	0.0321865	0.0597894	0.0219094	0.0186243	0.0182468	0.01146	0.0213163	0.0292244	0	0.0266329	0.0109553	0.00522712	0.0026109	0	0.00271695	0.00372488	0	0	0.00212603	0.00114838	0	0	0	0	0	0	0	0
18752	TGGGGAATATTGCACAATGGGCGCAAGCCTGATGCAGCAATGCCGCGTGTGTGAAGAAGGCCTGCGGGTTGTAAAGCACTTTTATTAGGAAAGAAAAACCCGGAGCTAATACCTCCGGCATTGACGGTACCTAAAGAATAAGCACCGGCTAACTCAGTGCCAGCAGCCGCGGTAATACTGAGGGTGCAAGCGTTAATCGGAATTACTGGGCGTAAAGCGAGTGTAGGCGGTTACCTAAGTCGGATGTGAAAGCCCTGGGCTCAACCTGGGAATGGCATTCGAAACTGGGTAACTAGAGTTTGGTAGAGGTAAGTGGAATTCCGGGTGTAGCGGTGAAATGCGTAGATATCCGGAGGAACATCAGTGGCGAAGGCGGCTTACTGGACCAAAACTGACGCT…	426	Bacteria_Proteobacteria_Gammaproteobacteria_Gammaproteobacteria_Incertae_Sedis_Unknown_Family_NA_NA	0.0336822	0.017239	0.0424876	0.0257605	0	0	0	0	0	0	0.0704953	0.069018	0.0523776	0.0341563	0.0797438	0.028292	0.0291024	0.0444642	0.0143051	0.0643885	0.0438188	0.0434567	0.0182468	0	0.0319744	0.046759	0.0151599	0.0233038	0.0246494	0.00522712	0	0.00628457	0	0	0	0	0	0	0	0	0	0	0	0	0	0
6871	TCGAGAATCTTCCGCAATGGACGAAAGTCTGACGGAGCGACGCCGCGTGCGGGATGAAGGCCCTCGGGTTGTAAACCGCTGTCATAGGGGAGGAAATTTTGACCGATCCTAAGAGGAAGCACAGGCTAAGTTCGTGCCAGCAGCCGCGGTAATACGAACTGTGCAAACGTTATTCGGAATCACTGGGCTTAAAGGGTGCGTAGGCGGGTTGGTAGGTCAGATGTGAAAGCCCACGGCTCAACCGTGGAATTGCGTTTGAAACCCCCAGCCTTGAGGGAGATAGAGGAGAGCGGAACTGATGGTGGAGCGGTGAAATGCGTTGATATCATCAGGAACACCGGTGGCGAAAGCGGCTCTCTGGATCTTTTCTGACGCTGAGGCACGAAAGCTAGGGGAGCG…	403	Bacteria_Planctomycetota_Planctomycetes_Pirellulales_Pirellulaceae_Blastopirellula_NA	0.0336609	0.0213464	0.0220566	0.0158136	0	0	0	0	0	0	0.00939938	0.00475986	0.0448951	0.00487948	0.0180067	0.0121251	0.0332599	0.00889284	0.0536442	0.0367935	0.0219094	0.0062081	0.0328443	0.03438	0.0586198	0.00584488	0.0555864	0.0166456	0.02328	0.0156814	0.104436	0.021996	0	0	0	0	0	0	0	0	0	0	0	0	0	0
8363	TGAGGAATATTGCACAATGGAGGAAACTCTGATGCAGCAACGCCGCGTGGAGGATGACGCATTTCGGTGTGTAAACTCCTTTTATGAGTCAAGAAAATGACGGTAGCTCATGAATAAGCACCGGCTAACTCCGTGCCAGCAGCCGCGGTAATACGGAGGGTGCAAGCGTTATTCGGAATCACTGGGCGTAAAGGACGCGTAGGCGGGATGCCAAGTCTGATGTGAAATCCTATGGCTCAACCATAGAACTGCATTGGAAACTGGTAACCTAGAGTATGGGAGGGGGAGATGGAATTAGTGGTGTAGGGGTAAAATCCGTAGATATCACTAGGAATACCGAAAGCGAAGGCGATCTCCTGGAACAATACTGACGCTAAGGCGTGAAAGCGTGGGGAGCAA…	402	Bacteria_Campilobacterota_Campylobacteria_Campylobacterales_Sulfurimonadaceae_Sulfurimonas_NA	0.0336338	0.0204606	0.0151545	0.0121133	0.000727627	0.00126029	0	0	0.00526587	0.00541197	0	0.0309391	0.02993	0.0439153	0.0192929	0.0121251	0.0124725	0.0133393	0.0393391	0.0689877	0.00547735	0.0062081	0.0182468	0.01528	0.0373035	0.0409141	0.0101066	0.0466076	0.00273883	0.0261356	0.026109	0.0282805	0.00679237	0.0279366	0	0.00218288	0	0.00229677	0.0115125	0.00198831	0	0	0	0	0	0.00077275
4969	TAGGGAATCTTGCACAATAGACGAAAGTCTGATGCAGCAACGCCGCGTGTGCGATGAAGGCCTTCGGGTTGTAAAGCACTTTTCTGAGGGATGAGAAAGGACAGTACCTCAGGAATAAGTCTCGGCTAACTACGTGCCAGCAGCCGCGGTAATACGTAGGAGGCGAGCGTTATCCGGATTTATTGGGCGTAAAGCGCGTGCAGGTGGTTTGGTAAGTTGGGTATGAAATCTCCTGGCTTAACTAGGAGAGGTTGCTCAAAACTACCATGACTAGAGGACGGTAGAGGAAGGTGGAATTCCCGGTGTAGTAGTGAAATGCGTAGATATCGGGAGGAACACCAGTGGCGAAGGCGGCCTTCTGGGCCGTTCCTGACACTAAGACGCGAAAGCATGGGTAGC…	404	Bacteria_Chloroflexi_Anaerolineae_Anaerolineales_Anaerolineaceae_NA_NA	0.0335729	0.0219346	0.0428297	0.0387276	0	0	0	0	0	0	0.0657957	0.121377	0.0261888	0.0439153	0.0501614	0.028292	0.0249449	0.0355714	0.025034	0.0183967	0.0328641	0.0124162	0.0182468	0.02292	0.0159872	0.0818283	0.0202132	0.0466076	0.0150635	0.00522712	0.0026109	0	0	0	0	0	0	0	0	0	0	0	0	0	0	0
13027	TGAGGAATATTGGGCAATGGAGGCAACTCTGACCCAGCCATGCCGCGTGCAGGAAGACGGCCCTATGGGTTGTAAACTGCTTTTATACAGGAAGAAACCTTTTCACGTGTGAAGAGCTGACGGTACTGTACGAATAAGGACCGGCTAACTCCGTGCCAGCAGCCGCGGTAATACGGAGGGTCCAAGCGTTATCCGGAATCATTGGGTTTAAAGGGTCCGTAGGCGGGCAATTAAGTCAGAGGTGAAATCCCACAGCTCAACTGTGGAACTGCCTTTGATACTGGTTGTCTTGAGTTATAGTGAAGTAGATAGAATGTGTAGTGTAGCGGTGAAATGCATAGATATTACACAGAATACCGATTGCGAAGGCAGTCTACTAACTATATACTGACGCTAATG…	422	Bacteria_Bacteroidota_Bacteroidia_Flavobacteriales_Flavobacteriaceae_Actibacter_NA	0.0335152	0.0339498	0.0563824	0.0703906	0	0	0.00089423	0.00178846	0.000239844	0.000415423	0.075195	0.204674	0.00748251	0.0878306	0.0887471	0.0121251	0.00415749	0.084482	0.00715256	0.0229959	0.0328641	0.0558729	0.0109481	0.00764	0.0266454	0.0876732	0.00505331	0.029962	0.0534071	0.0418169	0.00783269	0.00314228	0	0	0	0	0	0	0.000719533	0	0.00357692	0	0	0	0	0
17586	TGGGGAATATTGCACAATGGGCGAAAGCCTGATGCAGCAATACCGCGTGTGTGAAGAAGGCCTGCGGGTTGTAAAGCACTTTCAATTGTGAGGAAAAGCTTTAGGTTAATAACCTTGAGTCTTGACGTTAGCAATACAAGAAGCACCGGCTAACTCCGTGCCAGCAGCCGCGGTAATACGGAGGGTGCAAGCGTTAATCGGAATTACTGGGCGTAAAGAGTACGTAGGTGGTTTATTAAGTCAGATGTGAAAGCCCCGGGCTTAACCTGGGAACTGCATTTGATACTGGTAAACTAGAGTATGGTAGAGGGGGGTAGAATTTCTAGTGTAGCGGTGAAATGCGTAGATATTAGAAGGAATACCAGTGGCGAAGGCGGCCCCCTGGACCAATACTGACAC…	427	Bacteria_Proteobacteria_Gammaproteobacteria_Thiotrichales_Thiotrichaceae_NA_NA	0.0333489	0.0284122	0.0215161	0.0259562	0	0	0	0	0	0	0.0281981	0.0761578	0.0187063	0.0341563	0.0463028	0.0363754	0.0124725	0.0400178	0	0.0229959	0.0164321	0	0.00729874	0.00382	0.0319744	0.0759834	0.0101066	0.0732406	0.00547765	0.0104542	0.0052218	0.00942685	0	0.00186244	0	0	0	0	0	0	0	0	0	0	0	0
24770	TGGGGAATATTGGACAATGGGGGCAACCCTGATCCAGCAATGCCGCGTGTGTGAAGAAGGCCTGCGGGTTGTAAAGCACTTTCAGTAGAGAAGAAAAGCTTACGGTTAATACCCGTGAGTCTTGACGTAACCTACAGAAGAAGCTCCGGCTAACTCCGTGCCAGCAGCCGCGGTAATACGGAGGGAGCGAGCGTTAATCGGAATTACTGGGCGTAAAGCGCGCGTAGGCGGCTTTGTAAGTCGGATGTGAAAGCCCTGGGCTCAACCCAGGAATTGCATTCGATACTGCAGAGCTAGAGTATGGTAGAGGGAAGTGGAATTTCCGGTGTAGCGGTGAAATGCGTAGATATCGGAAGGAACACCAGTGGCGAAGGCGACTTCCTGGGCCAATACTGACGC…	427	Bacteria_Proteobacteria_Gammaproteobacteria_Steroidobacterales_Woeseiaceae_Woeseia_NA	0.033225	0.0159768	0.0406408	0.0219956	0	0	0	0	0	0	0.0422972	0.0618782	0.014965	0.0585537	0.0501614	0.0121251	0.0457323	0.053357	0.025034	0.00919836	0.0712056	0.0496648	0.0291949	0.01528	0.0213163	0.0526039	0.0252666	0.0332912	0.0136941	0.0156814	0.0104436	0.00314228	0	0	0	0	0	0	0	0	0	0	0	0	0	0
23878	TGGGGAATATTGGACAATGGGCGCAAGCCTGATCCAGCCATGCCGCGTGAGTGATGAAGGCCCTAGGGTTGTAAAGCTCTTTCAACGGTGAAGATAATGACGGTAACCGTAGAAGAAGCCCCGGCTAACTTCGTGCCAGCAGCCGCGGTAATACGAAGGGGGCTAGCGTTGTTCGGAATAACTGGGCGTAAAGCGCACGTAGGCGGATTGGAAAGTTAGAGGTGAAATCCCTGGGCTCAACCCAGGAACTGCCTTTAAAACTATCAATCTAGAGGTCGAGAGAGGTGAGTGGAATTCCGAGTGTAGAGGTGAAATTCGTAGATATTCGGAGGAACACCAGTGGCGAAGGCGGCTCACTGGCTCGATACTGACGCTGAGGTGCGAAAGTGTGGGGAGCAA…	402	Bacteria_Proteobacteria_Alphaproteobacteria_Rhizobiales_Rhizobiaceae_Pseudahrensia_NA	0.0330003	0.0248023	0.0400345	0.0218801	0	0	0	0	0	0	0.0845944	0.0333191	0.0448951	0.0390358	0.0282962	0.0363754	0.0540473	0.0711427	0.0143051	0.0459918	0.0273868	0.0372486	0.0145975	0.0382	0.0426326	0.0292244	0	0.00665823	0.0671012	0.104542	0.0104436	0.00942685	0.00135847	0	0	0	0	0	0	0	0	0	0	0	0	0
20642	TGGGGAATATTGCGCAATGGGCGAAAGCCTGACGCAGCAACGCCGCGTGGGGGATGAAGGTTCTCGGATTGTAAACCCCTTTCGACCGGAACGAATTCCCTCCGGGTAAATAATCCGGAGGATTGACGGTACCGGGAGAAGAAGCCACGGCTAACTCTGTGCCAGCAGCCGCGGTAAGACAGAGGTGGCAAGCGTTGTTCGGATTTATTGGGCGTAAAGCGCACGCAGGCGGTTTGGTAAGTCAGGGGTGAAAGACCACAGCTCAACTGTGGCATGTCCCCTGATACTGCCTTTCTTGAGTGCATGAGGGGGAAGCGGAATTCCGAGTGTAGAGGTGAAATTCGTAGATATTCGGAGGAACACCGGTGGCGAAGGCGGCTTCCTGGCATGCAACTGACG…	428	Bacteria_Nitrospirota_4-29-1_NA_NA_NA_NA	0.0328956	0.0316476	0.0177383	0.0176229	0	0	0	0	0	0	0.0187988	0.0547384	0.0112238	0.0341563	0.0604509	0.00404171	0.0374174	0.0489106	0.0107288	0.00459918	0.0219094	0.0062081	0.00364937	0.00764	0.0106581	0.0642936	0	0.086557	0.00684706	0	0.0026109	0	0.00135847	0	0	0	0	0	0	0	0	0	0	0	0	0
17451	TGGGGAATATTGCACAATGGGCGAAAGCCTGATGCAGCAACGCCGCGTGGAGGATGACACATTTCGGTGCGTAAACTCCTTTTATATGGGAAGATAATGACGGTACCATATGAATAAGCACCGGCTAACTCCGTGCCAGCAGCCGCGGTAATACGGAGGGTGCAAGCGTTACTCGGAATCACTGGGCGTAAAGCGCGCGCAGGCGGCTATTTAAGTTGGATGTGAAAGCCTACAGCTCAACTGTAGAACTGCATCCAAAACTATTTAGCTAGAGTGTGGGAGAGGAAGATGGAATTAGTTGTGTAGGGGTAAAATCCGTAGAGATAACTAGGAATACCAAAAGCGAAGGCAATCTTCTGGAACACTACTGACGCTGAGGCGCGAAAGCGTGGGGAGCAA…	402	Bacteria_Campilobacterota_Campylobacteria_Campylobacterales_Sulfurovaceae_Sulfurovum_NA	0.0328168	0.0382541	0.0129814	0.0138102	0	0	0	0	0	0	0.0140991	0.035699	0.0224475	0.00975895	0.0154343	0	0.0166299	0.0177857	0	0.0643885	0	0.0186243	0	0	0.0213163	0.0292244	0	0.11319	0.00410824	0	0	0	0	0	0	0	0	0	0	0	0	0	0	0	0	0
22156	TGGGGAATATTGGACAATGGGCGAAAGCCTGATCCAGCAATGCCGCGTGTGTGAAGAAGGCCTGCGGGTTGTAAAGCACTTTCAGTAGAGAAGAAAAGCTTAGGGTTAATACCCCTGAGTCTTGACGTTACCTACAGAAGAAGCTCCGGCTAACTCCGTGCCAGCAGCCGCGGTAATACGGAGGGAGCGAGCGTTAATCGGAATTACTGGGCGTAAAGCGCGCGTAGGCGGCTTTGTAAGTCGGATGTGAAAGCCCTGGGCTTAACCTGGGAATGGCATTCGAAACTGCAGAGCTAGAGTATGGTAGAGGGAAGTGGAATTTCCGGTGTAGCGGTGAAATGCGTAGATATCGGAAGGAACACCAGTGGCGAAGGCGACTTCCTGGGCCAATACTGACGC…	427	Bacteria_Proteobacteria_Gammaproteobacteria_Steroidobacterales_Woeseiaceae_Woeseia_NA	0.0326067	0.0309302	0.042834	0.052192	0	0	0.00170099	0.00196933	0	0	0.0187988	0.104717	0.00748251	0.0536742	0.0450167	0.0121251	0.0291024	0.0978213	0.0214577	0.0229959	0.131456	0.0186243	0.00729874	0.01146	0.0159872	0.0584488	0.00505331	0.00998735	0.0342353	0.0209085	0.00783269	0.00942685	0	0	0	0	0	0	0	0	0.00357692	0	0	0.00322706	0	0
3643	TAAGGAATATTGGACAATGGGCGCAAGCCTGATCCAGCCATCCCGCGTGCAGGAAGACGGTTCTATGAATTGTAAACTGCTTTTGTTAGGGAAGAACTCCCCGGACTTGTCCGGGGCTGACGGTACCTAAAGAATAAGCACCGGCTAACTCCGTGCCAGCAGCCGCGGTAATACGGAGGGTGCAAGCGTTATCCGGAATTACTGGGTTTAAAGGGTGCGTAGGCGGCGACATAAGTCAGAAGTGAAAGTTGGCAGCTTAACTGCAAAATTGCTTTTGATACTGTGTTGCTTGAATCACGTTGAGGCTGGCGGAATGTGGCATGTAGCGGTGAAATGCTTAGATATGCCATAGAACACCAATTGCGAAGGCAGCTGGCTAGACGTGTATTGACGCTGAGG…	422	Bacteria_Bacteroidota_Bacteroidia_Chitinophagales_Saprospiraceae_NA_NA	0.0326061	0.0247753	0.0355893	0.0207072	0	0	0	0	0	0	0.0140991	0.0190395	0.014965	0.0439153	0.0360133	0.101043	0.0332599	0.053357	0.0786782	0.0229959	0.0438188	0.0496648	0.069338	0.0382	0.0373035	0	0.0252666	0.00998735	0.0219106	0.0104542	0.0443853	0.00314228	0	0	0	0	0	0	0	0	0	0	0	0	0	0
13524	TGAGGAATATTGGGCAATGGAGGCAACTCTGACCCAGCCATGCCGCGTGCAGGAAGACTGCCCTATGGGTTGTAAACTGCTTTTATACGGGAAGAAACACCCCCTCGTGAGGGGGCTTGACGGTACCGTAAGAATAAGGATCGGCTAACTCCGTGCCAGCAGCCGCGGTAATACGGAGGATCCAAGCGTTATCCGGAATCATTGGGTTTAAAGGGTCCGTAGGTGGACGGTTAAGTCAGAGGTGAAATCCTGCAGCTCAACTGTAGAATTGCCTTTGAAACTGGCCGTCTTGAGTCATTATGAAGTGGTTAGAATGTGTAGTGTAGCGGTGAAATGCATAGATATTACACAGAATACCGATTGCGAAGGCAGATCACTAATAATGTACTGACACTGATG…	422	Bacteria_Bacteroidota_Bacteroidia_Flavobacteriales_Flavobacteriaceae_Aquibacter_NA	0.0324728	0.0180889	0.0287992	0.0128167	0.000708677	0.00122746	0	0	0.000239844	0.000415423	0.0140991	0.0142796	0.0486363	0.0292769	0.0167205	0.0565839	0.0665198	0.0355714	0.025034	0.0413926	0.0328641	0.0248324	0.0401431	0.02674	0.0266454	0.0175346	0.0404265	0.00665823	0.0260188	0	0.0496071	0	0	0	0	0	0.00212603	0	0.000719533	0	0	0	0	0	0	0
5753	TAGGGAATTTTGCGCAATGGACGAAAGTCTGACGCAGCGATACCGTGTGTAGGAAGACGCCCTGCGGGGTGTAAACTACTGTCACTAGGGAAGAATAAAATGACGGTACCTAGAGAGGAAGCACCGGCTAACTCCGTGCCAGCAGCCGCGGTAATACGGAGGGTGCAAGCGTTGCGCGGAATTACTGGGCGTTAAGGGTCCGTAGGCTGTTTGTTAAGTCAGTCTTCTAAGCCATCGGCTCAACCGATGAAATGGGAATGATACTGGCAGACTAGAGCGCGAGAGGGGAAAGTGGAATTCCAGGAGTAGCGGTGAAATGTGTAGATACCTGGAGGAACGCCAAAGGTGAAGACAACTTTCTGGCTCGTAGCTGACGCTGAGGGACGAAAGCGTGGGGAG…	405	Bacteria_NA_NA_NA_NA_NA_NA	0.0320259	0.0720276	0.000521338	0.00137933	0	0	0	0	0	0	0	0	0	0.00487948	0	0	0.00831497	0.0177857	0	0.00919836	0	0	0.00364937	0	0.00532907	0.00584488	0	0.209734	0.00547765	0	0.0026109	0.00628457	0	0.00186244	0	0	0	0	0	0	0	0	0	0	0	0
16759	TGGGGAATATTGCACAATGGACGAAAGTCTGATGCAGCAACGCCGCGTGGAGGATGACACATTTCGGTGCGTAAACTCCTTTTATATGAGAAGATAATGACGGTATCATATGAATAAGCACCGGCTAACTCCGTGCCAGCAGCCGCGGTAATACGGGGGGTGCAAGCGTTACTCGGAATCACTGGGCGTAAAGAGCATGTAGGCTGGTTTGTAAGTTGGAAGTGAAATCCTATGGCTTAACCATAGAACTGCTTCCAAAACTGCAGACCTAGAATATGGGAGAGGTAGATGGAATTTCTGGTGTAGGGGTAAAATCCGTAGAGATCAGAAGGAATACCGATTGCGAAGGCGATCTACTGGAACATTATTGACGCTGAGATGCGAAAGCGTGGGGAGCAA…	402	Bacteria_Campilobacterota_Campylobacteria_Campylobacterales_Arcobacteraceae_NA_NA	0.0318385	0.02534	0.0133115	0.0103676	0.0111515	0.00968548	0.00454311	0.00450062	0.0171885	0.00225777	0	0	0.014965	0.00975895	0.0244376	0	0.0914647	0.00889284	0.025034	0.0229959	0.0109547	0.0186243	0.0218962	0.02674	0.0319744	0.0292244	0.0151599	0.029962	0.0273883	0.0993152	0.0130545	0.0911262	0.0190186	0.0428361	0.0159915	0.0174631	0	0.0172257	0.0194274	0.0149123	0.0107308	0.00421461	0	0.00322706	0.00280092	0.0015455
21819	TGGGGAATATTGGACAATGGGCGAAAGCCTGATCCAGCAATACCGCGTGTGTGAAGAAGGCCTGAGGGTTGTAAAGCACTTTCAATAGAGACGAAAAGCTTAGGGATAATACCCCTGAGTCTTGACTTAACCTATAGAAGAAGCACCGGCTAACTCCGTGCCAGCAGCCGCGGTAATACGGAGGGTGCAAGCGTTAATCGGAATTACTGGGCGTAAAGCGCTCGTAGGCGGCTTGTTAAGTCGGATGTGAAAGCCCCGGGCTCAACCTGGGAACTGCATTCGATACTGGCAGGCTAGAGTATAGTAGAGGCAAGTGGAATTCCAGGTGTAGCGGTGAAATGCGTAGATATCTGGAGGAACATCAGTGGCGAAGGCGACTTGCTGGACTAATACTGACGC…	427	Bacteria_Proteobacteria_Gammaproteobacteria_BD7-8_NA_NA_NA	0.0317615	0.0331439	0.0243325	0.0265346	0	0	0	0	0	0	0.00469969	0.0071398	0.0336713	0.0243974	0.0102895	0.0404171	0.0291024	0.00444642	0.0429154	0.00919836	0.00547735	0	0.0620393	0.0573	0.0373035	0.0116898	0.10612	0.0133165	0.0136941	0.0104542	0.052218	0.00314228	0	0	0	0	0	0	0	0	0	0	0	0	0	0
31589	TGGGGAATTTTGCGCAATGGGGGAAACCCTGACGCAGCAATACCGCGTGAAGGATGAAGGCCCTTGGGTCGTAAACTTCTGTCAGTGGGGAAGAAATACTCGTAAGAGTGCTGACGGTACCCACAAAGGAAGCACCGGCTAACTCCGTGCCAGCAGCCGCGGTAATACGGAGGGTGCAAGCGTTGTTCGGAATTATTGGGCGTAAAGAGCATGTAGGCGGACTATTAAGTCTGGTGTGAAAGCCCTGGGCTCAACCCAGGAAGTGCATTGGATACTGATAGTCTTGAGTATGGGAGAGGAAAGTGGAATTCCGAGTGTAGGAGTGAAATCCGTAGATATTCGGAGGAACACCAGTGGCGAAGGCGGCTTTCTGGACCAATACTGACGCTGAGATGCGAA…	416	Bacteria_Desulfobacterota_Desulfuromonadia_Desulfuromonadia_or_Geopsychrobacteraceae_Desulfuromusa_NA	0.0317189	0.0118897	0.0294026	0.0219858	0	0	0.00101161	0.00202323	0.00134217	0.00144882	0.00939938	0.0166595	0.0523776	0.0390358	0.0282962	0.0606257	0.0415749	0.0400178	0.025034	0.0137975	0.0164321	0.0062081	0.0474418	0.0573	0.0373035	0.0409141	0.0151599	0.0399494	0.0547765	0.0313627	0.0391635	0.0597034	0	0	0	0	0	0.00114838	0.00287813	0	0	0	0.00404645	0	0.00140046	0
3158	TAACGAATATTCCGCAATGCGCGAAAGCGTGACGGAGCAATGCCGCGTGCAGGATGAAGCCTTTCGGGGTGTAAACTGCTGTCAGGGGTTAGAAACACAATGATCAGCCCCAAAGGAAGAGCCGGCTAACTCTGTGCCAGCAGCCGCGGTAATACAGAGGGCTCGAGCGTTAATCGGTATCACTGGGCTTAAAGGGTACGTAGGCGGGCCTGCAAGTGCTTTGTGAAATCCCACGGCTCAACCGTGGAATTGCTTGGCAGACTGCAGGTCTTGAGGTTGGTAGGGGCTGTCGGAACTCTAGGTGTAGCGGTGAAATGCGTAGATATCTAGAGGAACACCAAAGGTGAAGACAGGCAGCTGGGCCAATCCTGACGCTGAGGTACGAAAGCGTGGGTAGCG…	403	Bacteria_Planctomycetota_Phycisphaerae_Phycisphaerales_Phycisphaeraceae_NA_NA	0.0316909	0.0182281	0.0329419	0.0176809	0.000888415	0.00153878	0	0	0	0	0.0234984	0.0452187	0.0374125	0.0585537	0.13505	0.214211	0.0415749	0.0578035	0.0500679	0.0321943	0.0109547	0.0124162	0.0437924	0.0573	0.0266454	0	0.0252666	0.0199747	0.00684706	0.00522712	0.0313308	0	0	0	0.00266525	0	0	0	0	0	0	0	0	0	0	0
18332	TGGGGAATATTGCACAATGGGCGCAAGCCTGATGCAGCAATACCGCGTGTGTGAAGAAGGCCTGAGGGTTGTAAAGCACTTTCAATTGTGAAGAAAAGCTTTTGGTTAATAACCTTGAGTCTTGACATTAGCAATACAAGAAGCACCGGCTAACTCCGTGCCAGCAGCCGCGGTAATACGGAGGGTGCAAGCGTTAATCGGAATTACTGGGCGTAAAGAGTACGTAGGTGGTTTATTAAGTCAGATGTGAAAGCCCCGGGCTTAACCTGGGAACTGCATTTGATACTGGTAAACTAGAGTATGGTAGAGGGGGGTAGAATTCATAGTGTAGCGGTGAAATGCGTAGATATTATGAGGAATACCAGTGGCGAAGGCGGCCCCCTGGACCAATACTGACAC…	427	Bacteria_Proteobacteria_Gammaproteobacteria_Thiotrichales_Thiotrichaceae_NA_NA	0.0316323	0.0246389	0.0504555	0.0577474	0.000708677	0.00122746	0	0	0.000382794	0.000663019	0.0657957	0.161835	0.00748251	0.0975895	0.0951781	0.0323337	0.0332599	0.0711427	0.00357628	0.0183967	0.0821603	0.0062081	0.0182468	0.01146	0.0532907	0.046759	0	0.0266329	0.00958589	0.0209085	0.0026109	0.00314228	0	0	0	0	0.00212603	0.00114838	0	0	0	0	0	0	0.00140046	0.00077275
22289	TGGGGAATATTGGACAATGGGCGAAAGCCTGATCCAGCCATGCCGCGTGAGTGAAGAAGGCCTTAGGGTTGTAAAGCTCTTTCGGCGAGGAAGATAATGACGGTACTCGCAGAAGAAGCCCCGGCTAACTCCGTGCCAGCAGCCGCGGTAATACGGAGGGGGCTAGCGTTGTTCGGATTTACTGGGCGTAAAGCGCACGTAGGCGGATTGTTAAGTCGGGGGTGAAATCCCGGGGCTCAACCCCGGAACTGCCTCCGATACTGGCAATCTTGAGGTCGGGAGAGGTGAGTGGAATTCCTAGTGTAGAGGTGAAATTCGTAGATATTAGGAGGAACACCAGTAGCGAAGGCGGCTCACTGGCCCGATTCTGACGCTGAGGTGCGAAAGCGTGGGGAGCAA…	402	Bacteria_Proteobacteria_Alphaproteobacteria_NA_NA_NA_NA	0.0315931	0.0309757	0.0225193	0.0187342	0	0	0	0	0	0	0.0234984	0.00237993	0.0561188	0.00975895	0.0167205	0.0363754	0.0291024	0.00889284	0.0500679	0.00459918	0.00547735	0.0248324	0.0109481	0.03438	0.0532907	0.00584488	0.0909596	0.00998735	0.0136941	0	0.0600507	0	0	0	0	0	0	0	0	0	0	0	0	0	0	0
25936	TGGGGAATCTTAGACAATGGGCGCAAGCCTGATCTAGCCATGCCGCGTGAGTGATGAAGGCCCTAGGGTCGTAAAGCTCTTTCGCCAGGGATGATAATGACAGTACCTGGTAAAGAAACCCCGGCTAACTCCGTGCCAGCAGCCGCGGTAATACGGAGGGGGTTAGCGTTGTTCGGAATTACTGGGCGTAAAGCGTACGTAGGCGGATTAGTAAGTAGGGGGTGAAATCCCAGGGCTCAACCCTGGAACTGCCTCCTAAACTGCTAGTCTTGAGATCGAGAGAGGTGAGTGGAATTCCAAGTGTAGAGGTGAAATTCGTAGATATTTGGAGGAACACCAGTGGCGAAGGCGGCTCACTGGCTCGATACTGACGCTGAGGTACGAAAGTGTGGGGAGCAA…	402	Bacteria_Proteobacteria_Alphaproteobacteria_Rhodobacterales_Rhodobacteraceae_Cognatiyoonia_NA	0.0314948	0.0226381	0.00716227	0.00705772	0.000727627	0.00126029	0.00284211	0.00349428	0.00161679	0.00120199	0.00469969	0.00237993	0	0.00975895	0.00900333	0.0161668	0.0665198	0.0177857	0.0500679	0.0551902	0.0219094	0.0062081	0.00729874	0.00764	0.0106581	0.0233795	0.00505331	0.0233038	0.0931201	0.109769	0.0130545	0.0974108	0	0.0186244	0	0.00218288	0	0.00114838	0.000719533	0.00298246	0.00715384	0.00421461	0	0	0.00700231	0.00540925
4183	TAGGGAATATTGCGCAATGGGGGAAACCCTGACGCAGCGACACCGCGTGAGTGATGAAGGCCTTTGGGTTGTAAAGCTCTGTTCTATGGGAAGAAAAAAATGACGGTACCATAGAAGAAAGGACCGGCTAACTTCGTGCCAGCAGCCGCGGTAATACGAGGGGTCCAAGCGTTGCTCGGAATCATTGGGCGTAAAGCGGGTGTAGGCGGTTTTATAAGTCAGAAGTGAAAGCCCTGGGCTCAACCCAGGAAGTGCTTTTGAAACTATTTAACTTGAGTATGGGAGAGGGAAGCAGAATTCCTGGTGTAGTGGTGAAATACGTAGATATCAGGAGGAACACCGGAGGCGAAGGCGGCTTCCTGGCCCAATACTGACGCTCAGACCCGAAAGCGTGGGTAG…	405	Bacteria_Bdellovibrionota_Bdellovibrionia_Bdellovibrionales_Bdellovibrionaceae_Bdellovibrio_NA	0.0314869	0.0197095	0.0135743	0.00444515	0	0	0	0	0	0	0.0187988	0.0166595	0.0112238	0.0146384	0.0424443	0.0202086	0.0332599	0.0400178	0.0214577	0.0229959	0.0109547	0.0186243	0.00729874	0.01146	0.0266454	0.0292244	0.00505331	0.0732406	0.00136941	0.0104542	0.0026109	0	0	0	0	0	0	0	0	0	0	0	0	0	0	0
16700	TGGGGAATATTGCACAATGGACGAAAGTCTGATGCAGCAACGCCGCGTGGAGGATGACACATTTCGGTGCGTAAACTCCTTTTATAGGTCAAGATAATGACGGTAGCCTATGAATAAGCACCGGCTAACTCCGTGCCAGCAGCCGCGGTAATACGGAGGGTGCAAGCGTTATTCGGAATCACTGGGCGTAAAGGGTATGTAGGCGGGTTTTTAAGTCAGATGTGAAATCCCATGGCTCAACCATGGAACTGCATTTGAAACTGAAAACCTAGAATATGGAAGGGGCAGATGGAATTAGTGGTGTAGGGGTAAAATCCGTAGAGATCACTAGGAATACCGAAAGCGAAGGCGATCTGCTGGTACATTATTGACGCTAAGATACGAAAGCGTGGGGAGCAA…	402	Bacteria_Campilobacterota_Campylobacteria_Campylobacterales_Sulfurimonadaceae_Sulfurimonas_NA	0.0314252	0.0260578	0.0987049	0.0588195	0	0	0.00170099	0.00196933	0.00181651	0.00071552	0.061096	0.109477	0.0636013	0.0487948	0.0218652	0.0323337	0.0124725	0.00889284	0.025034	0.0597894	0.0547735	0.0434567	0.17517	0.18336	0.0266454	0.0818283	0.0101066	0.0266329	0.00410824	0.0313627	0.0182763	0.021996	0.0054339	0.00372488	0	0	0	0.00229677	0.0021586	0.000994154	0.00357692	0	0	0.00322706	0	0
8500	TGAGGAATATTGCACAATGGGGGCAACCCTGATGCAGCAACGTCGCGTGGAGGATGAAGGTCTTTGGATTGTAAACTCCTTTTTTCGGGGAAGAGGAAGGACGGTACCCGAAGAATAAGTCACGGCTAACTACGTGCCAGCAGCCGCGGTAATACGTAGGTGGCGAGCGTTATCCGGAATTACTGGGCGTAAAGGGCACGCAGGCGGCCAAGCAAGTCTGACGTGAAAGCTCCTGGCTTAACTGGGAGAGGTCGTTGGAAACTGTTTGGCTTGAGGTAATGAGAGGGGTGCGGAATTCCCGGTGTAGTGGTGGAATGCGTAGATATCGGGAGGAACACCAGTGGCGAAAGCGGCACCCTAGCATTAATCTGACGCTCATGTGCGAAAGCGTGGGGAGCA…	403	Bacteria_Chloroflexi_Anaerolineae_Caldilineales_Caldilineaceae_NA_NA	0.0314065	0.0267161	0.0395545	0.0304222	0	0	0.00101161	0.00202323	0.000714179	0.000623286	0.103393	0.0452187	0.0374125	0.0780716	0.0758852	0.0363754	0.0332599	0.0933748	0.025034	0.0367935	0.0164321	0.0372486	0.0218962	0.01528	0.0159872	0.0233795	0.0101066	0.0133165	0.00958589	0	0.0052218	0	0	0	0	0	0	0.00114838	0	0.000994154	0	0	0.00404645	0	0	0
6818	TCGAGAATCTTCCGCAATGGACGAAAGTCTGACGGAGCGACGCCGCGTGATTGATGACGCACTTCGGTGTGTAAAGATCTTTTATATGGGAAGAAGTTTATTGACGGTACCATATGAATAAGGGGCTCCTAAACTCGTGCCAGCAGGAGCGGTAATACGAGTGCCCCAAGCGTTACCCGGATTCACTGGGCGTAAAGGGTATGTAGGCGGCATAGTTAGTCGATTGTTAAAGCACCAGGCTCAACCTGGGACATGCAATCGAAACGGCTAAGCTAGAGGATGTGAGAGGTAAGTGGAACTCATGGTGTAGGGGTGAAATCCGTTGATATCATGGGGAACACCAAAAGCGAAGGCAACTTACTGGCACATTCCTGACGCTGAAATACGAAAGCGTGGGTA…	406	Bacteria_Patescibacteria_Parcubacteria_Candidatus_Kaiserbacteria_NA_NA_NA	0.0311085	0.0493137	0.0329117	0.0287126	0	0	0.000806764	0.00161353	0.000239844	0.000415423	0.00939938	0	0.0561188	0.00487948	0.00514476	0.0565839	0.0166299	0	0.025034	0.0137975	0.0438188	0.0062081	0.0766367	0.0382	0.0159872	0.00584488	0.151599	0.0199747	0.02328	0	0.112269	0	0	0	0	0	0	0	0.000719533	0	0	0	0	0.00322706	0	0
12055	TGAGGAATATTGGACAATGGGCGCAAGCCTGATCCAGCCATGCCGCGTGCAGGAAGACTGCCCTATGGGTTGTAAACTGCTTTTATACAGGAAGAAACACCTCTACGTGTAGAGGCTTGACGGTACTGTAAGAATAAGGATCGGCTAACTCCGTGCCAGCAGCCGCGGTAATACGGAGGATCCAAGCGTTATCCGGAATCATTGGGTTTAAAGGGTCCGTAGGTGGATAATTAAGTCAGAGGTGAAATCCTGCAGCTCAACTGTAGAATTGCCTTTGATACTGGTTATCTTGAGTCATTATGAAGTAGTTAGAATATGTAGTGTAGCGGTGAAATGCATAGATATTACATAGAATACCAATTGCGAAGGCAGATTACTAATAATGTACTGACACTGATG…	422	Bacteria_Bacteroidota_Bacteroidia_Flavobacteriales_Flavobacteriaceae_NA_NA	0.0310754	0.0189735	0.0285548	0.0167931	0.000888415	0.00153878	0	0	0.000239844	0.000415423	0.00939938	0.0190395	0.0598601	0.00487948	0.0231514	0.0565839	0.00415749	0.0133393	0.0214577	0.0229959	0.0328641	0.0186243	0.0218962	0.0382	0.0319744	0.0526039	0.0454798	0.056595	0.00958589	0	0.00783269	0	0	0	0.00266525	0	0	0	0.000719533	0	0	0	0	0	0	0
25239	TGGGGAATATTGGGCAATGGGCGAAAGCCTGACCCAGCAACGCCGCGTGAGGGAAGAATGTCTTCGGATTGTAAACCTCTGTCCTTGGGGACGAAAAAAATGACGGTACCCAAGGAGGAAGCTCCGGCTAACTACGTGCCAGCAGCCGCGGTAATACGTAGGGAGCAAGCGTTGTCCGGAATTATTGGGCGTAAAGGGTGCGTAGGCGGTTTACCAAGTCAGATGTGAAATCCCCGGGCTTAACCCGGGACGGGCATTTGAAACTGGTAGACTTGAGTAAAGAAGAGGTAAGTGGAATTCCTAGTGTAGCGGTGGAATGCGTAGATATTAGGAGGAACACCAGTGGCGAAGGCGACTTACTGGTCTTTTACTGACGCTGAGGCACGAAAGCGTGGGGAG…	405	Bacteria_Firmicutes_Clostridia_Christensenellales_Christensenellaceae_NA_NA	0.0310329	0.0171576	0.0650609	0.0705289	0	0	0.00101161	0.00202323	0.00161679	0.00120199	0.211486	0.071398	0.0336713	0.102469	0.0707405	0.00808342	0.0249449	0.0666963	0.0214577	0.0321943	0.0219094	0.0869133	0.0109481	0.0191	0.0319744	0.0409141	0.0101066	0.0199747	0.0328659	0.0156814	0	0.00314228	0	0.00186244	0	0	0	0.00114838	0.000719533	0.00298246	0	0	0.00404645	0	0	0
26266	TGGGGAATCTTAGACAATGGGCGCAAGCCTGATCTAGCCATGCCGCGTGTGTGATGAAGGTCTTAGGATCGTAAAGCACTTTCGCCAGGGATGATAATGACAGTACCTGGTAAAGAAACCCCGGCTAACTCCGTGCCAGCAGCCGCGGTAATACGGAGGGGGTTAGCGTTGTTCGGAATTACTGGGCGTAAAGCGTACGTAGGCGGATCAGAAAGTAGGGGGTGAAATCCCAGGGCTCAACCCTGGAACTGCCTCCTAAACTCCTGGTCTTGAGTTCGAGAGAGGTGAGTGGAATTCCAAGTGTAGAGGTGAAATTCGTAGATATTTGGAGGAACACCAGTGGCGAAGGCGGCTCACTGGCTCGATACTGACGCTGAGGTACGAAAGTGTGGGGAGCAA…	402	Bacteria_Proteobacteria_Alphaproteobacteria_Rhodobacterales_Rhodobacteraceae_Sulfitobacter_NA	0.0309954	0.00803981	0.024294	0.0199549	0	0	0.00105365	0.0021073	0.00451899	0.00304291	0.00939938	0.00951973	0.0636013	0.00487948	0.0102895	0.0404171	0.0332599	0.0311249	0.0393391	0.0321943	0.0328641	0.0062081	0.0255456	0.02292	0.0426326	0.0292244	0.0202132	0.0199747	0.0287577	0.0470441	0.0391635	0.0502765	0.00135847	0.00372488	0	0	0	0.00344515	0.0021586	0.00795323	0	0.00421461	0	0	0.00280092	0.00386375
23023	TGGGGAATATTGGACAATGGGCGCAAGCCTGATCCAGCAATGCCGCGTGTGTGAAGAAGGCCTGCGGGTTGTAAAGCACTTTCAGTAGAGAAGAAAAGCCTACGGTTAATAACCGTGAGTCTTGACGTAACCTACAGAAGAAGCACCGGCTAACTCCGTGCCAGCAGCCGCGGTAATACGGAGGGTGCAAGCGTTAATCGGAATTACTGGGCGTAAAGCGCGCGTAGGCGGCTTTGTAAGTCGGATGTGAAAGCCCTGGGCTCAACCTGGGAATTGCATTCGAAACTGCATGACTAGAGTATGGTAGAGGGAAGTGGAATTTCCGGTGTAGCGGTGAAATGCGTAGATATCGGAAGGAACACCAGTGGCGAAGGCGACTTCCTGGGCCAATACTGACGC…	427	Bacteria_Proteobacteria_Gammaproteobacteria_Steroidobacterales_Woeseiaceae_Woeseia_NA	0.0308816	0.0228577	0.0452733	0.0224733	0	0	0	0	0	0	0.075195	0.0214194	0.0448951	0.0243974	0.0231514	0.0727508	0.0498898	0.0133393	0.0572205	0.0183967	0.0438188	0.0124162	0.0656886	0.05348	0.0426326	0	0.0555864	0.00998735	0.0219106	0.00522712	0.0417744	0.00314228	0	0	0	0	0	0	0	0	0	0	0	0	0	0
10778	TGAGGAATATTGGACAATGGAGGCAACTCTGATCCAGCCATGCCGCGTGCAGGAAGACGGTCCTATGGATTGTAAACTGCTTTTATATAGGAAGAAACCTTTCCACGTGTGGAAAGCTGACGGTACTATAAGAATAAGCACCGGCTAACTCCGTGCCAGCAGCCGCGGTAATACGGAGGGTGCAAGCGTTATCCGGAATCATTGGGTTTAAAGGGTCCGTAGGCGGACTAATAAGTCAGGGGTGAAATCCAACAGCTTAACTGTTGAACTGCCTTTGATACTGTTAGTCTTGAATTATATGGAAGTAGATAGAATGTGTAGTGTAGCGGTGAAATGCTTAGAGATTACACAGAATACCGATTGCGAAGGCAGTCTACTACGTATATATTGACGCTAATG…	422	Bacteria_Bacteroidota_Bacteroidia_Flavobacteriales_Flavobacteriaceae_Lutibacter_NA	0.0308318	0.0204076	0.0293962	0.01617	0.000888415	0.00153878	0	0	0.0013823	0.00120013	0.00939938	0.0285592	0.0261888	0.00975895	0.0180067	0.0121251	0.00415749	0.0311249	0.0214577	0.0321943	0.0219094	0.0186243	0.0437924	0.0573	0.0426326	0.0350693	0.0101066	0.0699114	0.108184	0.188176	0.0443853	0.0816993	0	0.00372488	0.00266525	0	0	0	0.0021586	0.00198831	0	0	0	0	0	0
31451	TGGGGAATTTTGCGCAATGGGCGAAAGCCTGACGCAGCGACGCCGCGTGGAGGAAGAAGGCCTTTGGGTTGTAAACTCCTTTCGTGAGGGAAAAAGTCCCGAGCAATCGGGATGATGGTACCTCAAGAAGAAGCCACGGCTAACTCTGTGCCAGCAGCCGCGGTAATACAGAGGTGGCAAGCGTTGTTCGGATTTACTGGGCTTAAAGGGCGTGTAGGCGTCTTGATAAGTCAGATGTGGAAGCCTTGGGCTTAACCCAAGAAGTGCATTTGATACTGTCGGGATTGAGTCGTACATGGGAGGGCGGAATTCCTGGTGTAGCGGTGAAATGCGTAGATATCAGGAGGAAGGCCAGTGGTGAAGACGGCCCTCTGGGTAATGACTGACGCTGAGGCGCGA…	417	Bacteria_Nitrospirota_Thermodesulfovibrionia_NA_NA_NA_NA	0.0306516	0.0280331	0.0335712	0.0200703	0	0	0	0	0	0	0.0281981	0.0071398	0.0411538	0.0243974	0.0372995	0.0565839	0.0374174	0.0266785	0.0858308	0	0.0109547	0.062081	0.0510912	0.03438	0.0373035	0.00584488	0.0454798	0.00665823	0.00273883	0.00522712	0.0182763	0	0	0	0	0	0	0	0	0	0	0	0	0	0	0
[truncated: 13,895 more rows]
[truncated: 1 more columns]
